# Supplementary material for: Interactome analysis reveals endocytosis and membrane recycling of EpCAM during differentiation of embryonic stem cells and carcinoma cells
Source: iScience. 2021 Sep 27;24(10):103179. doi: 10.1016/j.isci.2021.103179 (PMC8517208; doi:10.1016/j.isci.2021.103179)
Supplement: Data S1. Raw data, analyses, SILAC ratios, cellular localization, functional clustering, and proteins groups resulting from the SILAC screen are listed, related to Table 1 [file mmc2.xls]

## Sheet: proteinGroups
id	Peptide IDs	Oxidation (M) Site IDs	Oxidation (M) Site Positions	Protein IDs	Majority Protein IDs	Peptide Counts (all)	Peptide Counts (razor+unique)	Peptide Counts (unique)	Protein Descriptions	Uniprot	Proteins	Peptides	Razor + unique Peptides	Unique Peptides	Peptides EpCam-IP_1	Peptides EpCam-IP_2	Peptides EpCam-IP_3	Razor + unique Peptides EpCam-IP_1	Razor + unique Peptides EpCam-IP_2	Razor + unique Peptides EpCam-IP_3	Unique Peptides EpCam-IP_1	Unique Peptides EpCam-IP_2	Unique Peptides EpCam-IP_3	Sequence Coverage [%]	Unique + Razor Sequence Coverage [%]	Unique Sequence Coverage [%]	Mol. Weight [kDa]	Sequence Length	Slice Average	Slice 1	Slice 2	Slice 3	Slice 4	Slice 5	Experiment EpCam-IP_1	Experiment EpCam-IP_2	Experiment EpCam-IP_3	PEP	Ratio H/L	Ratio H/L Normalized	Ratio H/L Variability [%]	Ratio H/L Count	Ratio H/L EpCam-IP_1	Ratio H/L Normalized EpCam-IP_1	Ratio H/L Variability [%] EpCam-IP_1	Ratio H/L Count EpCam-IP_1	Ratio H/L EpCam-IP_2	Ratio H/L Normalized EpCam-IP_2	Ratio H/L Variability [%] EpCam-IP_2
0	4809;5026			CON__ENSEMBL:ENSBTAP00000007350;CON__P01030	CON__ENSEMBL:ENSBTAP00000007350;CON__P01030	2;2	2;2	2;2	>ENSEMBL:ENSBTAP00000007350 (Bos taurus) similar to Complement C4-A precursor;>P01030 SWISS-PROT:P01030 (Bos taurus) similar to Complement C4-A precursor	P01030	2	2	2	2	2	2	1	2	2	1	2	2	1	1.2	1.2	1.2	192.99	1742	5					5	2	2	1	1.8206e-05	0.0087328	0.0097417	55.988	4	NaN	NaN	NaN	1	0.0079516	0.0073604	12.807
1	777;1452;2087;2278;4756;5197;7420			CON__Q14533;CON__P78385;CON__Q6NT21;CON__O43790;ENSMUSP00000085365;ENSMUSP00000104524;ENSMUSP00000056525;CON__Q61726;ENSMUSP00000023718;CON__P78386;ENSMUSP00000080613;ENSMUSP00000104525;ENSMUSP00000023781	CON__Q14533;CON__P78385;CON__Q6NT21;CON__O43790;ENSMUSP00000085365;ENSMUSP00000104524;ENSMUSP00000056525;CON__Q61726;ENSMUSP00000023718;CON__P78386;ENSMUSP00000080613;ENSMUSP00000104525	7;7;7;7;5;5;5;5;5;4;4;4;1	6;6;6;6;4;4;4;4;4;3;3;3;1	6;6;6;6;4;4;4;4;4;3;3;3;1	>Q14533 SWISS-PROT:Q14533 Keratin, type II cuticular Hb1 (Hair keratin, type II Hb1) (ghHKb1) (ghHb1) (MLN 137) - Homo sapiens (Human).;>P78385 SWISS-PROT:P78385 Keratin, type II cuticular Hb3 (Hair keratin, type II Hb3) - Homo sapiens (Human).;>Q6NT21 TRE	Q14533;P78385;Q6NT21;O43790;Q61726;P78386	13	7	6	6	1	7	1	0	6	0	0	6	0	12.1	10.7	10.7	54.971	505	2		6					6		4.3697e-15	0.03013	0.021724	110.92	5	NaN	NaN	NaN	0	0.03013	0.021724	110.92
2	3567;4516;5173;7016;7873;7892	0	94	CON__P00761	CON__P00761	6	6	6	>P00761 SWISS-PROT:P00761|TRYP_PIG Trypsin - Sus scrofa (Pig).	P00761	1	6	6	6	5	5	4	5	5	4	5	5	4	37.7	37.7	37.7	24.409	231	3.16	166	142	152	184	215	194	299	366	1.4234e-135	0.012173	0.010949	300.41	75	0.005349	0.0037378	291.51	25	0.016979	0.014829	334.48
3	442;650;737;1070;1071;2027;2924;3646;3672;3778;3824;4236;4330;4333;4754;6632;7260;7431;7615;8174;8493	1	119	CON__P02533;CON__A2A4G1;ENSMUSP00000103034;ENSMUSP00000007273;CON__Q3ZAW8;ENSMUSP00000099415;CON__Q9Z2K1;ENSMUSP00000007280;CON__P08727;CON__Q61782;CON__Q9D312;ENSMUSP00000017743;ENSMUSP00000103030	CON__P02533	21;6;6;6;5;5;5;5;4;2;1;1;1	17;2;2;2;3;3;3;3;1;2;1;1;1	3;0;0;0;0;0;0;0;0;1;0;0;0	>P02533 SWISS-PROT:P02533 Tax_Id=9606 Gene_Symbol=KRT14 Keratin, type I cytoskeletal 14	P02533	13	21	17	3	13	19	18	9	15	14	1	2	3	45.8	40.5	11.9	51.621	472	2.53	31	17	18	9	14	24	36	29	2.811e-226	0.026313	0.026733	113.76	76	0.034471	0.025599	84.048	20	0.022824	0.02182	115.7
4	2180;8890			CON__P02662	CON__P02662	2	2	2	>P02662 SWISS-PROT:P02662 Alpha-S1-casein - Bos taurus (Bovine).	P02662	1	2	2	2	1	2	2	1	2	2	1	2	2	11.1	11.1	11.1	22.975	199	2.67	2		3		1	1	3	2	1.3684e-05	0.03696	0.033786	23.138	6	NaN	NaN	NaN	1	0.039209	0.032075	11.884
5	6922;8849			CON__P02668	CON__P02668	2	2	2	>P02668 SWISS-PROT:P02668 Kappa-casein [Contains: Casoxin C; Casoxin 6; Casoxin A; Casoxin B; Casoplatelin] - Bos taurus (Bovine).	P02668	1	2	2	2	0	1	2	0	1	2	0	1	2	16.6	16.6	16.6	18.974	169	4				4			1	3	6.6278e-11	0.042747	0.048746	62.012	4	NaN	NaN	NaN	0	NaN	NaN	NaN
6	5136;8621			ENSP02754;CON__P02754	ENSP02754;CON__P02754	2;2	2;2	2;2	>ENSP02754|sp|P02754|LACB_BOVIN Beta-lactoglobulin OS=Bos taurus GN=LGB PE=1 SV=3;>P02754 SWISS-PROT:P02754 Beta-lactoglobulin - Bos taurus (Bovine).	P02754	2	2	2	2	0	0	2	0	0	2	0	0	2	19.1	19.1	19.1	19.883	178	5					2			2	3.1913e-09	NaN	NaN	NaN	1	NaN	NaN	NaN	0	NaN	NaN	NaN
7	898;4206;5326;6412;8359			CON__P02768-1	CON__P02768-1	5	3	3	>P02768-1 SWISS-PROT:P02768-1 Tax_Id=9606 Gene_Symbol=ALB Isoform 1 of Serum albumin precursor	P02768-1;P02768	1	5	3	3	4	3	1	2	2	0	2	2	0	8	5.6	5.6	69.366	609	1.25	3	1				2	2		4.4858e-20	0.050221	0.038071	102.67	3	NaN	NaN	NaN	1	0.055354	0.048084	33.022
8	1076;3187;4206;4523;5166;5325;6413;6463;8359;8836			CON__P02769;ENSP00P02769	CON__P02769;ENSP00P02769	10;10	10;10	8;8	>P02769 SWISS-PROT:P02769 (Bos taurus) Bovine serum albumin precursor;>ENSP00P02769|ALBU_BOVIN|MGI (curated)|Serum albumin OS=Bos taurus GN=ALB PE=1 SV=4	P02769	2	10	10	8	7	6	9	7	6	9	5	5	8	18	18	15.5	69.293	607	3.21	16	10	7	17	20	22	22	26	4.5417e-85	0.019916	0.017976	141.59	58	0.027952	0.021091	141.71	16	0.018556	0.015614	149.62
9	158;167;702;796;2116;2117;2278;2919;2933;3806;4109;4755;5756;5757;5766;6190;6244;6690;6988;7172;8689;8752;8761			CON__P04259;CON__Q8VED5;ENSMUSP00000023799;ENSMUSP00000023714;ENSMUSP00000023952;CON__P05787;CON__P07744;ENSMUSP00000023797;ENSMUSP00000023720;CON__Q6ISB0;CON__Q9NSB2;CON__Q9H552;CON__P08729;CON__Q3KNV1;CON__Q9DCV7;ENSMUSP00000069900;CON__H-INV:HIT000292931;ENSMUSP00000028062;ENSMUSP00000129233;ENSMUSP00000064691;ENSMUSP00000077061	CON__P04259	23;9;9;7;6;6;5;5;3;3;3;3;3;3;3;3;2;1;1;1;1	1;0;0;0;0;0;0;0;0;0;0;0;0;0;0;0;0;0;0;0;0	1;0;0;0;0;0;0;0;0;0;0;0;0;0;0;0;0;0;0;0;0	>P04259 SWISS-PROT:P04259 Tax_Id=9606 Gene_Symbol=KRT6B Keratin, type II cytoskeletal 6B	P04259	21	23	1	1	21	18	20	1	0	1	1	0	1	36.3	3	3	59.998	564	3	1				1	1		1	1.1851e-220	0.021111	0.01725	15.707	2	NaN	NaN	NaN	1	NaN	NaN	NaN
10	166;1454;1513;2279;2280;2393;2595;2645;2960;3392;3985;4288;4404;4857;4910;4911;5109;5552;5746;5747;5756;5757;5829;6166;6167;6168;6489;6607;6692;6775;6776;6799;6855;6856;6887;7359;7360;7472;7531;7532;8631;8752;8759	2;3;4	262;296;469	CON__P04264;CON__H-INV:HIT000016045	CON__P04264	43;3	43;3	28;0	>P04264 SWISS-PROT:P04264 Tax_Id=9606 Gene_Symbol=KRT1 Keratin, type II cytoskeletal 1	P04264	2	43	43	28	37	41	38	37	41	38	22	26	24	59.3	59.3	45.2	66.017	644	2.61	137	118	110	81	57	146	199	158	0	0.0055508	0.0053762	160.82	428	0.0054359	0.0045122	161.05	113	0.0058325	0.0054786	170.14
11	442;649;737;1074;2924;3506;3778;3824;4236;4330;4333;6322;7259;7430;7615;8174;8493	1	121	CON__P08779	CON__P08779	17	6	6	>P08779 SWISS-PROT:P08779 Tax_Id=9606 Gene_Symbol=KRT16 Keratin, type I cytoskeletal 16	P08779	1	17	6	6	8	12	17	0	2	6	0	2	6	39.3	17.5	17.5	51.267	473	1.67	8	4	3				4	11	4.8464e-141	0.017019	0.019759	132.24	14	NaN	NaN	NaN	0	0.036781	0.030837	121.75
12	2488;3915;4661;5226;6500;8056;8104;8116;8159;8362;8363	5;6	131;229	CON__P10096;ENSMUSP00000075954;ENSMUSP00000074317;ENSMUSP00000079819	CON__P10096	11;3;3;2	1;0;0;0	1;0;0;0	>P10096 SWISS-PROT:P10096 (Bos taurus) Glyceraldehyde-3-phosphate dehydrogenase	P10096	4	11	1	1	9	10	10	0	1	0	0	1	0	33.9	4.2	4.2	35.868	333	3			1				1		0	NaN	NaN	NaN	1	NaN	NaN	NaN	0	NaN	NaN	NaN
13	164;1514;2116;2117;2278;2646;4224;4858;7172;7897;8752;8821			CON__P12035;CON__Q3SY84	CON__P12035	12;3	4;1	3;0	>P12035 SWISS-PROT:P12035 Tax_Id=9606 Gene_Symbol=KRT3 Keratin, type II cytoskeletal 3	P12035	2	12	4	3	9	8	5	4	0	0	3	0	0	18.3	10.5	8.9	64.503	629	5					4	4			7.6928e-51	0.024633	0.020526	27.23	3	0.024633	0.020526	27.23	3	NaN	NaN	NaN
14	144;220;445;1068;1882;2938;2949;3582;3788;4236;4330;4333;4439;4709;5696;5962;6283;6293;6294;6633;6836;6985;6986;7385;8175;8493;8740;8768	1;7;8;9	150;271;291;306	CON__P13645;CON__P02535-1;ENSMUSP00000099420;ENSMUSP00000006961;CON__Q7Z3Y8;CON__Q7Z3Y7;CON__Q148H6;CON__Q2M2I5;CON__Q99456;CON__Q7Z3Z0;CON__P05784;ENSMUSP00000023803;ENSMUSP00000017255;CON__O76014;CON__Q7Z3Y9;ENSMUSP00000006963;CON__O76015;CON__A2AB72;ENSMUSP00000103042;CON__Q14532;ENSMUSP00000017732;ENSMUSP00000048439;ENSMUSP00000007320	CON__P13645	28;10;10;10;4;3;3;2;2;2;2;2;1;1;1;1;1;1;1;1;1;1;1	27;10;10;10;4;3;3;2;1;2;1;1;1;1;1;1;1;1;1;1;1;1;1	22;6;6;6;1;1;1;0;0;1;0;0;0;0;0;0;0;0;0;0;0;0;0	>P13645 SWISS-PROT:P13645 Tax_Id=9606 Gene_Symbol=KRT10 Keratin, type I cytoskeletal 10	P13645	23	28	27	22	28	26	27	27	25	26	22	20	21	55.3	55.3	49.1	59.51	593	2.79	96	92	65	72	65	131	139	120	0	0.0057424	0.0055778	144.8	355	0.0057232	0.0045219	141.99	109	0.0057395	0.0056134	145.98
15	442;1072;2055;3671;3860;4334;6293;6294;6837;7268;7390;7615			CON__P13646-1	CON__P13646-1	12	8	1	>P13646-1 SWISS-PROT:P13646-1 Tax_Id=9606 Gene_Symbol=KRT13 Isoform 1 of Keratin, type I cytoskeletal 13	P13646-1;P13646	1	12	8	1	11	5	4	8	1	0	1	1	0	23.6	15.9	2	49.586	458	4.58		1	1		10	11	1		8.5856e-47	0.013481	0.013387	161.23	6	0.013481	0.013387	161.23	6	NaN	NaN	NaN
16	701;2116;2117;2278;2919;3807;4109;4755;5756;5757;5766;6190;6244;6995;7250;7668;7898;8415;8445;8689;8752;8760			CON__P13647	CON__P13647	22	9	3	>P13647 SWISS-PROT:P13647 Tax_Id=9606 Gene_Symbol=KRT5 Keratin, type II cytoskeletal 5	P13647	1	22	9	3	18	21	15	5	8	4	3	3	2	30.5	15.4	5.9	62.378	590	2.68	10	9	11	4	6	12	19	9	1.7299e-246	0.015476	0.01418	125.6	38	0.014774	0.010943	120.6	11	0.014736	0.012383	123.4
17	1197;1732;2166;2394;2649;2673;2674;3142;3143;3583;3744;3745;3746;3979;4330;4331;4332;4430;5564;5698;5897;5992;5993;6101;6112;6140;6141;6330;6331;6603;6604;6693;7071;7471;7484;8369;8370;8371	10;11;12;13;14;15	157;234;245;269;276;326	CON__P35527	CON__P35527	38	38	37	>P35527 SWISS-PROT:P35527 Tax_Id=9606 Gene_Symbol=KRT9 Keratin, type I cytoskeletal 9	P35527	1	38	38	37	26	38	29	26	38	29	25	37	28	63.9	63.9	63.9	62.129	623	2.62	83	76	112	52	28	94	157	100	0	0.0095543	0.0083842	157.21	312	0.010744	0.0079817	129.91	84	0.0081686	0.0068603	174.96
18	702;1458;1514;2116;2117;2279;2590;2630;2672;2675;3122;3129;3392;4109;4224;4755;4858;4912;5046;5748;5749;5766;5956;6779;6883;7083;7170;7171;7916;8290;8752;8762	16;17	300;343	CON__P35908;CON__Q7Z794;CON__Q6NXH9;ENSMUSP00000065349;ENSMUSP00000085335;ENSMUSP00000091061;ENSMUSP00000020667;CON__Q6IME9;ENSMUSP00000065922;CON__Q14CN4-1	CON__P35908	32;5;5;5;3;2;2;2;2;2	29;3;4;4;2;2;2;2;2;2	18;0;0;0;0;0;0;0;0;0	>P35908 SWISS-PROT:P35908 Tax_Id=9606 Gene_Symbol=KRT2 Keratin, type II cytoskeletal 2 epidermal	P35908	10	32	29	18	28	29	23	25	26	20	16	16	12	47.6	44.5	31.6	65.865	645	2.62	61	46	29	35	29	66	70	64	0	0.012469	0.012301	137.3	179	0.016856	0.013658	139.82	59	0.018559	0.014545	134.71
19	158;167;357;702;2116;2117;2278;2919;2933;3806;4109;4755;5756;5757;5766;6190;6244;6403;6690;6988;7172;8689;8752;8761			CON__P48668;CON__P02538;CON__O95678	CON__P48668;CON__P02538	24;23;10	15;14;4	2;2;0	>P48668 SWISS-PROT:P48668 Tax_Id=9606 Gene_Symbol=KRT6C Keratin, type II cytoskeletal 6C;>P02538 SWISS-PROT:P02538 Tax_Id=9606 Gene_Symbol=KRT6A Keratin, type II cytoskeletal 6A	P48668;P02538	3	24	15	2	21	19	21	12	10	13	1	1	2	37.9	29.3	4.6	60.024	564	2.74	22	12	7	2	19	23	19	20	4.658e-236	0.03094	0.027993	108.21	55	0.033358	0.027928	99.004	19	0.034091	0.027808	131.63
20	284;867;868;981;982;1116;1325;1330;1425;1426;1766;2722;3079;3223;3511;3512;3586;3587;3933;3981;4374;4393;6110;6111;6404;7152;7677;7852	18;19;20;21;22;23;24;25	16;44;47;153;190;227;305;325	CON__P60712;ENSMUSP00000098066;ENSMUSP00000031564;ENSMUSP00000127663;ENSMUSP00000130611;ENSMUSP00000101823;ENSMUSP00000128360;ENSMUSP00000132135;ENSMUSP00000123370;ENSMUSP00000123803	CON__P60712;ENSMUSP00000098066;ENSMUSP00000031564;ENSMUSP00000127663;ENSMUSP00000130611	28;28;26;21;17;11;11;5;3;1	28;28;26;21;17;11;11;5;3;1	1;1;0;1;1;1;1;1;0;0	>P60712 SWISS-PROT:P60712 (Bos taurus) Actin, cytoplasmic 1;>ENSMUSP00000098066|Actb|MGI Symbol|actin, beta Gene [Source:MGI Symbol;Acc:MGI:87904]|ENSMUSG00000029580|5|ENSMUST00000100497;>ENSMUSP00000031564|Actb|MGI Symbol|actin, beta Gene [Source:MGI Symb	P60712	10	28	28	1	24	24	28	24	24	28	1	1	1	67.2	67.2	4.5	41.736	375	2.27		141	28	5	3	54	55	68	0	1.8831	1.2916	52.655	175	1.8036	1.066	57.443	52	1.7825	1.1135	33.672
21	443;1069;2027;3646;3778;4236;4330;4333;6632;7260;7615;8174			CON__Q04695;CON__Q9QWL7;ENSMUSP00000079699	CON__Q04695;CON__Q9QWL7;ENSMUSP00000079699	12;10;10	2;2;2	1;1;1	>Q04695 SWISS-PROT:Q04695 Tax_Id=9606 Gene_Symbol=KRT17 Keratin, type I cytoskeletal 17;>Q9QWL7 SWISS-PROT:Q9QWL7 Tax_Id=10090 Gene_Symbol=Krt17 Keratin, type I cytoskeletal 17;>ENSMUSP00000079699|Krt17|MGI Symbol|keratin 17 Gene [Source:MGI Symbol;Acc:MGI	Q04695;Q9QWL7	3	12	2	1	7	11	10	0	1	2	0	1	1	23.6	4.9	2.1	48.105	432	2.5	2		1		1		2	2	3.3089e-92	0.043238	0.036217	51.801	3	NaN	NaN	NaN	0	NaN	NaN	NaN
22	3604;4236;4334;4416;5365			CON__Q15323;CON__Q9UE12;CON__REFSEQ:XP_986630;CON__Q497I4;ENSMUSP00000099416;ENSMUSP00000035603;CON__A2A5Y0;ENSMUSP00000007318;CON__Q14525;ENSMUSP00000073552;CON__Q8IUT8;CON__O76009;CON__Q6NTB9;ENSMUSP00000018399;CON__O76011;CON__Q9D646;ENSMUSP00000056622;ENSMUSP00000103039;CON__O76013;ENSMUSP00000073869;CON__Q92764;ENSMUSP00000103067	CON__Q15323;CON__Q9UE12;CON__REFSEQ:XP_986630;CON__Q497I4;ENSMUSP00000099416;ENSMUSP00000035603;CON__A2A5Y0;ENSMUSP00000007318;CON__Q14525;ENSMUSP00000073552;CON__Q8IUT8;CON__O76009;CON__Q6NTB9;ENSMUSP00000018399;CON__O76011;CON__Q9D646;ENSMUSP00000056622	5;5;4;4;4;4;4;4;4;4;3;3;3;3;3;3;3;2;2;2;2;1	3;3;3;2;2;2;3;3;2;3;2;2;2;3;2;3;3;1;1;1;1;1	3;3;3;2;2;2;3;3;2;3;2;2;2;3;2;3;3;1;1;1;1;1	>Q15323 SWISS-PROT:Q15323 Keratin, type I cuticular HA1 (Hair keratin, type I HA1);>Q9UE12 TREMBL:Q9UE12 Type I hair keratin 1 - Homo sapiens (Human).;>REFSEQ:XP_986630 Tax_Id=10090 Gene_Symbol=Krt33b keratin complex 1, acidic, gene 3;>Q497I4 TREMBL:Q497I4	Q15323;Q9UE12;Q497I4;A2A5Y0;Q14525;Q8IUT8;O76009;Q6NTB9;O76011;Q9D646	22	5	3	3	2	4	1	0	3	0	0	3	0	9.9	6.5	6.5	47.232	416	2		3					3		4.6059e-14	0.016409	0.012431	82.846	3	NaN	NaN	NaN	0	0.016409	0.012431	82.846
23	2385			CON__Q5D862	CON__Q5D862	1	1	1	>Q5D862 SWISS-PROT:Q5D862 Tax_Id=9606 Gene_Symbol=FLG2 Filaggrin-2	Q5D862	1	1	1	1	0	1	0	0	1	0	0	1	0	0.5	0.5	0.5	248.07	2391	3			1				1		0.0057071	NaN	NaN	NaN	0	NaN	NaN	NaN	0	NaN	NaN	NaN
24	2895;2896;3135;3136;3137;3138;6290;7037			CON__Q86YZ3	CON__Q86YZ3	8	8	8	>Q86YZ3 SWISS-PROT:Q86YZ3 Tax_Id=9606 Gene_Symbol=HRNR Hornerin	Q86YZ3	1	8	8	8	1	8	2	1	8	2	1	8	2	7.3	7.3	7.3	282.39	2850	2.67	7		24	1	1	3	24	6	2.4337e-97	0.017365	0.013561	186.09	18	0.031294	0.024355	95.746	2	0.02068	0.016683	200.3
25	1162;3821;4813;5838;7676			ENSMUSP00000000001	ENSMUSP00000000001	5	3	3	>ENSMUSP00000000001|Gnai3|MGI Symbol|guanine nucleotide binding protein (G protein), alpha inhibiting 3 Gene [Source:MGI Symbol;Acc:MGI:95773]|ENSMUSG00000000001|3|ENSMUST00000000001		1	5	3	3	3	3	5	2	2	3	2	2	3	16.1	9.6	9.6	40.538	354	3			7			2	2	3	1.0093e-20	3.8536	3.3668	68.387	7	7.3194	5.2341	96.865	2	8.0151	6.1919	67.096
26	2837;3616;4909;6442;8698	26	70	ENSMUSP00000000090	ENSMUSP00000000090	5	5	5	>ENSMUSP00000000090|Cox5a|MGI Symbol|cytochrome c oxidase, subunit Va Gene [Source:MGI Symbol;Acc:MGI:88474]|ENSMUSG00000000088|9|ENSMUST00000000090		1	5	5	5	3	4	5	3	4	5	3	4	5	34.2	34.2	34.2	16.101	146	5					17	4	6	7	1.3331e-31	15.003	14.756	89.193	17	15.699	13.16	85.787	4	13.33	12.491	88.605
27	1308;3060;3155;3190;3642;3786;4375;4918;6237;6428;8046;8221	27	56	ENSMUSP00000000137	ENSMUSP00000000137	12	12	12	>ENSMUSP00000000137|Actr2|MGI Symbol|ARP2 actin-related protein 2 homolog (yeast) Gene [Source:MGI Symbol;Acc:MGI:1913963]|ENSMUSG00000020152|11|ENSMUST00000000137		1	12	12	12	5	4	12	5	4	12	5	4	12	30.7	30.7	30.7	44.76	394	3			23			5	4	14	9.0019e-53	1.0609	1.0704	39.283	23	1.7475	1.2777	10.77	5	1.4725	1.1117	3.9565
28	2764;6001			ENSMUSP00000000312;ENSMUSP00000132112	ENSMUSP00000000312;ENSMUSP00000132112	2;2	2;2	2;2	>ENSMUSP00000000312|Cdh1|MGI Symbol|cadherin 1 Gene [Source:MGI Symbol;Acc:MGI:88354]|ENSMUSG00000000303|8|ENSMUST00000000312;>ENSMUSP00000132112|Cdh1|MGI Symbol|cadherin 1 Gene [Source:MGI Symbol;Acc:MGI:88354]|ENSMUSG00000000303|8|ENSMUST00000167688		2	2	2	2	0	0	2	0	0	2	0	0	2	2.9	2.9	2.9	98.283	884	2		2						2	3.3091e-10	3.3749	3.4471	99.69	2	NaN	NaN	NaN	0	NaN	NaN	NaN
29	1688			ENSMUSP00000110768;ENSMUSP00000000365	ENSMUSP00000110768;ENSMUSP00000000365	1;1	1;1	1;1	>ENSMUSP00000110768|Mcts1|MGI Symbol|malignant T cell amplified sequence 1 Gene [Source:MGI Symbol;Acc:MGI:1916245]|ENSMUSG00000000355|X|ENSMUST00000115115;>ENSMUSP00000000365|Mcts1|MGI Symbol|malignant T cell amplified sequence 1 Gene [Source:MGI Symbol;A		2	1	1	1	0	1	0	0	1	0	0	1	0	4.9	4.9	4.9	20.55	182	4				1			1		0.0051413	NaN	NaN	NaN	0	NaN	NaN	NaN	0	NaN	NaN	NaN
30	298;2950;3319;4469;4470;6810;7107;7606			ENSMUSP00000000505;ENSMUSP00000116131	ENSMUSP00000000505;ENSMUSP00000116131	8;4	8;4	8;4	>ENSMUSP00000000505|Mcm7|MGI Symbol|minichromosome maintenance deficient 7 (S. cerevisiae) Gene [Source:MGI Symbol;Acc:MGI:1298398]|ENSMUSG00000029730|5|ENSMUST00000000505;>ENSMUSP00000116131|Mcm7|MGI Symbol|minichromosome maintenance deficient 7 (S. cerev		2	8	8	8	3	4	5	3	4	5	3	4	5	13.4	13.4	13.4	81.21	719	2		13				3	4	6	1.2003e-29	1.1146	0.89319	15.929	13	1.5543	0.95149	13.853	3	1.2274	0.86328	12.673
31	4598			ENSMUSP00000056226;ENSMUSP00000104820;ENSMUSP00000104821;ENSMUSP00000116045;ENSMUSP00000127760;ENSMUSP00000039794;ENSMUSP00000128758;ENSMUSP00000045684;ENSMUSP00000032796;ENSMUSP00000121359;ENSMUSP00000071695;ENSMUSP00000086166;ENSMUSP00000075960;ENSMUSP00000052667;ENSMUSP00000125295;ENSMUSP00000000632;ENSMUSP00000104763;ENSMUSP00000053430;ENSMUSP00000079557;ENSMUSP00000106584;ENSMUSP00000106585;…	ENSMUSP00000056226;ENSMUSP00000104820;ENSMUSP00000104821;ENSMUSP00000116045;ENSMUSP00000127760;ENSMUSP00000039794;ENSMUSP00000128758;ENSMUSP00000045684;ENSMUSP00000032796;ENSMUSP00000121359;ENSMUSP00000071695;ENSMUSP00000086166;ENSMUSP00000075960;ENSMUSP00000052667;ENSMUSP00000125295;ENSMUSP00000000632;ENSMUSP00000104763;ENSMUSP00000053430;ENSMUSP00000079557;ENSMUSP00000106584;ENSMUSP00000106585;…	1;1;1;1;1;1;1;1;1;1;1;1;1;1;1;1;1;1;1;1;1;1;1;1;1;1;1;1;1;1;1;1;1;1;1;1;1	1;1;1;1;1;1;1;1;1;1;1;1;1;1;1;1;1;1;1;1;1;1;1;1;1;1;1;1;1;1;1;1;1;1;1;1;1	1;1;1;1;1;1;1;1;1;1;1;1;1;1;1;1;1;1;1;1;1;1;1;1;1;1;1;1;1;1;1;1;1;1;1;1;1	>ENSMUSP00000056226|Zfp62|MGI Symbol|zinc finger protein 62 Gene [Source:MGI Symbol;Acc:MGI:99662]|ENSMUSG00000046311|11|ENSMUST00000061757;>ENSMUSP00000104820|Zfp62|MGI Symbol|zinc finger protein 62 Gene [Source:MGI Symbol;Acc:MGI:99662]|ENSMUSG0000004631		37	1	1	1	0	1	1	0	1	1	0	1	1	1	1	1	103.99	907	2.25		3	1				1	3	0.01381	1.2629	1.2165	2.0818	3	NaN	NaN	NaN	0	NaN	NaN	NaN
32	723;963;1483;2487;2784;3343;4380;4553;5117;5160;5722;5941;7077;7722			ENSMUSP00000000642;ENSMUSP00000125986;ENSMUSP00000128572;ENSMUSP00000131080;ENSMUSP00000111946;ENSMUSP00000072195;ENSMUSP00000097282;ENSMUSP00000118601	ENSMUSP00000000642;ENSMUSP00000125986	14;14;2;1;1;1;1;1	14;14;2;1;1;1;1;1	14;14;2;1;1;1;1;1	>ENSMUSP00000000642|Hk2|MGI Symbol|hexokinase 2 Gene [Source:MGI Symbol;Acc:MGI:1315197]|ENSMUSG00000000628|6|ENSMUST00000000642;>ENSMUSP00000125986|Hk2|MGI Symbol|hexokinase 2 Gene [Source:MGI Symbol;Acc:MGI:1315197]|ENSMUSG00000000628|6|ENSMUST0000017083		8	14	14	14	11	8	13	11	8	13	11	8	13	19.1	19.1	19.1	102.53	917	1.11	34				1	12	9	14	3.0208e-61	2.2862	2.1815	81.201	35	2.2441	1.465	76.5	12	2.2862	2.4759	69.712
33	2162;5316;6644;8831			ENSMUSP00000000727	ENSMUSP00000000727	4	1	1	>ENSMUSP00000000727|Rab5b|MGI Symbol|RAB5B, member RAS oncogene family Gene [Source:MGI Symbol;Acc:MGI:105938]|ENSMUSG00000000711|10|ENSMUST00000000727		1	4	1	1	3	4	4	0	1	1	0	1	1	20.5	5.6	5.6	23.707	215	4				2			1	1	1.7144e-09	8.8098	8.6154	53.678	2	NaN	NaN	NaN	0	NaN	NaN	NaN
34	2303;3665;6817;7917;8593;9019			ENSMUSP00000000746;ENSMUSP00000116970;ENSMUSP00000121562;ENSMUSP00000117827;ENSMUSP00000119571;ENSMUSP00000123015	ENSMUSP00000000746;ENSMUSP00000116970;ENSMUSP00000121562;ENSMUSP00000117827;ENSMUSP00000119571;ENSMUSP00000123015	6;6;6;4;4;4	6;6;6;4;4;4	6;6;6;4;4;4	>ENSMUSP00000000746|Dnmt3l|MGI Symbol|DNA (cytosine-5-)-methyltransferase 3-like Gene [Source:MGI Symbol;Acc:MGI:1859287]|ENSMUSG00000000730|10|ENSMUST00000000746;>ENSMUSP00000116970|Dnmt3l|MGI Symbol|DNA (cytosine-5-)-methyltransferase 3-like Gene [Source		6	6	6	6	5	5	3	5	5	3	5	5	3	15	15	15	47.992	421	1.92	1	12				5	5	3	5.2015e-14	0.42567	0.27354	69.413	13	0.45379	0.27354	60.413	5	0.42567	0.272	96.965
35	402;2628;4340;4641;6004;7056;7396;7927;8131	28	155	ENSMUSP00000000756;ENSMUSP00000078877;ENSMUSP00000112039	ENSMUSP00000000756;ENSMUSP00000078877;ENSMUSP00000112039	9;7;7	9;7;7	9;7;7	>ENSMUSP00000000756|Rpl13|MGI Symbol|ribosomal protein L13 Gene [Source:MGI Symbol;Acc:MGI:105922]|ENSMUSG00000000740|8|ENSMUST00000000756;>ENSMUSP00000078877|Rpl13-ps3|MGI Symbol|ribosomal protein L13, pseudogene 3 Pseudogene [Source:MGI Symbol;Acc:MGI:36		3	9	9	9	8	7	9	8	7	9	8	7	9	42.2	42.2	42.2	24.305	211	3.17	4		26	16		15	12	19	1.3729e-89	1.6133	1.513	92.236	43	1.9203	1.2737	42.718	13	1.9249	1.4509	43.29
36	3345;4260;4352;6941;8500;8900			ENSMUSP00000000776;ENSMUSP00000127741	ENSMUSP00000000776;ENSMUSP00000127741	6;4	6;4	6;4	>ENSMUSP00000000776|Tubgcp3|MGI Symbol|tubulin, gamma complex associated protein 3 Gene [Source:MGI Symbol;Acc:MGI:2183752]|ENSMUSG00000000759|8|ENSMUST00000000776;>ENSMUSP00000127741|Tubgcp3|MGI Symbol|tubulin, gamma complex associated protein 3 Gene [Sou		2	6	6	6	1	0	6	1	0	6	1	0	6	8.3	8.3	8.3	103.47	905	1	7					1		6	4.0194e-14	0.92961	0.95679	16.623	6	NaN	NaN	NaN	0	NaN	NaN	NaN
37	1235;1288;1306;1379;2379;2544;2767;3083;3260;4441;5500;6289;6360;6666;6935;7173;8047;8054;8412;8921;9009	29;30	352;355	ENSMUSP00000000804;ENSMUSP00000035261;ENSMUSP00000096769;ENSMUSP00000075157	ENSMUSP00000000804;ENSMUSP00000035261	21;18;2;2	21;18;2;2	4;1;0;0	>ENSMUSP00000000804|Ddx3x|MGI Symbol|DEAD/H (Asp-Glu-Ala-Asp/His) box polypeptide 3, X-linked Gene [Source:MGI Symbol;Acc:MGI:103064]|ENSMUSG00000000787|X|ENSMUST00000000804;>ENSMUSP00000035261|D1Pas1|MGI Symbol|DNA segment, Chr 1, Pasteur Institute 1 Gene		4	21	21	4	18	18	16	18	18	16	3	3	2	38.4	38.4	9.8	73.101	662	2		57				21	18	18	1.954e-228	1.3149	0.92625	36.02	55	1.5329	0.93695	11.802	19	1.2739	0.8551	16.427
38	4554;7591			ENSMUSP00000104427;ENSMUSP00000117690;ENSMUSP00000000844;ENSMUSP00000068888;ENSMUSP00000104428;ENSMUSP00000123627	ENSMUSP00000104427;ENSMUSP00000117690;ENSMUSP00000000844;ENSMUSP00000068888;ENSMUSP00000104428;ENSMUSP00000123627	2;2;2;2;2;2	2;2;2;2;2;2	2;2;2;2;2;2	>ENSMUSP00000104427|Tpd52l2|MGI Symbol|tumor protein D52-like 2 Gene [Source:MGI Symbol;Acc:MGI:1913564]|ENSMUSG00000000827|2|ENSMUST00000108799;>ENSMUSP00000117690|Tpd52l2|MGI Symbol|tumor protein D52-like 2 Gene [Source:MGI Symbol;Acc:MGI:1913564]|ENSMUS		6	2	2	2	0	0	2	0	0	2	0	0	2	9.2	9.2	9.2	25.067	229	3			2					2	1.6962e-06	1.778	1.8216	20.567	2	NaN	NaN	NaN	0	NaN	NaN	NaN
39	4837;6559			ENSMUSP00000001079	ENSMUSP00000001079	2	2	2	>ENSMUSP00000001079|Sec24b|MGI Symbol|Sec24 related gene family, member B (S. cerevisiae) Gene [Source:MGI Symbol;Acc:MGI:2139764]|ENSMUSG00000001052|3|ENSMUST00000001079		1	2	2	2	2	1	2	2	1	2	2	1	2	2	2	2	135.55	1251	1	5					2	1	2	1.223e-08	1.1798	0.96298	24.298	4	1.5353	1.1335	30.561	2	NaN	NaN	NaN
40	5817			ENSMUSP00000001242	ENSMUSP00000001242	1	1	1	>ENSMUSP00000001242|D10Jhu81e|MGI Symbol|DNA segment, Chr 10, Johns Hopkins University 81 expressed Gene [Source:MGI Symbol;Acc:MGI:1351861]|ENSMUSG00000053329|10|ENSMUST00000001242		1	1	1	1	1	0	1	1	0	1	1	0	1	3.8	3.8	3.8	28.09	266	3.33		1		2		1		2	0.0080247	1.3926	1.256	69.103	2	NaN	NaN	NaN	1	NaN	NaN	NaN
41	1111;5883			ENSMUSP00000129178;ENSMUSP00000001335	ENSMUSP00000129178;ENSMUSP00000001335	2;2	2;2	2;2	>ENSMUSP00000129178|Pfdn5|MGI Symbol|prefoldin 5 Gene [Source:MGI Symbol;Acc:MGI:1928753]|ENSMUSG00000001289|15|ENSMUST00000166658;>ENSMUSP00000001335|Pfdn5|MGI Symbol|prefoldin 5 Gene [Source:MGI Symbol;Acc:MGI:1928753]|ENSMUSG00000001289|15|ENSMUST000000		2	2	2	2	0	1	2	0	1	2	0	1	2	16.9	16.9	16.9	17.356	154	5					3		1	2	2.365e-10	0.67813	0.63582	83.375	3	NaN	NaN	NaN	0	NaN	NaN	NaN
42	605;848;1751;1761;1829;3349;3350;3905;4208;5803;5950;7467	31	395	ENSMUSP00000001452;ENSMUSP00000126109;ENSMUSP00000131113;ENSMUSP00000130616;ENSMUSP00000131250	ENSMUSP00000001452;ENSMUSP00000126109;ENSMUSP00000131113	12;11;10;5;3	12;11;10;5;3	12;11;10;5;3	>ENSMUSP00000001452|Cct3|MGI Symbol|chaperonin containing Tcp1, subunit 3 (gamma) Gene [Source:MGI Symbol;Acc:MGI:104708]|ENSMUSG00000001416|3|ENSMUST00000001452;>ENSMUSP00000126109|Cct3|MGI Symbol|chaperonin containing Tcp1, subunit 3 (gamma) Gene [Source		5	12	12	12	6	8	11	6	8	11	6	8	11	23.5	23.5	23.5	60.629	545	2		25				6	8	11	2.0965e-39	1.3006	0.97076	41.176	23	1.5853	0.95541	13.006	6	1.5517	0.98124	60.332
43	89;580;1445;2517;4247;4771;5085;5460;5909;6598;7001;7685;7758;7795;7797;8170;8653	32	1	ENSMUSP00000001479	ENSMUSP00000001479	17	17	17	>ENSMUSP00000001479|Kpnb1|MGI Symbol|karyopherin (importin) beta 1 Gene [Source:MGI Symbol;Acc:MGI:107532]|ENSMUSG00000001440|11|ENSMUST00000001479		1	17	17	17	12	13	15	12	13	15	12	13	15	23.1	23.1	23.1	97.183	876	1.74	19	55				23	20	31	6.159e-235	2.2594	1.735	55.461	70	2.2152	1.4664	51.722	21	2.6929	1.8038	52.092
44	6943			ENSMUSP00000001507	ENSMUSP00000001507	1	1	1	>ENSMUSP00000001507|Cyp51|MGI Symbol|cytochrome P450, family 51 Gene [Source:MGI Symbol;Acc:MGI:106040]|ENSMUSG00000001467|5|ENSMUST00000001507		1	1	1	1	0	0	1	0	0	1	0	0	1	4	4	4	56.775	503	2		1						1	1.4166e-12	NaN	NaN	NaN	1	NaN	NaN	NaN	0	NaN	NaN	NaN
45	60;543;2341;2342;2696;2697;3779;4085;4348;5262;5828;5917;6710;8918	33;34;35	257;293;300	ENSMUSP00000001513;CON__ENSEMBL:ENSBTAP00000025008;ENSMUSP00000016399	ENSMUSP00000001513	14;5;5	3;0;0	3;0;0	>ENSMUSP00000001513|Tubb6|MGI Symbol|tubulin, beta 6 Gene [Source:MGI Symbol;Acc:MGI:1915201]|ENSMUSG00000001473|18|ENSMUST00000001513		3	14	3	3	12	11	12	1	1	2	1	1	2	36	14.8	14.8	50.09	447	2		4				1	1	2	0	2.4507	1.9513	72.229	4	NaN	NaN	NaN	1	NaN	NaN	NaN
46	8899			ENSMUSP00000073378;ENSMUSP00000113556;ENSMUSP00000001548	ENSMUSP00000073378;ENSMUSP00000113556;ENSMUSP00000001548	1;1;1	1;1;1	1;1;1	>ENSMUSP00000073378|Itga3|MGI Symbol|integrin alpha 3 Gene [Source:MGI Symbol;Acc:MGI:96602]|ENSMUSG00000001507|11|ENSMUST00000073698;>ENSMUSP00000113556|Itga3|MGI Symbol|integrin alpha 3 Gene [Source:MGI Symbol;Acc:MGI:96602]|ENSMUSG00000001507|11|ENSMUST		3	1	1	1	1	1	0	1	1	0	1	1	0	0.8	0.8	0.8	118.88	1068	1	2					1	1		0.0030624	NaN	NaN	NaN	0	NaN	NaN	NaN	0	NaN	NaN	NaN
47	375;545;1527;2032;2341;2342;2458;2696;2697;3685;3779;3780;3800;3833;3988;4085;4348;4589;5261;5440;5441;5554;5828;5917;6709;7206;8917	34;35;36;37;38;39;40;41;42;43;44	73;147;164;233;257;267;300;321;323;363;388	ENSMUSP00000001566	ENSMUSP00000001566	27	6	5	>ENSMUSP00000001566|Tubb5|MGI Symbol|tubulin, beta 5 Gene [Source:MGI Symbol;Acc:MGI:107812]|ENSMUSG00000001525|17|ENSMUST00000001566		1	27	6	5	27	26	27	6	6	6	5	5	5	70	19.6	16.2	49.67	444	2.66		38	16	4	6	22	20	22	0	1.984	1.433	64.185	64	1.9984	1.27	80.975	22	2.0194	1.4064	60.972
48	1200;5007;7249;8401;8409;8476			ENSMUSP00000001569	ENSMUSP00000001569	6	6	6	>ENSMUSP00000001569|Flot1|MGI Symbol|flotillin 1 Gene [Source:MGI Symbol;Acc:MGI:1100500]|ENSMUSG00000059714|17|ENSMUST00000001569		1	6	6	6	4	4	6	4	4	6	4	4	6	18	18	18	47.513	428	2		15				4	4	7	2.6415e-24	13.616	8.9027	89.452	14	11.477	7.67	29.485	4	12.196	8.7997	25.681
49	498;4826;5342;6543;7518			ENSMUSP00000001592;ENSMUSP00000103026	ENSMUSP00000001592;ENSMUSP00000103026	5;5	5;5	4;4	>ENSMUSP00000001592|Jup|MGI Symbol|junction plakoglobin Gene [Source:MGI Symbol;Acc:MGI:96650]|ENSMUSG00000001552|11|ENSMUST00000001592;>ENSMUSP00000103026|Jup|MGI Symbol|junction plakoglobin Gene [Source:MGI Symbol;Acc:MGI:96650]|ENSMUSG00000001552|11|ENS		2	5	5	4	1	4	3	1	4	3	0	4	2	9.7	9.7	8.3	81.8	745	2.38	1	3	4			1	4	3	2.085e-27	0.46687	0.48189	239.18	7	NaN	NaN	NaN	1	0.060244	0.045365	144.25
50	1710			ENSMUSP00000001757	ENSMUSP00000001757	1	1	1	>ENSMUSP00000001757|Eef1e1|MGI Symbol|eukaryotic translation elongation factor 1 epsilon 1 Gene [Source:MGI Symbol;Acc:MGI:1913393]|ENSMUSG00000001707|13|ENSMUST00000001757		1	1	1	1	0	0	1	0	0	1	0	0	1	6.3	6.3	6.3	19.859	174	4				1				1	0.0016005	NaN	NaN	NaN	1	NaN	NaN	NaN	0	NaN	NaN	NaN
51	563;1661;2207;2386;2614;2617;3880;5761;6781;6790;6826;8968			ENSMUSP00000001809;ENSMUSP00000050792;ENSMUSP00000066639;ENSMUSP00000096701;ENSMUSP00000117063	ENSMUSP00000001809;ENSMUSP00000050792;ENSMUSP00000066639	12;8;6;3;1	12;8;6;3;1	8;6;3;1;1	>ENSMUSP00000001809|Pabpc1|MGI Symbol|poly(A) binding protein, cytoplasmic 1 Gene [Source:MGI Symbol;Acc:MGI:1349722]|ENSMUSG00000022283|15|ENSMUST00000001809;>ENSMUSP00000050792|Pabpc6|MGI Symbol|poly(A) binding protein, cytoplasmic 6 Gene [Source:MGI Sym		5	12	12	8	9	8	10	9	8	10	6	5	7	21.9	21.9	14	70.67	636	2		28				9	8	11	8.1051e-142	1.3852	0.96608	83.69	28	1.5104	0.89438	72.562	9	1.4106	0.88046	124.57
52	5105;5512;6156;7995			ENSMUSP00000001834	ENSMUSP00000001834	4	4	4	>ENSMUSP00000001834|D10Wsu52e|MGI Symbol|DNA segment, Chr 10, Wayne State University 52, expressed Gene [Source:MGI Symbol;Acc:MGI:106379]|ENSMUSG00000001783|10|ENSMUST00000001834		1	4	4	4	2	2	4	2	2	4	2	2	4	11.5	11.5	11.5	55.249	505	2		8				2	2	4	4.9753e-06	1.0316	0.87628	21.548	8	1.2259	0.76189	34.754	2	1.2024	0.81635	25.719
53	5470;6731			ENSMUSP00000001845;ENSMUSP00000117951;ENSMUSP00000103831	ENSMUSP00000001845;ENSMUSP00000117951;ENSMUSP00000103831	2;2;1	2;2;1	2;2;1	>ENSMUSP00000001845|Capns1|MGI Symbol|calpain, small subunit 1 Gene [Source:MGI Symbol;Acc:MGI:88266]|ENSMUSG00000001794|7|ENSMUST00000001845;>ENSMUSP00000117951|Capns1|MGI Symbol|calpain, small subunit 1 Gene [Source:MGI Symbol;Acc:MGI:88266]|ENSMUSG00000		3	2	2	2	1	1	2	1	1	2	1	1	2	9	9	9	28.406	268	3.22			7	2		2	1	6	1.5873e-20	1.74	1.6582	60.492	9	4.268	3.0649	94.573	2	NaN	NaN	NaN
54	2107;8191			ENSMUSP00000001974;ENSMUSP00000105389;ENSMUSP00000105390;ENSMUSP00000105388;ENSMUSP00000116712;ENSMUSP00000096512	ENSMUSP00000001974;ENSMUSP00000105389;ENSMUSP00000105390;ENSMUSP00000105388;ENSMUSP00000116712;ENSMUSP00000096512	2;2;2;2;2;2	2;2;2;2;2;2	2;2;2;2;2;2	>ENSMUSP00000001974|Trmt1|MGI Symbol|TRM1 tRNA methyltransferase 1 homolog (S. cerevisiae) Gene [Source:MGI Symbol;Acc:MGI:1289155]|ENSMUSG00000001909|8|ENSMUST00000001974;>ENSMUSP00000105389|Trmt1|MGI Symbol|TRM1 tRNA methyltransferase 1 homolog (S. cerev		6	2	2	2	1	0	2	1	0	2	1	0	2	4.5	4.5	4.5	72.372	663	2		3				1		2	3.9143e-08	0.89027	0.81009	18.39	3	NaN	NaN	NaN	1	NaN	NaN	NaN
55	5929;9043			ENSMUSP00000001975;ENSMUSP00000028300;ENSMUSP00000109796	ENSMUSP00000001975;ENSMUSP00000028300;ENSMUSP00000109796	2;1;1	2;1;1	2;1;1	>ENSMUSP00000001975|Nacc1|MGI Symbol|nucleus accumbens associated 1, BEN and BTB (POZ) domain containing Gene [Source:MGI Symbol;Acc:MGI:1914080]|ENSMUSG00000001910|8|ENSMUST00000001975;>ENSMUSP00000028300|Nacc2|MGI Symbol|nucleus accumbens associated 2, B		3	2	2	2	0	2	0	0	2	0	0	2	0	4.5	4.5	4.5	56.536	514	2		2					2		3.7326e-05	7.7492	5.8335	52.381	2	NaN	NaN	NaN	0	7.7492	5.8335	52.381
56	85;205;808;1347;4157;4276;5655;6250;6862			ENSMUSP00000001989;ENSMUSP00000086626;ENSMUSP00000094452;ENSMUSP00000111560	ENSMUSP00000001989;ENSMUSP00000086626	9;9;1;1	9;9;1;1	9;9;1;1	>ENSMUSP00000001989|Uba1|MGI Symbol|ubiquitin-like modifier activating enzyme 1 Gene [Source:MGI Symbol;Acc:MGI:98890]|ENSMUSG00000001924|X|ENSMUST00000001989;>ENSMUSP00000086626|Uba1|MGI Symbol|ubiquitin-like modifier activating enzyme 1 Gene [Source:MGI		4	9	9	9	7	6	6	7	6	6	7	6	6	12.5	12.5	12.5	117.81	1058	1	22					8	7	7	1.9016e-75	1.1186	0.89047	56.24	22	1.2942	0.83707	28.999	8	1.0132	1.3293	55.295
57	1120;1511;3411;3990;4673;6061;7777			ENSMUSP00000002029;ENSMUSP00000094158;ENSMUSP00000112639;ENSMUSP00000094133	ENSMUSP00000002029;ENSMUSP00000094158;ENSMUSP00000112639;ENSMUSP00000094133	7;6;4;4	7;6;4;4	7;6;4;4	>ENSMUSP00000002029|Emd|MGI Symbol|emerin Gene [Source:MGI Symbol;Acc:MGI:108117]|ENSMUSG00000001964|X|ENSMUST00000002029;>ENSMUSP00000094158|Emd|MGI Symbol|emerin Gene [Source:MGI Symbol;Acc:MGI:108117]|ENSMUSG00000001964|X|ENSMUST00000096424;>ENSMUSP0000		4	7	7	7	3	4	6	3	4	6	3	4	6	35.9	35.9	35.9	29.435	259	3.27			13		2	3	4	8	1.2062e-66	5.1191	5.7906	52.699	12	5.4241	4.0956	69.277	2	7.683	6.7146	113.18
58	2173;5835;6539			ENSMUSP00000131386;ENSMUSP00000002090	ENSMUSP00000131386;ENSMUSP00000002090	3;3	3;3	3;3	>ENSMUSP00000131386|Ssr4|MGI Symbol|signal sequence receptor, delta Gene [Source:MGI Symbol;Acc:MGI:1099464]|ENSMUSG00000002014|X|ENSMUST00000166518;>ENSMUSP00000002090|Ssr4|MGI Symbol|signal sequence receptor, delta Gene [Source:MGI Symbol;Acc:MGI:1099464		2	3	3	3	2	2	3	2	2	3	2	2	3	23.1	23.1	23.1	19.007	173	4.3				7	3	3	2	5	2.9053e-28	6.4244	6.0591	105.47	10	3.5443	2.6253	99.744	3	5.7479	4.8365	80.796
59	200;2482;4106;4231;4680;4681;4751;6833;8930	45;46	151;211	ENSMUSP00000002091	ENSMUSP00000002091	9	9	9	>ENSMUSP00000002091|Bcap31|MGI Symbol|B-cell receptor-associated protein 31 Gene [Source:MGI Symbol;Acc:MGI:1350933]|ENSMUSG00000002015|X|ENSMUST00000002091		1	9	9	9	4	3	8	4	3	8	4	3	8	27.8	27.8	27.8	27.956	245	3.21			19	5		4	5	15	5.7007e-31	21.763	19.384	79.05	23	5.9281	4.7899	77.011	3	13.739	12.939	55.709
60	645;1424;1775;4275;4694;4739;5558;6323;7527;7914;8074			ENSMUSP00000002171;ENSMUSP00000071054;ENSMUSP00000107068;ENSMUSP00000121688	ENSMUSP00000002171;ENSMUSP00000071054;ENSMUSP00000107068	11;11;11;5	11;11;11;5	11;11;11;5	>ENSMUSP00000002171|Psmc3|MGI Symbol|proteasome (prosome, macropain) 26S subunit, ATPase 3 Gene [Source:MGI Symbol;Acc:MGI:1098754]|ENSMUSG00000002102|2|ENSMUST00000002171;>ENSMUSP00000071054|Psmc3|MGI Symbol|proteasome (prosome, macropain) 26S subunit, AT		4	11	11	11	9	9	10	9	9	10	9	9	10	28.4	28.4	28.4	50.395	451	2.1		30			1	10	10	11	6.7757e-149	1.7023	1.2333	32.032	30	1.9622	1.2517	12.558	9	1.745	1.1949	40.375
61	736;3463			ENSMUSP00000002198	ENSMUSP00000002198	2	2	2	>ENSMUSP00000002198|Sf3a1|MGI Symbol|splicing factor 3a, subunit 1 Gene [Source:MGI Symbol;Acc:MGI:1914715]|ENSMUSG00000002129|11|ENSMUST00000002198		1	2	2	2	0	1	2	0	1	2	0	1	2	3.8	3.8	3.8	88.544	791	1	3						1	2	6.0296e-06	0.97973	1.0889	28.579	3	NaN	NaN	NaN	0	NaN	NaN	NaN
62	3109;3110;3792;5307;6328;7217;8692			ENSMUSP00000002303;ENSMUSP00000102399	ENSMUSP00000002303;ENSMUSP00000102399	7;7	1;1	1;1	>ENSMUSP00000002303|Rhoc|MGI Symbol|ras homolog gene family, member C Gene [Source:MGI Symbol;Acc:MGI:106028]|ENSMUSG00000002233|3|ENSMUST00000002303;>ENSMUSP00000102399|Rhoc|MGI Symbol|ras homolog gene family, member C Gene [Source:MGI Symbol;Acc:MGI:1060		2	7	1	1	7	6	7	1	0	1	1	0	1	36.3	6.2	6.2	22.006	193	4				2		1		1	6.8011e-84	7.2203	7.0709	65.153	2	NaN	NaN	NaN	1	NaN	NaN	NaN
63	8237			ENSMUSP00000002389;ENSMUSP00000128090	ENSMUSP00000002389;ENSMUSP00000128090	1;1	1;1	1;1	>ENSMUSP00000002389|Tgm1|MGI Symbol|transglutaminase 1, K polypeptide Gene [Source:MGI Symbol;Acc:MGI:98730]|ENSMUSG00000022218|14|ENSMUST00000002389;>ENSMUSP00000128090|Tgm1|MGI Symbol|transglutaminase 1, K polypeptide Gene [Source:MGI Symbol;Acc:MGI:9873		2	1	1	1	0	0	1	0	0	1	0	0	1	2	2	2	89.795	815	1	1							1	0.0018606	NaN	NaN	NaN	1	NaN	NaN	NaN	0	NaN	NaN	NaN
64	781;1056;3165			ENSMUSP00000002403	ENSMUSP00000002403	3	3	3	>ENSMUSP00000002403|Dhrs1|MGI Symbol|dehydrogenase/reductase (SDR family) member 1 Gene [Source:MGI Symbol;Acc:MGI:1196314]|ENSMUSG00000002332|14|ENSMUST00000002403		1	3	3	3	1	0	3	1	0	3	1	0	3	10.5	10.5	10.5	34.005	313	3			4			1		3	3.3154e-34	5.1909	4.9717	78.505	4	NaN	NaN	NaN	1	NaN	NaN	NaN
65	5896			ENSMUSP00000002551	ENSMUSP00000002551	1	1	1	>ENSMUSP00000002551|Snrpd1|MGI Symbol|small nuclear ribonucleoprotein D1 Gene [Source:MGI Symbol;Acc:MGI:98344]|ENSMUSG00000002477|18|ENSMUST00000002551		1	1	1	1	0	1	0	0	1	0	0	1	0	10.9	10.9	10.9	13.281	119	5					1		1		0.0098846	NaN	NaN	NaN	1	NaN	NaN	NaN	0	NaN	NaN	NaN
66	6			ENSMUSP00000002737	ENSMUSP00000002737	1	1	1	>ENSMUSP00000002737|Alkbh7|MGI Symbol|alkB, alkylation repair homolog 7 (E. coli) Gene [Source:MGI Symbol;Acc:MGI:1913650]|ENSMUSG00000002661|17|ENSMUST00000002737		1	1	1	1	0	1	1	0	1	1	0	1	1	10	10	10	24.97	221	4				2			1	1	0.00097887	0.74404	0.70858	6.1762	2	NaN	NaN	NaN	0	NaN	NaN	NaN
67	17;18;19;539;587;801;1063;1270;1271;1601;1705;2359;2954;3157;3336;3497;3534;3885;4051;4840;4855;4871;5174;5310;5462;5774;5872;6899;6909;6970;6971;7183;7331;7441;8136;8744;8789	47;48;49;50	1;573;856;857	ENSMUSP00000002790;ENSMUSP00000129983;ENSMUSP00000126757;ENSMUSP00000128376;ENSMUSP00000128515	ENSMUSP00000002790;ENSMUSP00000129983;ENSMUSP00000126757	37;33;23;18;1	37;33;23;18;1	37;33;23;18;1	>ENSMUSP00000002790|Cse1l|MGI Symbol|chromosome segregation 1-like (S. cerevisiae) Gene [Source:MGI Symbol;Acc:MGI:1339951]|ENSMUSG00000002718|2|ENSMUST00000002790;>ENSMUSP00000129983|Cse1l|MGI Symbol|chromosome segregation 1-like (S. cerevisiae) Gene [Sou		5	37	37	37	30	29	34	30	29	34	30	29	34	40.8	40.8	40.8	110.45	971	1.04	120	5				39	39	47	0	6.1014	7.0384	83.074	123	9.0577	7.3996	104.98	38	6.5419	8.5514	64.39
68	568;624;1909;1910;2651;2720;2811;3028;3718;4230;5412;6276;6957;8856	51;52;53	109;113;201	ENSMUSP00000002923	ENSMUSP00000002923	14	14	14	>ENSMUSP00000002923|Adprh|MGI Symbol|ADP-ribosylarginine hydrolase Gene [Source:MGI Symbol;Acc:MGI:1098234]|ENSMUSG00000002844|16|ENSMUST00000002923		1	14	14	14	9	12	13	9	12	13	9	12	13	38.4	38.4	38.4	40.068	362	3			44			12	14	18	9.0449e-107	0.91646	0.70673	35.64	43	1.0359	0.74513	61.808	12	0.98381	0.75582	10.761
69	880;1385;1794;5901			ENSMUSP00000002979;ENSMUSP00000132778	ENSMUSP00000002979;ENSMUSP00000132778	4;4	4;4	4;4	>ENSMUSP00000002979|Lamb1|MGI Symbol|laminin B1 Gene [Source:MGI Symbol;Acc:MGI:96743]|ENSMUSG00000002900|12|ENSMUST00000002979;>ENSMUSP00000132778|Lamb1|MGI Symbol|laminin B1 Gene [Source:MGI Symbol;Acc:MGI:96743]|ENSMUSG00000002900|12|ENSMUST00000169088		2	4	4	4	1	0	4	1	0	4	1	0	4	2.2	2.2	2.2	202.44	1834	2.6	3				2	1		4	3.5865e-10	5.5484	6.4512	320.42	4	NaN	NaN	NaN	1	NaN	NaN	NaN
70	388;536			ENSMUSP00000003029	ENSMUSP00000003029	2	2	2	>ENSMUSP00000003029|Timm44|MGI Symbol|translocase of inner mitochondrial membrane 44 Gene [Source:MGI Symbol;Acc:MGI:1343262]|ENSMUSG00000002949|8|ENSMUST00000003029		1	2	2	2	0	0	2	0	0	2	0	0	2	6	6	6	51.091	452	2		2						2	0.00012595	2.1576	2.3709	6.773	2	NaN	NaN	NaN	0	NaN	NaN	NaN
71	110;493;2442;2759;5593;8037;8875			ENSMUSP00000003038;ENSMUSP00000131664	ENSMUSP00000003038	7;1	1;0	1;0	>ENSMUSP00000003038|Ap2a2|MGI Symbol|adaptor protein complex AP-2, alpha 2 subunit Gene [Source:MGI Symbol;Acc:MGI:101920]|ENSMUSG00000002957|7|ENSMUST00000003038		2	7	1	1	1	1	7	0	0	1	0	0	1	9.4	1	1	104.02	938	1	1							1	4.6282e-28	NaN	NaN	NaN	1	NaN	NaN	NaN	0	NaN	NaN	NaN
72	1816;4561;5018;7195			ENSMUSP00000003066;ENSMUSP00000132032	ENSMUSP00000003066	4;1	4;1	4;1	>ENSMUSP00000003066|Apoe|MGI Symbol|apolipoprotein E Gene [Source:MGI Symbol;Acc:MGI:88057]|ENSMUSG00000002985|7|ENSMUST00000003066		2	4	4	4	1	0	4	1	0	4	1	0	4	15.1	15.1	15.1	35.866	311	3			5			1		4	5.5318e-07	9.8499	7.4643	83.812	5	NaN	NaN	NaN	1	NaN	NaN	NaN
73	586;4097;4289;4811;5710;7392			ENSMUSP00000096232;ENSMUSP00000003121	ENSMUSP00000096232;ENSMUSP00000003121	6;6	4;4	4;4	>ENSMUSP00000096232|Rab8a|MGI Symbol|RAB8A, member RAS oncogene family Gene [Source:MGI Symbol;Acc:MGI:96960]|ENSMUSG00000003037|8|ENSMUST00000098631;>ENSMUSP00000003121|Rab8a|MGI Symbol|RAB8A, member RAS oncogene family Gene [Source:MGI Symbol;Acc:MGI:969		2	6	4	4	4	4	6	3	3	4	3	3	4	32.2	23.6	23.6	23.635	208	4				10		3	3	4	4.4725e-39	4.0769	4.5479	68.357	10	3.711	2.9127	66.999	3	5.4074	4.5104	84.854
74	691;3374			ENSMUSP00000003156;ENSMUSP00000101006	ENSMUSP00000003156;ENSMUSP00000101006	2;2	2;2	2;2	>ENSMUSP00000003156|Atp5d|MGI Symbol|ATP synthase, H+ transporting, mitochondrial F1 complex, delta subunit Gene [Source:MGI Symbol;Acc:MGI:1913293]|ENSMUSG00000003072|10|ENSMUST00000003156;>ENSMUSP00000101006|Atp5d|MGI Symbol|ATP synthase, H+ transporting		2	2	2	2	2	2	2	2	2	2	2	2	2	13.7	13.7	13.7	17.6	168	5					6	2	2	2	1.4165e-30	4.9634	4.3099	88.943	6	2.3976	1.8006	12.569	2	11.063	9.2694	101.61
75	57;3036			ENSMUSP00000003183;ENSMUSP00000122783	ENSMUSP00000003183;ENSMUSP00000122783	2;2	2;2	2;2	>ENSMUSP00000003183|Ppp5c|MGI Symbol|protein phosphatase 5, catalytic subunit Gene [Source:MGI Symbol;Acc:MGI:102666]|ENSMUSG00000003099|7|ENSMUST00000003183;>ENSMUSP00000122783|Ppp5c|MGI Symbol|protein phosphatase 5, catalytic subunit Gene [Source:MGI Sym		2	2	2	2	1	1	1	1	1	1	1	1	1	4.6	4.6	4.6	56.876	499	2		3				1	1	1	5.3778e-05	0.76966	0.55856	28.856	3	NaN	NaN	NaN	1	NaN	NaN	NaN
76	7443			ENSMUSP00000003219;ENSMUSP00000125638	ENSMUSP00000003219;ENSMUSP00000125638	1;1	1;1	1;1	>ENSMUSP00000003219|D1Bwg0212e|MGI Symbol|DNA segment, Chr 1, Brigham & Womens Genetics 0212 expressed Gene [Source:MGI Symbol;Acc:MGI:106580]|ENSMUSG00000003135|1|ENSMUST00000003219;>ENSMUSP00000125638|D1Bwg0212e|MGI Symbol|DNA segment, Chr 1, Brigham &		2	1	1	1	1	1	1	1	1	1	1	1	1	2.4	2.4	2.4	54.959	505	2		3				1	1	1	0.0014571	10.595	9.6366	32.735	2	NaN	NaN	NaN	0	NaN	NaN	NaN
77	562			ENSMUSP00000003268	ENSMUSP00000003268	1	1	1	>ENSMUSP00000003268|Sh3gl1|MGI Symbol|SH3-domain GRB2-like 1 Gene [Source:MGI Symbol;Acc:MGI:700010]|ENSMUSG00000003200|17|ENSMUST00000003268		1	1	1	1	0	0	1	0	0	1	0	0	1	4.3	4.3	4.3	41.518	368	2		1						1	2.7358e-06	NaN	NaN	NaN	1	NaN	NaN	NaN	0	NaN	NaN	NaN
78	135;503;3535;4761;5171;5560;6171;7066;7816	54	219	ENSMUSP00000131355;ENSMUSP00000003404;ENSMUSP00000130327;ENSMUSP00000131659	ENSMUSP00000131355;ENSMUSP00000003404	9;9;4;2	9;9;4;2	9;9;4;2	>ENSMUSP00000131355|Glg1|MGI Symbol|golgi apparatus protein 1 Gene [Source:MGI Symbol;Acc:MGI:104967]|ENSMUSG00000003316|8|ENSMUST00000169020;>ENSMUSP00000003404|Glg1|MGI Symbol|golgi apparatus protein 1 Gene [Source:MGI Symbol;Acc:MGI:104967]|ENSMUSG00000		4	9	9	9	4	3	9	4	3	9	4	3	9	9.5	9.5	9.5	133.73	1175	1	17					4	3	10	2.2009e-56	2.7203	2.6383	81.227	15	2.3179	1.8438	87.143	3	16.403	15.095	97.515
79	3517			ENSMUSP00000003445	ENSMUSP00000003445	1	1	1	>ENSMUSP00000003445|Fkbp11|MGI Symbol|FK506 binding protein 11 Gene [Source:MGI Symbol;Acc:MGI:1913370]|ENSMUSG00000003355|15|ENSMUST00000003445		1	1	1	1	0	0	1	0	0	1	0	0	1	9	9	9	22.137	201	4				1				1	1.4273e-23	NaN	NaN	NaN	1	NaN	NaN	NaN	0	NaN	NaN	NaN
80	4954			ENSMUSP00000132903;ENSMUSP00000091041;ENSMUSP00000022480;ENSMUSP00000003461;ENSMUSP00000099090;ENSMUSP00000080569;ENSMUSP00000105421	ENSMUSP00000132903;ENSMUSP00000091041;ENSMUSP00000022480;ENSMUSP00000003461;ENSMUSP00000099090;ENSMUSP00000080569;ENSMUSP00000105421	1;1;1;1;1;1;1	1;1;1;1;1;1;1	1;1;1;1;1;1;1	>ENSMUSP00000132903|Ogdh|MGI Symbol|oxoglutarate dehydrogenase (lipoamide) Gene [Source:MGI Symbol;Acc:MGI:1098267]|ENSMUSG00000020456|11|ENSMUST00000165203;>ENSMUSP00000091041|Ogdh|MGI Symbol|oxoglutarate dehydrogenase (lipoamide) Gene [Source:MGI Symbol;		7	1	1	1	1	0	1	1	0	1	1	0	1	0.9	0.9	0.9	118.18	1038	1	2					1		1	0.0097666	NaN	NaN	NaN	0	NaN	NaN	NaN	0	NaN	NaN	NaN
81	82;510;1546			ENSMUSP00000003513;ENSMUSP00000103460;ENSMUSP00000103461;ENSMUSP00000114617	ENSMUSP00000003513;ENSMUSP00000103460;ENSMUSP00000103461;ENSMUSP00000114617	3;3;3;2	3;3;3;2	3;3;3;2	>ENSMUSP00000003513|Nosip|MGI Symbol|nitric oxide synthase interacting protein Gene [Source:MGI Symbol;Acc:MGI:1913644]|ENSMUSG00000003421|7|ENSMUST00000003513;>ENSMUSP00000103460|Nosip|MGI Symbol|nitric oxide synthase interacting protein Gene [Source:MGI		4	3	3	3	3	1	3	3	1	3	3	1	3	15.6	15.6	15.6	33.209	301	3			7			3	1	3	2.9684e-27	1.3374	1.0292	68.002	7	1.6825	1.1928	89.136	3	NaN	NaN	NaN
82	964;1031;1482;1544;1545;3668;5713;5830;6256;6384;8227;8228			ENSMUSP00000071377;ENSMUSP00000003521;ENSMUSP00000082544	ENSMUSP00000071377;ENSMUSP00000003521;ENSMUSP00000082544	12;12;8	12;12;8	12;12;8	>ENSMUSP00000071377|Rps11|MGI Symbol|ribosomal protein S11 Gene [Source:MGI Symbol;Acc:MGI:1351329]|ENSMUSG00000003429|7|ENSMUST00000051978;>ENSMUSP00000003521|Rps11|MGI Symbol|ribosomal protein S11 Gene [Source:MGI Symbol;Acc:MGI:1351329]|ENSMUSG000000034		3	12	12	12	10	10	12	10	10	12	10	10	12	57.6	57.6	57.6	19.316	165	4				36		10	10	16	6.712e-43	1.4767	1.5663	27.633	36	1.7147	1.334	46.635	10	1.6512	1.4653	17.381
83	427;4897;5892			ENSMUSP00000127277;ENSMUSP00000003550	ENSMUSP00000127277;ENSMUSP00000003550	3;3	3;3	3;3	>ENSMUSP00000127277|Ncstn|MGI Symbol|nicastrin Gene [Source:MGI Symbol;Acc:MGI:1891700]|ENSMUSG00000003458|1|ENSMUST00000165639;>ENSMUSP00000003550|Ncstn|MGI Symbol|nicastrin Gene [Source:MGI Symbol;Acc:MGI:1891700]|ENSMUSG00000003458|1|ENSMUST00000003550		2	3	3	3	1	2	3	1	2	3	1	2	3	4.3	4.3	4.3	79.757	720	1	6					1	2	3	1.0438e-07	4.7153	4.6325	74.249	6	NaN	NaN	NaN	1	10.355	9.5066	33.84
84	1259;7292;7464;7749;8040			ENSMUSP00000003572	ENSMUSP00000003572	5	5	5	>ENSMUSP00000003572|Gars|MGI Symbol|glycyl-tRNA synthetase Gene [Source:MGI Symbol;Acc:MGI:2449057]|ENSMUSG00000029777|6|ENSMUST00000003572		1	5	5	5	3	3	4	3	3	4	3	3	4	9.3	9.3	9.3	81.877	729	2		11				3	3	5	1.9363e-25	1.0722	0.90053	17.738	10	1.0476	0.71964	21.9	3	1.2212	0.88054	23.897
85	2235;7603			ENSMUSP00000003622;ENSMUSP00000123613	ENSMUSP00000003622;ENSMUSP00000123613	2;1	2;1	2;1	>ENSMUSP00000003622|Slc25a1|MGI Symbol|solute carrier family 25 (mitochondrial carrier, citrate transporter), member 1 Gene [Source:MGI Symbol;Acc:MGI:1345283]|ENSMUSG00000003528|16|ENSMUST00000003622;>ENSMUSP00000123613|Slc25a1|MGI Symbol|solute carrier f		2	2	2	2	1	1	2	1	1	2	1	1	2	6.1	6.1	6.1	33.931	311	3			4			1	1	2	0.0005286	9.393	7.5168	73.034	3	NaN	NaN	NaN	0	NaN	NaN	NaN
86	150;264;567;1059;1373;1384;2259;2260;3023;4114;4150;4390;4543;4874;5057;5661;6095;6434;6447;6752;6864;8314;8531;8532;8787;8802	55;56;57;58	95;196;388;486	ENSMUSP00000003906;ENSMUSP00000105376;ENSMUSP00000092847;ENSMUSP00000126479;ENSMUSP00000132047;ENSMUSP00000120609	ENSMUSP00000003906;ENSMUSP00000105376;ENSMUSP00000092847;ENSMUSP00000126479	26;26;16;16;11;3	26;26;16;16;11;3	26;26;16;16;11;3	>ENSMUSP00000003906|Farsa|MGI Symbol|phenylalanyl-tRNA synthetase, alpha subunit Gene [Source:MGI Symbol;Acc:MGI:1913840]|ENSMUSG00000003808|8|ENSMUST00000003906;>ENSMUSP00000105376|Farsa|MGI Symbol|phenylalanyl-tRNA synthetase, alpha subunit Gene [Source:		6	26	26	26	21	22	25	21	22	25	21	22	25	57.1	57.1	57.1	57.598	508	2.05		97	3	1		31	29	41	0	1.3852	0.89818	28.885	100	1.6897	0.99426	17.365	31	1.4429	0.92477	29.878
87	3912;5625;6857;7079			ENSMUSP00000004054;ENSMUSP00000099650;ENSMUSP00000003828	ENSMUSP00000004054;ENSMUSP00000099650;ENSMUSP00000003828	4;2;2	4;2;2	4;2;2	>ENSMUSP00000004054|Kpna1|MGI Symbol|karyopherin (importin) alpha 1 Gene [Source:MGI Symbol;Acc:MGI:103560]|ENSMUSG00000022905|16|ENSMUST00000004054;>ENSMUSP00000099650|Kpna6|MGI Symbol|karyopherin (importin) alpha 6 Gene [Source:MGI Symbol;Acc:MGI:1100836		3	4	4	4	3	3	2	3	3	2	3	3	2	7.8	7.8	7.8	60.182	538	2		8				3	3	2	1.0075e-25	1.7824	1.2628	109.06	7	1.983	1.3692	46.805	2	5.4414	3.9234	138.92
88	3141			ENSMUSP00000004057	ENSMUSP00000004057	1	1	1	>ENSMUSP00000004057|Fam162a|MGI Symbol|family with sequence similarity 162, member A Gene [Source:MGI Symbol;Acc:MGI:1917436]|ENSMUSG00000003955|16|ENSMUST00000004057		1	1	1	1	0	0	1	0	0	1	0	0	1	8.4	8.4	8.4	17.725	155	5					2			2	0.0030778	26.241	30.849	0.43952	2	NaN	NaN	NaN	0	NaN	NaN	NaN
89	725;726;856;922;2504;3360;4022;4200;8041;8148;8149;8537			ENSMUSP00000004072	ENSMUSP00000004072	12	12	12	>ENSMUSP00000004072|Rpl8|MGI Symbol|ribosomal protein L8 Gene [Source:MGI Symbol;Acc:MGI:1350927]|ENSMUSG00000003970|15|ENSMUST00000004072		1	12	12	12	8	7	11	8	7	11	8	7	11	29.2	29.2	29.2	28.024	257	3			30			10	7	13	3.8407e-49	1.7254	1.5308	48.886	30	1.8212	1.34	50.732	10	1.9226	1.5824	58.881
90	63;6997;7550			ENSMUSP00000106740;ENSMUSP00000004097;ENSMUSP00000131685	ENSMUSP00000106740;ENSMUSP00000004097;ENSMUSP00000131685	3;3;2	3;3;2	3;3;2	>ENSMUSP00000106740|Cux1|MGI Symbol|cut-like homeobox 1 Gene [Source:MGI Symbol;Acc:MGI:88568]|ENSMUSG00000029705|5|ENSMUST00000111111;>ENSMUSP00000004097|Cux1|MGI Symbol|cut-like homeobox 1 Gene [Source:MGI Symbol;Acc:MGI:88568]|ENSMUSG00000029705|5|ENSMU		3	3	3	3	0	1	2	0	1	2	0	1	2	3.1	3.1	3.1	163.87	1497	1	3						1	2	1.3905e-10	9.2084	10.885	103.23	3	NaN	NaN	NaN	0	NaN	NaN	NaN
91	5422			ENSMUSP00000004172;ENSMUSP00000112397;ENSMUSP00000113110;ENSMUSP00000112378;ENSMUSP00000115932	ENSMUSP00000004172;ENSMUSP00000112397;ENSMUSP00000113110;ENSMUSP00000112378;ENSMUSP00000115932	1;1;1;1;1	1;1;1;1;1	1;1;1;1;1	>ENSMUSP00000004172|Hmox2|MGI Symbol|heme oxygenase (decycling) 2 Gene [Source:MGI Symbol;Acc:MGI:109373]|ENSMUSG00000004070|16|ENSMUST00000004172;>ENSMUSP00000112397|Hmox2|MGI Symbol|heme oxygenase (decycling) 2 Gene [Source:MGI Symbol;Acc:MGI:109373]|ENS		5	1	1	1	0	1	1	0	1	1	0	1	1	2.9	2.9	2.9	35.738	315	3			2				1	1	0.0097666	NaN	NaN	NaN	1	NaN	NaN	NaN	0	NaN	NaN	NaN
92	8197;8332			ENSMUSP00000004202	ENSMUSP00000004202	2	2	2	>ENSMUSP00000004202|Dnmt1|MGI Symbol|DNA methyltransferase (cytosine-5) 1 Gene [Source:MGI Symbol;Acc:MGI:94912]|ENSMUSG00000004099|9|ENSMUST00000004202		1	2	2	2	0	1	1	0	1	1	0	1	1	1.7	1.7	1.7	183.19	1620	3	1				1		1	1	8.1245e-06	2.1263	2.3626	91.731	2	NaN	NaN	NaN	0	NaN	NaN	NaN
93	2821			ENSMUSP00000004316;ENSMUSP00000101105;ENSMUSP00000126407	ENSMUSP00000004316;ENSMUSP00000101105;ENSMUSP00000126407	1;1;1	1;1;1	1;1;1	>ENSMUSP00000004316|Psap|MGI Symbol|prosaposin Gene [Source:MGI Symbol;Acc:MGI:97783]|ENSMUSG00000004207|10|ENSMUST00000004316;>ENSMUSP00000101105|Psap|MGI Symbol|prosaposin Gene [Source:MGI Symbol;Acc:MGI:97783]|ENSMUSG00000004207|10|ENSMUST00000105465;>E		3	1	1	1	0	1	1	0	1	1	0	1	1	2.5	2.5	2.5	61.422	557	5					2		1	1	0.0019758	5.5391	6.1596	74.103	2	NaN	NaN	NaN	0	NaN	NaN	NaN
94	354;667;699;1319;1989;2081;2320;3451;3736;3910;3944;4546;4810;5503;6178;8241;8265	59;60	120;237	ENSMUSP00000004375;ENSMUSP00000121535;ENSMUSP00000098518;ENSMUSP00000119316	ENSMUSP00000004375;ENSMUSP00000121535;ENSMUSP00000098518	17;10;9;6	17;10;9;6	17;10;9;6	>ENSMUSP00000004375|Phb2|MGI Symbol|prohibitin 2 Gene [Source:MGI Symbol;Acc:MGI:102520]|ENSMUSG00000004264|6|ENSMUST00000004375;>ENSMUSP00000121535|Phb2|MGI Symbol|prohibitin 2 Gene [Source:MGI Symbol;Acc:MGI:102520]|ENSMUSG00000004264|6|ENSMUST0000013027		4	17	17	17	16	17	16	16	17	16	16	17	16	60.2	60.2	60.2	33.296	299	3.01			73	1		24	24	26	0	30.802	26.048	83.115	68	18.206	11.835	60.036	22	27.617	19.475	66.902
95	657;2952;3966;6076;6077;6481;6505;7283;7373;8319;8683;8908			ENSMUSP00000004554;ENSMUSP00000104179;ENSMUSP00000118798;ENSMUSP00000121961	ENSMUSP00000004554;ENSMUSP00000104179;ENSMUSP00000118798;ENSMUSP00000121961	12;12;11;11	12;12;11;11	12;12;11;11	>ENSMUSP00000004554|Rps5|MGI Symbol|ribosomal protein S5 Gene [Source:MGI Symbol;Acc:MGI:1097682]|ENSMUSG00000012848|7|ENSMUST00000004554;>ENSMUSP00000104179|Rps5|MGI Symbol|ribosomal protein S5 Gene [Source:MGI Symbol;Acc:MGI:1097682]|ENSMUSG00000012848|7		4	12	12	12	8	11	10	8	11	10	8	11	10	50.5	50.5	50.5	22.876	204	4				39		11	12	16	1.2024e-197	1.5999	1.6291	33.385	38	1.8253	1.4147	9.3354	10	1.6326	1.6528	55.337
96	2739			ENSMUSP00000004565;ENSMUSP00000119849	ENSMUSP00000004565;ENSMUSP00000119849	1;1	1;1	1;1	>ENSMUSP00000004565|Ralb|MGI Symbol|v-ral simian leukemia viral oncogene homolog B (ras related) Gene [Source:MGI Symbol;Acc:MGI:1927244]|ENSMUSG00000004451|1|ENSMUST00000004565;>ENSMUSP00000119849|Ralb|MGI Symbol|v-ral simian leukemia viral oncogene homol		2	1	1	1	0	1	1	0	1	1	0	1	1	7.8	7.8	7.8	23.349	206	4				2			1	1	3.816e-05	12.944	13.863	33.264	2	NaN	NaN	NaN	0	NaN	NaN	NaN
97	5737			ENSMUSP00000004684	ENSMUSP00000004684	1	1	1	>ENSMUSP00000004684|Arhgef18|MGI Symbol|rho/rac guanine nucleotide exchange factor (GEF) 18 Gene [Source:MGI Symbol;Acc:MGI:2142567]|ENSMUSG00000004568|8|ENSMUST00000004684		1	1	1	1	1	0	0	1	0	0	1	0	0	0.8	0.8	0.8	114.33	1021	1	1					1			0.0052145	NaN	NaN	NaN	0	NaN	NaN	NaN	0	NaN	NaN	NaN
98	280;1726;1741;2715;4693;7915			ENSMUSP00000004729	ENSMUSP00000004729	6	6	6	>ENSMUSP00000004729|Etfb|MGI Symbol|electron transferring flavoprotein, beta polypeptide Gene [Source:MGI Symbol;Acc:MGI:106098]|ENSMUSG00000004610|7|ENSMUST00000004729		1	6	6	6	5	3	6	5	3	6	5	3	6	31	31	31	27.623	255	3			14			5	3	6	2.0552e-41	2.1552	1.8088	53.995	14	3.4142	2.5249	69.57	5	2.3827	1.8345	7.0247
99	4350;5343			ENSMUSP00000004780;ENSMUSP00000130173;ENSMUSP00000096283;ENSMUSP00000127525	ENSMUSP00000004780;ENSMUSP00000130173;ENSMUSP00000096283;ENSMUSP00000127525	2;2;2;1	2;2;2;1	2;2;2;1	>ENSMUSP00000004780|Arid3b|MGI Symbol|AT rich interactive domain 3B (BRIGHT-like) Gene [Source:MGI Symbol;Acc:MGI:1930768]|ENSMUSG00000004661|9|ENSMUST00000004780;>ENSMUSP00000130173|Arid3b|MGI Symbol|AT rich interactive domain 3B (BRIGHT-like) Gene [Sourc		4	2	2	2	0	0	2	0	0	2	0	0	2	5.5	5.5	5.5	61.015	568	2.33		2	1					3	0.00026672	4.1085	3.3635	102.37	3	NaN	NaN	NaN	0	NaN	NaN	NaN
100	3077;3558			ENSMUSP00000004786	ENSMUSP00000004786	2	2	2	>ENSMUSP00000004786|Polr2e|MGI Symbol|polymerase (RNA) II (DNA directed) polypeptide E Gene [Source:MGI Symbol;Acc:MGI:1913670]|ENSMUSG00000004667|10|ENSMUST00000004786		1	2	2	2	0	0	2	0	0	2	0	0	2	12.9	12.9	12.9	24.57	210	4				3				3	1.3518e-13	1.0613	1.1195	6.0758	3	NaN	NaN	NaN	0	NaN	NaN	NaN
101	1632;2430;2865;2866;6492;7812;8806;8858;8859			ENSMUSP00000005003	ENSMUSP00000005003	9	9	9	>ENSMUSP00000005003|Lbr|MGI Symbol|lamin B receptor Gene [Source:MGI Symbol;Acc:MGI:2138281]|ENSMUSG00000004880|1|ENSMUST00000005003		1	9	9	9	5	5	9	5	5	9	5	5	9	15	15	15	71.439	626	1	22					5	5	12	1.2691e-65	13.336	13.064	84.012	20	8.9229	7.4808	63.952	5	22.445	20.589	58.453
102	988;1973;2626			ENSMUSP00000005017;ENSMUSP00000124803;ENSMUSP00000123832	ENSMUSP00000005017;ENSMUSP00000124803	3;2;1	3;2;1	3;2;1	>ENSMUSP00000005017|Hdgf|MGI Symbol|hepatoma-derived growth factor Gene [Source:MGI Symbol;Acc:MGI:1194494]|ENSMUSG00000004897|3|ENSMUST00000005017;>ENSMUSP00000124803|Hdgf|MGI Symbol|hepatoma-derived growth factor Gene [Source:MGI Symbol;Acc:MGI:1194494]|		3	3	3	3	2	1	2	2	1	2	2	1	2	21.5	21.5	21.5	26.268	237	3			5			2	1	2	9.4023e-08	1.5305	1.1431	65.684	5	2.6909	2.034	81.494	2	NaN	NaN	NaN
103	542;1629;2261;4697;4749;5149;5795;6085;7338;7651;7924;8016;8951			ENSMUSP00000005057	ENSMUSP00000005057	13	13	13	>ENSMUSP00000005057|Thop1|MGI Symbol|thimet oligopeptidase 1 Gene [Source:MGI Symbol;Acc:MGI:1354165]|ENSMUSG00000004929|10|ENSMUST00000005057		1	13	13	13	10	11	7	10	11	7	10	11	7	22.9	22.9	22.9	78.026	687	2		29				10	12	7	2.1017e-59	1.0466	0.69137	64.649	28	1.1068	0.68972	12.416	9	1.0543	0.70828	82.388
104	358;454;4560			ENSMUSP00000005067	ENSMUSP00000005067	3	3	3	>ENSMUSP00000005067|Sgta|MGI Symbol|small glutamine-rich tetratricopeptide repeat (TPR)-containing, alpha Gene [Source:MGI Symbol;Acc:MGI:1098703]|ENSMUSG00000004937|10|ENSMUST00000005067		1	3	3	3	1	1	3	1	1	3	1	1	3	11.1	11.1	11.1	34.322	315	2.83		1	5			1	1	4	1.9961e-07	1.4702	1.2438	187.13	6	NaN	NaN	NaN	1	NaN	NaN	NaN
105	674;1493;1698;1699;4234;4456;6086;6230;6507;6951;6952;7421;8447			ENSMUSP00000005077;ENSMUSP00000106786;ENSMUSP00000106785	ENSMUSP00000005077;ENSMUSP00000106786;ENSMUSP00000106785	13;13;11	13;13;11	13;13;11	>ENSMUSP00000005077|Hspb1|MGI Symbol|heat shock protein 1 Gene [Source:MGI Symbol;Acc:MGI:96240]|ENSMUSG00000004951|5|ENSMUST00000005077;>ENSMUSP00000106786|Hspb1|MGI Symbol|heat shock protein 1 Gene [Source:MGI Symbol;Acc:MGI:96240]|ENSMUSG00000004951|5|E		3	13	13	13	12	12	12	12	12	12	12	12	12	63.2	63.2	63.2	23.014	209	3.98			5	44	4	19	17	17	2.1567e-108	1.5641	1.402	36.55	51	1.6287	1.2864	15.335	18	1.4353	1.2185	53.366
106	3659			ENSMUSP00000005164;ENSMUSP00000099573;ENSMUSP00000101744;ENSMUSP00000101746;ENSMUSP00000101743	ENSMUSP00000005164;ENSMUSP00000099573;ENSMUSP00000101744;ENSMUSP00000101746;ENSMUSP00000101743	1;1;1;1;1	1;1;1;1;1	1;1;1;1;1	>ENSMUSP00000005164|Prkacb|MGI Symbol|protein kinase, cAMP dependent, catalytic, beta Gene [Source:MGI Symbol;Acc:MGI:97594]|ENSMUSG00000005034|3|ENSMUST00000005164;>ENSMUSP00000099573|Prkacb|MGI Symbol|protein kinase, cAMP dependent, catalytic, beta Gene		5	1	1	1	0	0	1	0	0	1	0	0	1	3	3	3	46.013	398	3			1					1	0.00033584	NaN	NaN	NaN	1	NaN	NaN	NaN	0	NaN	NaN	NaN
107	386;1912;1959;5523;6176;8001			ENSMUSP00000005185	ENSMUSP00000005185	6	6	6	>ENSMUSP00000005185|Cstb|MGI Symbol|cystatin B Gene [Source:MGI Symbol;Acc:MGI:109514]|ENSMUSG00000005054|10|ENSMUST00000005185		1	6	6	6	4	5	5	4	5	5	4	5	5	81.6	81.6	81.6	11.045	98	5					22	8	7	7	2.7339e-31	1.0025	0.89142	29.533	18	1.2175	0.99714	6.2722	6	1.0086	0.8185	21.445
108	1672;2776;4003;4507;5337;5643;6175;6560;6561;6872;6873;7095			ENSMUSP00000005292;ENSMUSP00000105355;ENSMUSP00000105356;ENSMUSP00000126451;ENSMUSP00000122694	ENSMUSP00000005292;ENSMUSP00000105355;ENSMUSP00000105356;ENSMUSP00000126451;ENSMUSP00000122694	12;12;12;12;9	12;12;12;12;9	12;12;12;12;9	>ENSMUSP00000005292|Prdx2|MGI Symbol|peroxiredoxin 2 Gene [Source:MGI Symbol;Acc:MGI:109486]|ENSMUSG00000005161|8|ENSMUST00000005292;>ENSMUSP00000105355|Prdx2|MGI Symbol|peroxiredoxin 2 Gene [Source:MGI Symbol;Acc:MGI:109486]|ENSMUSG00000005161|8|ENSMUST00		5	12	12	12	11	11	10	11	11	10	11	11	10	70.2	70.2	70.2	21.778	198	4.17			1	47	11	18	18	23	0	1.0056	0.97312	65.732	59	1.2201	0.95433	23.994	18	1.1134	0.97505	114.65
109	3752;5044			ENSMUSP00000005365;ENSMUSP00000107939;ENSMUSP00000120142;ENSMUSP00000128039;ENSMUSP00000117415;ENSMUSP00000120999;ENSMUSP00000107938	ENSMUSP00000005365;ENSMUSP00000107939;ENSMUSP00000120142;ENSMUSP00000128039;ENSMUSP00000117415;ENSMUSP00000120999;ENSMUSP00000107938	2;2;2;2;2;2;1	2;2;2;2;2;2;1	2;2;2;2;2;2;1	>ENSMUSP00000005365|Spc25|MGI Symbol|SPC25, NDC80 kinetochore complex component, homolog (S. cerevisiae) Gene [Source:MGI Symbol;Acc:MGI:1913692]|ENSMUSG00000005233|2|ENSMUST00000005365;>ENSMUSP00000107939|Spc25|MGI Symbol|SPC25, NDC80 kinetochore complex		7	2	2	2	1	2	2	1	2	2	1	2	2	9.3	9.3	9.3	26.457	226	4				5		1	2	2	0.00016219	1.6181	1.5826	5.2139	4	NaN	NaN	NaN	1	NaN	NaN	NaN
110	815;2030;2176;2636;2918;2941;2963;2987;3089;3499;3514;4308;4309;4406;5506;5798;6292;6769;7291;7473;7509;8071;8437;8607;8971			ENSMUSP00000005503	ENSMUSP00000005503	25	25	25	>ENSMUSP00000005503|Msh6|MGI Symbol|mutS homolog 6 (E. coli) Gene [Source:MGI Symbol;Acc:MGI:1343961]|ENSMUSG00000005370|17|ENSMUST00000005503		1	25	25	25	15	15	19	15	15	19	15	15	19	24.9	24.9	24.9	151.08	1358	1.05	55			1		17	16	23	3.6431e-136	1.4203	1.1047	52.019	54	1.5891	1.0766	64.651	16	1.5106	1.4488	48.95
111	342;1034;1039;1043;1049;2024;2105;2203;2946;3194;3720;3973;4181;4244;4964;5036;5068;6249;6399;6444;6653;6761;7019;8204;8248	61;62	241;379	ENSMUSP00000126135;ENSMUSP00000005545	ENSMUSP00000126135;ENSMUSP00000005545	25;25	25;25	25;25	>ENSMUSP00000126135|Mcm5|MGI Symbol|minichromosome maintenance deficient 5, cell division cycle 46 (S. cerevisiae) Gene [Source:MGI Symbol;Acc:MGI:103197]|ENSMUSG00000005410|8|ENSMUST00000164309;>ENSMUSP00000005545|Mcm5|MGI Symbol|minichromosome maintenanc		2	25	25	25	24	21	21	24	21	21	24	21	21	38	38	38	82.406	734	1.96	4	85				32	28	29	2.1106e-163	1.3432	0.88743	41.865	88	1.6785	1.0226	55.524	31	1.3432	0.857	36.752
112	571;5464;5528;5752;6247;6277;7362;8888	63	155	ENSMUSP00000005548;ENSMUSP00000096226	ENSMUSP00000005548	8;3	8;3	8;3	>ENSMUSP00000005548|Hmox1|MGI Symbol|heme oxygenase (decycling) 1 Gene [Source:MGI Symbol;Acc:MGI:96163]|ENSMUSG00000005413|8|ENSMUST00000005548		2	8	8	8	4	7	7	4	7	7	4	7	7	39.4	39.4	39.4	32.928	289	3			23			4	7	12	4.3806e-81	7.3544	8.1758	78.959	23	3.2906	2.2096	68.557	4	11.129	8.8028	71.638
113	8574			ENSMUSP00000005583;ENSMUSP00000104048;ENSMUSP00000121250	ENSMUSP00000005583;ENSMUSP00000104048;ENSMUSP00000121250	1;1;1	1;1;1	1;1;1	>ENSMUSP00000005583|Pafah1b3|MGI Symbol|platelet-activating factor acetylhydrolase, isoform 1b, subunit 3 Gene [Source:MGI Symbol;Acc:MGI:108414]|ENSMUSG00000005447|7|ENSMUST00000005583;>ENSMUSP00000104048|Pafah1b3|MGI Symbol|platelet-activating factor ace		3	1	1	1	1	1	1	1	1	1	1	1	1	3.9	3.9	3.9	25.853	232	4				3		1	1	1	0.0001253	2.4076	2.2988	88.488	2	NaN	NaN	NaN	0	NaN	NaN	NaN
114	3660			ENSMUSP00000005606;ENSMUSP00000105424	ENSMUSP00000005606;ENSMUSP00000105424	1;1	1;1	1;1	>ENSMUSP00000005606|Prkaca|MGI Symbol|protein kinase, cAMP dependent, catalytic, alpha Gene [Source:MGI Symbol;Acc:MGI:97592]|ENSMUSG00000005469|8|ENSMUST00000005606;>ENSMUSP00000105424|Prkaca|MGI Symbol|protein kinase, cAMP dependent, catalytic, alpha Gen		2	1	1	1	0	0	1	0	0	1	0	0	1	3.4	3.4	3.4	40.57	351	3			1					1	2.1536e-06	NaN	NaN	NaN	1	NaN	NaN	NaN	0	NaN	NaN	NaN
115	6825			ENSMUSP00000116235;ENSMUSP00000005616;ENSMUSP00000105443	ENSMUSP00000116235;ENSMUSP00000005616;ENSMUSP00000105443	1;1;1	1;1;1	1;1;1	>ENSMUSP00000116235|Pkn1|MGI Symbol|protein kinase N1 Gene [Source:MGI Symbol;Acc:MGI:108022]|ENSMUSG00000057672|8|ENSMUST00000144258;>ENSMUSP00000005616|Pkn1|MGI Symbol|protein kinase N1 Gene [Source:MGI Symbol;Acc:MGI:108022]|ENSMUSG00000057672|8|ENSMUST		3	1	1	1	0	1	0	0	1	0	0	1	0	1.1	1.1	1.1	105.01	951	1	1						1		0.0025431	NaN	NaN	NaN	0	NaN	NaN	NaN	0	NaN	NaN	NaN
116	5474			ENSMUSP00000005643;ENSMUSP00000107079;ENSMUSP00000107082;ENSMUSP00000064323;ENSMUSP00000070438;ENSMUSP00000107076;ENSMUSP00000107078;ENSMUSP00000107075	ENSMUSP00000005643;ENSMUSP00000107079;ENSMUSP00000107082;ENSMUSP00000064323;ENSMUSP00000070438;ENSMUSP00000107076;ENSMUSP00000107078;ENSMUSP00000107075	1;1;1;1;1;1;1;1	1;1;1;1;1;1;1;1	1;1;1;1;1;1;1;1	>ENSMUSP00000005643|Celf1|MGI Symbol|CUGBP, Elav-like family member 1 Gene [Source:MGI Symbol;Acc:MGI:1342295]|ENSMUSG00000005506|2|ENSMUST00000005643;>ENSMUSP00000107079|Celf1|MGI Symbol|CUGBP, Elav-like family member 1 Gene [Source:MGI Symbol;Acc:MGI:134		8	1	1	1	1	0	0	1	0	0	1	0	0	1.6	1.6	1.6	55.115	513	2		1				1			0.0054631	NaN	NaN	NaN	0	NaN	NaN	NaN	0	NaN	NaN	NaN
117	4413;6225;8514			ENSMUSP00000005647	ENSMUSP00000005647	3	3	3	>ENSMUSP00000005647|Ndufs3|MGI Symbol|NADH dehydrogenase (ubiquinone) Fe-S protein 3 Gene [Source:MGI Symbol;Acc:MGI:1915599]|ENSMUSG00000005510|2|ENSMUST00000005647		1	3	3	3	0	0	3	0	0	3	0	0	3	14.8	14.8	14.8	30.149	263	3			4					4	1.5734e-14	8.2388	10.718	29.48	4	NaN	NaN	NaN	0	NaN	NaN	NaN
118	2040;2121;3002;3770;5863;7547			ENSMUSP00000005651;ENSMUSP00000112924;ENSMUSP00000121531;ENSMUSP00000121022	ENSMUSP00000005651;ENSMUSP00000112924	6;6;2;2	6;6;2;2	6;6;2;2	>ENSMUSP00000005651|Por|MGI Symbol|P450 (cytochrome) oxidoreductase Gene [Source:MGI Symbol;Acc:MGI:97744]|ENSMUSG00000005514|5|ENSMUST00000005651;>ENSMUSP00000112924|Por|MGI Symbol|P450 (cytochrome) oxidoreductase Gene [Source:MGI Symbol;Acc:MGI:97744]|EN		4	6	6	6	3	4	5	3	4	5	3	4	5	10.5	10.5	10.5	77.043	678	2		12				3	4	5	1.7081e-19	6.5339	5.236	82.016	12	3.338	2.263	103.85	3	13.922	10.092	93.486
119	75;1113;1188;1228;2119;2364;3103;3877;4105;4107;4394;4672;5162;5207;5429;6459;6685;7998	64	424	ENSMUSP00000005705	ENSMUSP00000005705	18	18	18	>ENSMUSP00000005705|Trim28|MGI Symbol|tripartite motif-containing 28 Gene [Source:MGI Symbol;Acc:MGI:109274]|ENSMUSG00000005566|7|ENSMUST00000005705		1	18	18	18	10	9	16	10	9	16	10	9	16	31.7	31.7	31.7	88.846	834	1.02	40	1				13	10	18	9.7175e-249	1.2463	1.1716	57.064	40	1.3976	1.0229	61.788	13	1.4328	1.7445	75.843
120	2682;7213			ENSMUSP00000005714;ENSMUSP00000120234;ENSMUSP00000122638;ENSMUSP00000117123;ENSMUSP00000132604	ENSMUSP00000005714;ENSMUSP00000120234;ENSMUSP00000122638;ENSMUSP00000117123;ENSMUSP00000132604	2;2;2;1;1	2;2;2;1;1	2;2;2;1;1	>ENSMUSP00000005714|Ube2m|MGI Symbol|ubiquitin-conjugating enzyme E2M (UBC12 homolog, yeast) Gene [Source:MGI Symbol;Acc:MGI:108278]|ENSMUSG00000005575|7|ENSMUST00000005714;>ENSMUSP00000120234|Ube2m|MGI Symbol|ubiquitin-conjugating enzyme E2M (UBC12 homolo		5	2	2	2	2	0	2	2	0	2	2	0	2	14.8	14.8	14.8	20.9	183	4				4		2		2	2.9444e-20	1.2768	1.2488	8.7905	4	1.6088	1.2328	10.664	2	NaN	NaN	NaN
121	157;259;2597;4316;4498;5017;6759			ENSMUSP00000006053;ENSMUSP00000087620;ENSMUSP00000131867;ENSMUSP00000130720;ENSMUSP00000130990;ENSMUSP00000129957;ENSMUSP00000128595;ENSMUSP00000129074;ENSMUSP00000131560;ENSMUSP00000126093;ENSMUSP00000126998;ENSMUSP00000130570;ENSMUSP00000125819;ENSMUSP00000132279;ENSMUSP00000129995;ENSMUSP00000133249	ENSMUSP00000006053;ENSMUSP00000087620;ENSMUSP00000131867;ENSMUSP00000130720;ENSMUSP00000130990;ENSMUSP00000129957;ENSMUSP00000128595;ENSMUSP00000129074	7;7;7;7;7;6;6;4;3;2;2;2;2;2;1;1	7;7;7;7;7;6;6;4;3;2;2;2;2;2;1;1	7;7;7;7;7;6;6;4;3;2;2;2;2;2;1;1	>ENSMUSP00000006053|Smpd4|MGI Symbol|sphingomyelin phosphodiesterase 4 Gene [Source:MGI Symbol;Acc:MGI:1924876]|ENSMUSG00000005899|16|ENSMUST00000006053;>ENSMUSP00000087620|Smpd4|MGI Symbol|sphingomyelin phosphodiesterase 4 Gene [Source:MGI Symbol;Acc:MGI:		16	7	7	7	2	2	6	2	2	6	2	2	6	11.2	11.2	11.2	93.275	823	2		10				2	2	6	1.0881e-52	7.8779	5.9453	66.26	10	4.5508	3.2712	83.006	2	8.0985	6.1188	68.871
122	252;680;1218;1677;1832;1840;2155;4913;5739;6519;6596;7224;8773;8835			ENSMUSP00000006137;ENSMUSP00000129702	ENSMUSP00000006137;ENSMUSP00000129702	14;14	14;14	14;14	>ENSMUSP00000006137|Trap1|MGI Symbol|TNF receptor-associated protein 1 Gene [Source:MGI Symbol;Acc:MGI:1915265]|ENSMUSG00000005981|16|ENSMUST00000006137;>ENSMUSP00000129702|Trap1|MGI Symbol|TNF receptor-associated protein 1 Gene [Source:MGI Symbol;Acc:MGI:		2	14	14	14	7	10	10	7	10	10	7	10	10	26.6	26.6	26.6	80.208	706	2		27				7	10	10	3.5304e-96	2.1376	1.7832	60.132	26	2.2087	1.3561	68.887	7	2.012	1.3562	69.795
123	3381;7407;7832;8758			ENSMUSP00000006181	ENSMUSP00000006181	4	4	4	>ENSMUSP00000006181|Napa|MGI Symbol|N-ethylmaleimide sensitive fusion protein attachment protein alpha Gene [Source:MGI Symbol;Acc:MGI:104563]|ENSMUSG00000006024|7|ENSMUST00000006181		1	4	4	4	3	2	4	3	2	4	3	2	4	15.3	15.3	15.3	33.189	295	3			9			3	2	4	3.4674e-12	3.7885	3.6009	74.763	9	9.8162	7.3085	83.324	3	6.1689	4.8182	88.051
124	1953			ENSMUSP00000006235	ENSMUSP00000006235	1	1	1	>ENSMUSP00000006235|Ctsb|MGI Symbol|cathepsin B Gene [Source:MGI Symbol;Acc:MGI:88561]|ENSMUSG00000021939|14|ENSMUST00000006235		1	1	1	1	0	0	1	0	0	1	0	0	1	3.8	3.8	3.8	37.279	339	3			1					1	0.011785	NaN	NaN	NaN	1	NaN	NaN	NaN	0	NaN	NaN	NaN
125	654;4565			ENSMUSP00000006254	ENSMUSP00000006254	2	2	2	>ENSMUSP00000006254|Tbcb|MGI Symbol|tubulin folding cofactor B Gene [Source:MGI Symbol;Acc:MGI:1913661]|ENSMUSG00000006095|7|ENSMUST00000006254		1	2	2	2	1	2	1	1	2	1	1	2	1	8.2	8.2	8.2	27.385	244	3			4			1	2	1	0.02884	1.9717	1.4082	131.15	4	NaN	NaN	NaN	1	1.8535	1.3929	136.22
126	1418;2257;2781;3133;3410;3439;3503;4033;4037;6506;6572;7188;7521;7522;8045;8441;8442;8956	65;66	16;172	ENSMUSP00000006293	ENSMUSP00000006293	18	18	18	>ENSMUSP00000006293|Crkl|MGI Symbol|v-crk sarcoma virus CT10 oncogene homolog (avian)-like Gene [Source:MGI Symbol;Acc:MGI:104686]|ENSMUSG00000006134|16|ENSMUST00000006293		1	18	18	18	16	17	18	16	17	18	16	17	18	64	64	64	33.83	303	3.04			82	1	1	23	27	34	0	1.4643	1.088	39.358	79	1.5783	1.0793	36.525	22	1.6534	1.2624	44.195
127	928;3724;3730;6712;7755;8713			ENSMUSP00000006435;ENSMUSP00000006431	ENSMUSP00000006435	6;1	6;1	6;1	>ENSMUSP00000006435|Atp6v1b2|MGI Symbol|ATPase, H+ transporting, lysosomal V1 subunit B2 Gene [Source:MGI Symbol;Acc:MGI:109618]|ENSMUSG00000006273|8|ENSMUST00000006435		2	6	6	6	4	1	3	4	1	3	4	1	3	17.4	17.4	17.4	56.55	511	2		8				4	1	3	2.2606e-40	1.2967	1.02	26.025	7	1.7473	1.1702	16.46	3	NaN	NaN	NaN
128	923;7299			ENSMUSP00000006462	ENSMUSP00000006462	2	2	2	>ENSMUSP00000006462|Aamp|MGI Symbol|angio-associated migratory protein Gene [Source:MGI Symbol;Acc:MGI:107809]|ENSMUSG00000006299|1|ENSMUST00000006462		1	2	2	2	2	1	1	2	1	1	2	1	1	5.5	5.5	5.5	46.894	435	2		4				2	1	1	1.5422e-09	1.0564	1.1067	106.47	3	NaN	NaN	NaN	1	NaN	NaN	NaN
129	731;953;1352;1509;5630;7624;7992;8784			ENSMUSP00000006467;ENSMUSP00000109451;ENSMUSP00000109450	ENSMUSP00000006467;ENSMUSP00000109451;ENSMUSP00000109450	8;8;8	8;8;8	8;8;8	>ENSMUSP00000006467|Arpc2|MGI Symbol|actin related protein 2/3 complex, subunit 2 Gene [Source:MGI Symbol;Acc:MGI:1923959]|ENSMUSG00000006304|1|ENSMUST00000006467;>ENSMUSP00000109451|Arpc2|MGI Symbol|actin related protein 2/3 complex, subunit 2 Gene [Sourc		3	8	8	8	6	2	8	6	2	8	6	2	8	24.7	24.7	24.7	34.357	300	3			20			7	3	10	4.3425e-49	1.101	1.0007	66.962	19	1.9619	1.3756	66.054	6	1.2625	0.96768	59.004
130	3148;3376;3486;4179;4410;4460;4628;5087;6348;6436;6448;6959;6993;8145			ENSMUSP00000006496;ENSMUSP00000104265;ENSMUSP00000104263;ENSMUSP00000120736;ENSMUSP00000116623;ENSMUSP00000104264;ENSMUSP00000114894	ENSMUSP00000006496;ENSMUSP00000104265;ENSMUSP00000104263;ENSMUSP00000120736;ENSMUSP00000116623	14;14;10;10;10;3;3	14;14;10;10;10;3;3	14;14;10;10;10;3;3	>ENSMUSP00000006496|Rps9|MGI Symbol|ribosomal protein S9 Gene [Source:MGI Symbol;Acc:MGI:1924096]|ENSMUSG00000006333|7|ENSMUST00000006496;>ENSMUSP00000104265|Rps9|MGI Symbol|ribosomal protein S9 Gene [Source:MGI Symbol;Acc:MGI:1924096]|ENSMUSG00000006333|7		7	14	14	14	9	7	11	9	7	11	9	7	11	47.9	47.9	47.9	22.591	194	4				32		10	8	14	7.2246e-31	1.5276	1.4455	48.577	32	1.6896	1.2924	9.6486	10	1.5823	1.8609	45.608
131	465;1002			ENSMUSP00000006544;ENSMUSP00000131649	ENSMUSP00000006544;ENSMUSP00000131649	2;2	2;2	2;2	>ENSMUSP00000006544|Gcat|MGI Symbol|glycine C-acetyltransferase (2-amino-3-ketobutyrate-coenzyme A ligase) Gene [Source:MGI Symbol;Acc:MGI:1349389]|ENSMUSG00000006378|15|ENSMUST00000006544;>ENSMUSP00000131649|Gcat|MGI Symbol|glycine C-acetyltransferase (2-		2	2	2	2	2	1	1	2	1	1	2	1	1	7.7	7.7	7.7	44.93	416	2.8		1	4			2	1	2	5.3185e-28	1.1906	0.89465	5.7378	5	1.3014	0.90794	2.0487	2	NaN	NaN	NaN
132	2094;5728;8185			ENSMUSP00000006614;ENSMUSP00000066734;ENSMUSP00000131260;ENSMUSP00000029964;ENSMUSP00000106684;ENSMUSP00000103826;ENSMUSP00000006112;ENSMUSP00000051622;ENSMUSP00000058135;ENSMUSP00000101472;ENSMUSP00000115731;ENSMUSP00000130275;ENSMUSP00000027451;ENSMUSP00000101471;ENSMUSP00000035129;ENSMUSP00000083089;ENSMUSP00000082261;ENSMUSP00000109168;ENSMUSP00000106683;ENSMUSP00000124340	ENSMUSP00000006614	3;1;1;1;1;1;1;1;1;1;1;1;1;1;1;1;1;1;1;1	3;1;1;1;1;1;1;1;1;1;1;1;1;1;1;1;1;1;1;1	3;1;1;1;1;1;1;1;1;1;1;1;1;1;1;1;1;1;1;1	>ENSMUSP00000006614|Epha2|MGI Symbol|Eph receptor A2 Gene [Source:MGI Symbol;Acc:MGI:95278]|ENSMUSG00000006445|4|ENSMUST00000006614		20	3	3	3	2	2	2	2	2	2	2	2	2	3.8	3.8	3.8	108.85	977	1	6					2	2	2	3.7401e-12	5.6098	5.5577	94.179	5	NaN	NaN	NaN	1	9.3092	9.2718	71.208
133	683			ENSMUSP00000006625;ENSMUSP00000129189;ENSMUSP00000109424;ENSMUSP00000097578	ENSMUSP00000006625;ENSMUSP00000129189;ENSMUSP00000109424;ENSMUSP00000097578	1;1;1;1	1;1;1;1	1;1;1;1	>ENSMUSP00000006625|Rbm14|MGI Symbol|RNA binding motif protein 14 Gene [Source:MGI Symbol;Acc:MGI:1929092]|ENSMUSG00000006456|19|ENSMUST00000006625;>ENSMUSP00000129189|Rbm14|MGI Symbol|RNA binding motif protein 14 Gene [Source:MGI Symbol;Acc:MGI:1929092]|E		4	1	1	1	0	0	1	0	0	1	0	0	1	1.8	1.8	1.8	69.448	669	2		1						1	0.011464	NaN	NaN	NaN	1	NaN	NaN	NaN	0	NaN	NaN	NaN
134	902;1765;5383			ENSMUSP00000006669	ENSMUSP00000006669	3	3	3	>ENSMUSP00000006669|Pdk1|MGI Symbol|pyruvate dehydrogenase kinase, isoenzyme 1 Gene [Source:MGI Symbol;Acc:MGI:1926119]|ENSMUSG00000006494|2|ENSMUST00000006669		1	3	3	3	3	1	3	3	1	3	3	1	3	8.5	8.5	8.5	48.994	434	2		7				3	1	3	4.2618e-15	1.1582	0.81143	23.332	7	1.508	0.95094	16.642	3	NaN	NaN	NaN
135	6668			ENSMUSP00000006764	ENSMUSP00000006764	1	1	1	>ENSMUSP00000006764|Aprt|MGI Symbol|adenine phosphoribosyl transferase Gene [Source:MGI Symbol;Acc:MGI:88061]|ENSMUSG00000006589|8|ENSMUST00000006764		1	1	1	1	1	1	0	1	1	0	1	1	0	7.2	7.2	7.2	19.724	180	4				2		1	1		0.0002438	0.9981	0.78797	117.37	2	NaN	NaN	NaN	1	NaN	NaN	NaN
136	245;799;1470			ENSMUSP00000006838;ENSMUSP00000122918;ENSMUSP00000115967	ENSMUSP00000006838;ENSMUSP00000122918;ENSMUSP00000115967	3;3;2	3;3;2	3;3;2	>ENSMUSP00000006838|Qars|MGI Symbol|glutaminyl-tRNA synthetase Gene [Source:MGI Symbol;Acc:MGI:1915851]|ENSMUSG00000032604|9|ENSMUST00000006838;>ENSMUSP00000122918|Qars|MGI Symbol|glutaminyl-tRNA synthetase Gene [Source:MGI Symbol;Acc:MGI:1915851]|ENSMUSG0		3	3	3	3	2	1	1	2	1	1	2	1	1	4.6	4.6	4.6	87.676	775	2		4				2	1	1	2.3036e-08	1.3492	0.97721	23.443	4	1.4007	0.97721	7.9318	2	NaN	NaN	NaN
137	3902;6651			ENSMUSP00000006856;ENSMUSP00000127703	ENSMUSP00000006856;ENSMUSP00000127703	2;1	2;1	2;1	>ENSMUSP00000006856|Pola1|MGI Symbol|polymerase (DNA directed), alpha 1 Gene [Source:MGI Symbol;Acc:MGI:99660]|ENSMUSG00000006678|X|ENSMUST00000006856;>ENSMUSP00000127703|Pola1|MGI Symbol|polymerase (DNA directed), alpha 1 Gene [Source:MGI Symbol;Acc:MGI:9		2	2	2	2	0	2	0	0	2	0	0	2	0	1.1	1.1	1.1	167.34	1465	1.5	1	1					2		0.00099884	NaN	NaN	NaN	1	NaN	NaN	NaN	0	NaN	NaN	NaN
138	4273;4827;5341;5342;7796			ENSMUSP00000007130;ENSMUSP00000125763;ENSMUSP00000120132;ENSMUSP00000128564;ENSMUSP00000128858;ENSMUSP00000130471	ENSMUSP00000007130;ENSMUSP00000125763	5;4;1;1;1;1	4;3;1;1;1;1	4;3;1;1;1;1	>ENSMUSP00000007130|Ctnnb1|MGI Symbol|catenin (cadherin associated protein), beta 1 Gene [Source:MGI Symbol;Acc:MGI:88276]|ENSMUSG00000006932|9|ENSMUST00000007130;>ENSMUSP00000125763|Ctnnb1|MGI Symbol|catenin (cadherin associated protein), beta 1 Gene [Sou		6	5	4	4	3	1	3	2	1	2	2	1	2	9.1	7.8	7.8	85.47	781	1.6	4			1		2	1	2	3.5402e-15	3.2814	3.061	87.343	5	6.3262	5.1394	97.984	2	NaN	NaN	NaN
139	238;302;1182;1329;1515;1589;1668;1748;2194;2480;3042;3467;4555;4646;4949;5234;5409;6148;6695;7374;7402;7899;8161;8838;8963	67	957	ENSMUSP00000098025;ENSMUSP00000103012;ENSMUSP00000007131;ENSMUSP00000127632;ENSMUSP00000103008;ENSMUSP00000103010	ENSMUSP00000098025;ENSMUSP00000103012;ENSMUSP00000007131;ENSMUSP00000127632	25;25;25;25;11;11	25;25;25;25;11;11	25;25;25;25;11;11	>ENSMUSP00000098025|Acly|MGI Symbol|ATP citrate lyase Gene [Source:MGI Symbol;Acc:MGI:103251]|ENSMUSG00000020917|11|ENSMUST00000100457;>ENSMUSP00000103012|Acly|MGI Symbol|ATP citrate lyase Gene [Source:MGI Symbol;Acc:MGI:103251]|ENSMUSG00000020917|11|ENSMU		6	25	25	25	16	14	22	16	14	22	16	14	22	27.2	27.2	27.2	120.79	1101	1	55					17	14	24	2.2084e-117	1.0084	0.86298	54.784	55	1.3163	0.87311	62.299	17	1.0206	1.0441	29.915
140	690;903;1444;2065;2196;2304;2982;3160;4315;4870;4921;5293;5518;6185;6647;6654;6677;7411;7583;8049;8925			ENSMUSP00000007212;ENSMUSP00000125879;ENSMUSP00000127496	ENSMUSP00000007212;ENSMUSP00000125879	21;14;1	21;14;1	21;14;1	>ENSMUSP00000007212|Psmd2|MGI Symbol|proteasome (prosome, macropain) 26S subunit, non-ATPase, 2 Gene [Source:MGI Symbol;Acc:MGI:1096584]|ENSMUSG00000006998|16|ENSMUST00000007212;>ENSMUSP00000125879|Psmd2|MGI Symbol|proteasome (prosome, macropain) 26S subun		3	21	21	21	9	11	20	9	11	20	9	11	20	30	30	30	100.2	908	1.46	35	30				14	16	35	2.7715e-122	1.7185	1.4371	43.392	62	1.9875	1.4038	70.786	12	1.9079	1.5008	27.546
141	28;4624;8111			ENSMUSP00000007340	ENSMUSP00000007340	3	1	1	>ENSMUSP00000007340|Atp12a|MGI Symbol|ATPase, H+/K+ transporting, nongastric, alpha polypeptide Gene [Source:MGI Symbol;Acc:MGI:1926943]|ENSMUSG00000022229|14|ENSMUST00000007340		1	3	1	1	2	2	3	1	1	1	1	1	1	2.7	0.7	0.7	114.73	1035	1	3					1	1	1	2.6598e-09	10.586	6.6348	100.43	3	NaN	NaN	NaN	1	NaN	NaN	NaN
142	3249;6658			ENSMUSP00000007602;ENSMUSP00000108229	ENSMUSP00000007602;ENSMUSP00000108229	2;2	2;2	2;2	>ENSMUSP00000007602|M6pr|MGI Symbol|mannose-6-phosphate receptor, cation dependent Gene [Source:MGI Symbol;Acc:MGI:96904]|ENSMUSG00000007458|6|ENSMUST00000007602;>ENSMUSP00000108229|M6pr|MGI Symbol|mannose-6-phosphate receptor, cation dependent Gene [Sourc		2	2	2	2	0	1	2	0	1	2	0	1	2	11.5	11.5	11.5	31.172	278	3			3				1	2	3.9703e-25	2.7621	2.6306	98.93	3	NaN	NaN	NaN	0	NaN	NaN	NaN
143	387;874;1234;1351;1884;1916;2200;3193;3469;4272;4920;5178;5248;5426;5654;5760;6228;6544;6630;7618;8168;8192;8932	68;69	180;489	ENSMUSP00000007708	ENSMUSP00000007708	23	23	17	>ENSMUSP00000007708|Ppp2r1a|MGI Symbol|protein phosphatase 2 (formerly 2A), regulatory subunit A (PR 65), alpha isoform Gene [Source:MGI Symbol;Acc:MGI:1926334]|ENSMUSG00000007564|17|ENSMUST00000007708		1	23	23	17	19	14	16	19	14	16	15	12	13	50.9	50.9	38.2	65.322	589	2.03		60		1		23	16	22	9.4996e-232	1.7103	1.1027	62.254	60	1.9505	1.1709	71.913	22	1.7239	1.1646	57.617
144	311;381;934;1075;2648;2944;3246;3449;3477;3546;4060;4084;4324;5488;6068;7129;8032;8335;8382	70	268	ENSMUSP00000007814;ENSMUSP00000078460;ENSMUSP00000101727;ENSMUSP00000130145	ENSMUSP00000007814	19;2;2;2	19;2;2;2	19;2;2;2	>ENSMUSP00000007814|Khsrp|MGI Symbol|KH-type splicing regulatory protein Gene [Source:MGI Symbol;Acc:MGI:1336214]|ENSMUSG00000007670|17|ENSMUST00000007814		4	19	19	19	16	18	11	16	18	11	16	18	11	35.4	35.4	35.4	76.775	748	1.98	1	47				18	19	11	3.1423e-183	1.5003	0.99113	37.096	48	1.6798	1.1282	46.009	18	1.4719	0.99182	33.886
145	3109;3110;3432;5307;5497;6328;7217;8692	71;72	134;157	ENSMUSP00000007959;ENSMUSP00000045487	ENSMUSP00000007959	8;3	8;3	2;0	>ENSMUSP00000007959|Rhoa|MGI Symbol|ras homolog gene family, member A Gene [Source:MGI Symbol;Acc:MGI:1096342]|ENSMUSG00000007815|9|ENSMUST00000007959		2	8	8	2	8	7	7	8	7	7	2	1	1	42.5	42.5	12.4	21.782	193	4				24		9	8	7	1.7487e-85	5.8635	6.5362	60.78	24	11.956	9.5706	62.977	9	7.0233	5.9505	61.805
146	2531;4895			ENSMUSP00000007977;ENSMUSP00000103445	ENSMUSP00000007977;ENSMUSP00000103445	2;2	2;2	2;2	>ENSMUSP00000007977|Aldh16a1|MGI Symbol|aldehyde dehydrogenase 16 family, member A1 Gene [Source:MGI Symbol;Acc:MGI:1916998]|ENSMUSG00000007833|7|ENSMUST00000007977;>ENSMUSP00000103445|Aldh16a1|MGI Symbol|aldehyde dehydrogenase 16 family, member A1 Gene [S		2	2	2	2	0	0	2	0	0	2	0	0	2	3.9	3.9	3.9	84.797	802	2		2						2	8.5069e-05	0.73316	0.6861	10.428	2	NaN	NaN	NaN	0	NaN	NaN	NaN
147	901;2223;2573			ENSMUSP00000007980	ENSMUSP00000007980	3	3	3	>ENSMUSP00000007980|Hnrnpa0|MGI Symbol|heterogeneous nuclear ribonucleoprotein A0 Gene [Source:MGI Symbol;Acc:MGI:1924384]|ENSMUSG00000007836|13|ENSMUST00000007980		1	3	3	3	0	0	3	0	0	3	0	0	3	14.1	14.1	14.1	30.53	305	3			3					3	2.8283e-05	1.5852	1.5397	39.149	3	NaN	NaN	NaN	0	NaN	NaN	NaN
148	47;4002	73	108	ENSMUSP00000008036;ENSMUSP00000129695	ENSMUSP00000008036;ENSMUSP00000129695	2;2	2;2	2;2	>ENSMUSP00000008036|Rplp1|MGI Symbol|ribosomal protein, large, P1 Gene [Source:MGI Symbol;Acc:MGI:1927099]|ENSMUSG00000007892|9|ENSMUST00000008036;>ENSMUSP00000129695|Gm10073|MGI Symbol|predicted pseudogene 10073 Pseudogene [Source:MGI Symbol;Acc:MGI:36419		2	2	2	2	2	2	2	2	2	2	2	2	2	28.9	28.9	28.9	11.475	114	5					6	2	2	2	7.3256e-59	1.5907	1.2814	12.934	6	1.7095	1.157	15.387	2	1.7436	1.3224	17.763
149	7567			ENSMUSP00000008445;ENSMUSP00000122948	ENSMUSP00000008445;ENSMUSP00000122948	1;1	1;1	1;1	>ENSMUSP00000008445|Phax|MGI Symbol|phosphorylated adaptor for RNA export Gene [Source:MGI Symbol;Acc:MGI:1891839]|ENSMUSG00000008301|18|ENSMUST00000008445;>ENSMUSP00000122948|Phax|MGI Symbol|phosphorylated adaptor for RNA export Gene [Source:MGI Symbol;Ac		2	1	1	1	0	1	1	0	1	1	0	1	1	2.9	2.9	2.9	43.247	385	2		2					1	1	0.010486	NaN	NaN	NaN	1	NaN	NaN	NaN	0	NaN	NaN	NaN
150	3106;5024			ENSMUSP00000008537	ENSMUSP00000008537	2	2	2	>ENSMUSP00000008537|Carhsp1|MGI Symbol|calcium regulated heat stable protein 1 Gene [Source:MGI Symbol;Acc:MGI:1196368]|ENSMUSG00000008393|16|ENSMUST00000008537		1	2	2	2	1	2	2	1	2	2	1	2	2	18.2	18.2	18.2	16.062	148	4				6		1	2	3	4.763e-12	1.568	1.6085	8.3287	4	NaN	NaN	NaN	1	NaN	NaN	NaN
151	7735			ENSMUSP00000008579;ENSMUSP00000113433;ENSMUSP00000114390	ENSMUSP00000008579;ENSMUSP00000113433;ENSMUSP00000114390	1;1;1	1;1;1	1;1;1	>ENSMUSP00000008579|Rdh13|MGI Symbol|retinol dehydrogenase 13 (all-trans and 9-cis) Gene [Source:MGI Symbol;Acc:MGI:1918732]|ENSMUSG00000008435|7|ENSMUST00000008579;>ENSMUSP00000113433|Rdh13|MGI Symbol|retinol dehydrogenase 13 (all-trans and 9-cis) Gene [S		3	1	1	1	0	0	1	0	0	1	0	0	1	3.9	3.9	3.9	36.464	334	3			1					1	0.0025369	NaN	NaN	NaN	1	NaN	NaN	NaN	0	NaN	NaN	NaN
152	210			ENSMUSP00000008748	ENSMUSP00000008748	1	1	1	>ENSMUSP00000008748|Ubqln4|MGI Symbol|ubiquilin 4 Gene [Source:MGI Symbol;Acc:MGI:2150152]|ENSMUSG00000008604|3|ENSMUST00000008748		1	1	1	1	1	1	1	1	1	1	1	1	1	2.2	2.2	2.2	63.505	596	2		3				1	1	1	7.2382e-05	2.2083	1.6589	5.3321	3	NaN	NaN	NaN	1	NaN	NaN	NaN
153	282;3120;3296;3714;3961;4050;5098;6369;6514;6885;8132;8236;8715;8990	74	71	ENSMUSP00000008812;ENSMUSP00000128443;ENSMUSP00000126892;ENSMUSP00000071929	ENSMUSP00000008812;ENSMUSP00000128443;ENSMUSP00000126892	14;14;7;6	14;14;7;6	14;14;7;6	>ENSMUSP00000008812|Rps18|MGI Symbol|ribosomal protein S18 Gene [Source:MGI Symbol;Acc:MGI:98146]|ENSMUSG00000008668|17|ENSMUST00000008812;>ENSMUSP00000128443|Rps18-ps3|MGI Symbol|ribosomal protein S18, pseudogene 3 Pseudogene [Source:MGI Symbol;Acc:MGI:36		4	14	14	14	12	14	11	12	14	11	12	14	11	67.1	67.1	67.1	17.718	152	4.91				4	42	15	18	13	7.7051e-123	1.4824	1.4784	39.566	45	1.5869	1.3455	19.11	15	1.4372	1.3888	38.449
154	1161;1715;1716;2254;2318;2499;2880;3409;3787;4596;4650;6440;7903;8061;8411	75;76;77	52;136;184	ENSMUSP00000008826;ENSMUSP00000082055;ENSMUSP00000125806;ENSMUSP00000100795;ENSMUSP00000115919;ENSMUSP00000119500	ENSMUSP00000008826;ENSMUSP00000082055;ENSMUSP00000125806;ENSMUSP00000100795;ENSMUSP00000115919	15;15;15;14;14;6	15;15;15;14;14;6	15;15;15;14;14;6	>ENSMUSP00000008826|Rpl10|MGI Symbol|ribosomal protein 10 Gene [Source:MGI Symbol;Acc:MGI:105943]|ENSMUSG00000008682|X|ENSMUST00000008826;>ENSMUSP00000082055|Rpl10|MGI Symbol|ribosomal protein 10 Gene [Source:MGI Symbol;Acc:MGI:105943]|ENSMUSG00000008682|X		6	15	15	15	9	7	15	9	7	15	9	7	15	55.6	55.6	55.6	24.604	214	4				43		13	9	21	2.7949e-35	1.6551	1.6208	47.715	41	1.842	1.4355	69.098	11	1.8541	1.7382	27.271
155	154;2908;8141			ENSMUSP00000009003	ENSMUSP00000009003	3	3	3	>ENSMUSP00000009003|Rala|MGI Symbol|v-ral simian leukemia viral oncogene homolog A (ras related) Gene [Source:MGI Symbol;Acc:MGI:1927243]|ENSMUSG00000008859|13|ENSMUST00000009003		1	3	3	3	2	3	3	2	3	3	2	3	3	18.4	18.4	18.4	23.553	206	4				11		3	4	4	2.6405e-44	4.127	5.0217	61.933	11	3.8204	3.6614	70.797	3	12.287	10.988	70.627
156	1030;2197;3070;5167;5232;6787;8670;8863			ENSMUSP00000009036	ENSMUSP00000009036	8	7	7	>ENSMUSP00000009036|Vdac3|MGI Symbol|voltage-dependent anion channel 3 Gene [Source:MGI Symbol;Acc:MGI:106922]|ENSMUSG00000008892|8|ENSMUST00000009036		1	8	7	7	6	7	8	5	6	7	5	6	7	28.3	26.1	26.1	30.752	283	3.05			21	1		6	6	10	4.7202e-68	21.359	16.11	72.506	19	14.511	10.78	72.271	4	16.088	12.259	37.955
157	4186;5056;5301;5302;6811;7350;7894	78	65	ENSMUSP00000009039;ENSMUSP00000075523;ENSMUSP00000106014;ENSMUSP00000100731;ENSMUSP00000093999;ENSMUSP00000084183;ENSMUSP00000087700	ENSMUSP00000009039;ENSMUSP00000075523;ENSMUSP00000106014;ENSMUSP00000100731	7;7;7;4;3;2;1	7;7;7;4;3;2;1	7;7;7;4;3;2;1	>ENSMUSP00000009039|Rpl30|MGI Symbol|ribosomal protein L30 Gene [Source:MGI Symbol;Acc:MGI:98037]|ENSMUSG00000058600|15|ENSMUST00000009039;>ENSMUSP00000075523|Rpl30-ps8|MGI Symbol|ribosomal protein L30, pseudogene 8 Pseudogene [Source:MGI Symbol;Acc:MGI:36		7	7	7	7	5	7	6	5	7	6	5	7	6	63.5	63.5	63.5	12.784	115	5					28	6	13	9	6.1588e-88	1.4564	1.3341	42.247	28	1.6462	1.3516	87.302	6	1.6477	1.3371	17.436
158	434;833;1044;1150;1221;1669;3229;4113;4155;4971;5842;6153;6195;6349;6479;6564;7039;7469;8022;8587;8588;8885			ENSMUSP00000009099;ENSMUSP00000105345;ENSMUSP00000105349;ENSMUSP00000064338;ENSMUSP00000105348	ENSMUSP00000009099;ENSMUSP00000105345;ENSMUSP00000105349;ENSMUSP00000064338;ENSMUSP00000105348	22;22;22;22;22	22;22;22;22;22	17;17;17;17;17	>ENSMUSP00000009099|Mta1|MGI Symbol|metastasis associated 1 Gene [Source:MGI Symbol;Acc:MGI:2150037]|ENSMUSG00000021144|12|ENSMUST00000009099;>ENSMUSP00000105345|Mta1|MGI Symbol|metastasis associated 1 Gene [Source:MGI Symbol;Acc:MGI:2150037]|ENSMUSG000000		5	22	22	17	0	15	22	0	15	22	0	11	17	36.6	36.6	30.3	80.797	715	1.98	1	43					18	26	6.8826e-134	5.4139	5.7729	112.61	41	NaN	NaN	NaN	0	46.531	36.608	86.158
159	1189;1190;4232;5592;5676;8936;8937;8940	79;80	13;17	ENSMUSP00000009157;ENSMUSP00000107720;ENSMUSP00000077564;ENSMUSP00000020775;ENSMUSP00000103556;ENSMUSP00000126907	ENSMUSP00000009157;ENSMUSP00000107720;ENSMUSP00000077564	8;8;4;3;3;1	8;8;4;3;3;1	8;8;4;3;3;1	>ENSMUSP00000009157|Dynll1|MGI Symbol|dynein light chain LC8-type 1 Gene [Source:MGI Symbol;Acc:MGI:1861457]|ENSMUSG00000009013|5|ENSMUST00000009157;>ENSMUSP00000107720|Dynll1|MGI Symbol|dynein light chain LC8-type 1 Gene [Source:MGI Symbol;Acc:MGI:1861457		6	8	8	8	7	7	5	7	7	5	7	7	5	65.2	65.2	65.2	10.366	89	5					24	10	8	6	1.9086e-52	1.6893	1.4857	42.125	23	1.9098	1.6105	61.588	9	1.7587	1.4454	20.072
160	192;1504;7693			ENSMUSP00000130527;ENSMUSP00000009344;ENSMUSP00000132205;ENSMUSP00000132958;ENSMUSP00000128919	ENSMUSP00000130527;ENSMUSP00000009344	3;3;1;1;1	3;3;1;1;1	3;3;1;1;1	>ENSMUSP00000130527|Xpo6|MGI Symbol|exportin 6 Gene [Source:MGI Symbol;Acc:MGI:2429950]|ENSMUSG00000000131|7|ENSMUST00000168189;>ENSMUSP00000009344|Xpo6|MGI Symbol|exportin 6 Gene [Source:MGI Symbol;Acc:MGI:2429950]|ENSMUSG00000000131|7|ENSMUST00000009344		5	3	3	3	0	1	2	0	1	2	0	1	2	2.9	2.9	2.9	128.66	1125	1	3						1	2	3.7399e-06	8.159	9.2605	64.199	2	NaN	NaN	NaN	0	NaN	NaN	NaN
161	4421;4935;4984;5070;6747			ENSMUSP00000009679;ENSMUSP00000025427;ENSMUSP00000123500;ENSMUSP00000122741	ENSMUSP00000009679;ENSMUSP00000025427;ENSMUSP00000123500;ENSMUSP00000122741	5;4;3;3	5;4;3;3	5;4;3;3	>ENSMUSP00000009679|Rnmt|MGI Symbol|RNA (guanine-7-) methyltransferase Gene [Source:MGI Symbol;Acc:MGI:1915147]|ENSMUSG00000009535|18|ENSMUST00000009679;>ENSMUSP00000025427|Rnmt|MGI Symbol|RNA (guanine-7-) methyltransferase Gene [Source:MGI Symbol;Acc:MGI:		4	5	5	5	3	4	5	3	4	5	3	4	5	15.3	15.3	15.3	53.291	465	2		13				3	4	6	3.0335e-42	0.9213	0.7267	11.531	13	1.2939	0.8066	3.5776	3	1.0991	0.75314	8.4919
162	4072;7047;8226			ENSMUSP00000009693;ENSMUSP00000106486	ENSMUSP00000009693;ENSMUSP00000106486	3;2	3;2	3;2	>ENSMUSP00000009693|Srp14|MGI Symbol|signal recognition particle 14 Gene [Source:MGI Symbol;Acc:MGI:107169]|ENSMUSG00000009549|2|ENSMUST00000009693;>ENSMUSP00000106486|Srp14|MGI Symbol|signal recognition particle 14 Gene [Source:MGI Symbol;Acc:MGI:107169]|		2	3	3	3	1	1	3	1	1	3	1	1	3	31.8	31.8	31.8	12.51	110	5					5	1	1	3	3.3426e-12	1.3967	1.7617	76.409	4	NaN	NaN	NaN	1	NaN	NaN	NaN
163	4250;5857			ENSMUSP00000009699;ENSMUSP00000113327;ENSMUSP00000036013;ENSMUSP00000103162;ENSMUSP00000103163;ENSMUSP00000003203;ENSMUSP00000090409;ENSMUSP00000070355;ENSMUSP00000033380;ENSMUSP00000030763;ENSMUSP00000111021;ENSMUSP00000027697;ENSMUSP00000107981;ENSMUSP00000111112;ENSMUSP00000124680;ENSMUSP00000109886;ENSMUSP00000132768;ENSMUSP00000111110;ENSMUSP00000111111;ENSMUSP00000037925;ENSMUSP00000126024;…	ENSMUSP00000009699;ENSMUSP00000113327;ENSMUSP00000036013;ENSMUSP00000103162;ENSMUSP00000103163;ENSMUSP00000003203;ENSMUSP00000090409;ENSMUSP00000070355;ENSMUSP00000033380;ENSMUSP00000030763;ENSMUSP00000111021;ENSMUSP00000027697;ENSMUSP00000107981;ENSMUSP00000111112;ENSMUSP00000124680;ENSMUSP00000109886;ENSMUSP00000132768;ENSMUSP00000111110;ENSMUSP00000111111;ENSMUSP00000037925;ENSMUSP00000126024;…	2;2;1;1;1;1;1;1;1;1;1;1;1;1;1;1;1;1;1;1;1;1;1;1	1;1;0;0;0;0;0;0;0;0;0;0;0;0;0;0;0;0;0;0;0;0;0;0	1;1;0;0;0;0;0;0;0;0;0;0;0;0;0;0;0;0;0;0;0;0;0;0	>ENSMUSP00000009699|Cdk9|MGI Symbol|cyclin-dependent kinase 9 (CDC2-related kinase) Gene [Source:MGI Symbol;Acc:MGI:1328368]|ENSMUSG00000009555|2|ENSMUST00000009699;>ENSMUSP00000113327|Cdk9|MGI Symbol|cyclin-dependent kinase 9 (CDC2-related kinase) Gene [S		24	2	1	1	1	1	2	0	0	1	0	0	1	5.4	3.2	3.2	42.761	372	3			1					1	0.00020111	NaN	NaN	NaN	1	NaN	NaN	NaN	0	NaN	NaN	NaN
164	3655			ENSMUSP00000009705;ENSMUSP00000126723;ENSMUSP00000108897;ENSMUSP00000130585	ENSMUSP00000009705;ENSMUSP00000126723;ENSMUSP00000108897;ENSMUSP00000130585	1;1;1;1	1;1;1;1	1;1;1;1	>ENSMUSP00000009705|Eng|MGI Symbol|endoglin Gene [Source:MGI Symbol;Acc:MGI:95392]|ENSMUSG00000026814|2|ENSMUST00000009705;>ENSMUSP00000126723|Eng|MGI Symbol|endoglin Gene [Source:MGI Symbol;Acc:MGI:95392]|ENSMUSG00000026814|2|ENSMUST00000165273;>ENSMUSP00		4	1	1	1	1	1	0	1	1	0	1	1	0	1.5	1.5	1.5	70.02	653	1.5	1	1				1	1		0.0018156	NaN	NaN	NaN	0	NaN	NaN	NaN	0	NaN	NaN	NaN
165	286			ENSMUSP00000009727;ENSMUSP00000009728	ENSMUSP00000009727;ENSMUSP00000009728	1;1	1;1	1;1	>ENSMUSP00000009727|Syngr1|MGI Symbol|synaptogyrin 1 Gene [Source:MGI Symbol;Acc:MGI:1328323]|ENSMUSG00000022415|15|ENSMUST00000009727;>ENSMUSP00000009728|Syngr1|MGI Symbol|synaptogyrin 1 Gene [Source:MGI Symbol;Acc:MGI:1328323]|ENSMUSG00000022415|15|ENSMU		2	1	1	1	1	1	1	1	1	1	1	1	1	5.1	5.1	5.1	25.652	234	4				3		1	1	1	0.013151	12.541	9.2889	46.118	3	NaN	NaN	NaN	1	NaN	NaN	NaN
166	1811;2508;2681;5970;6172;6402;6926;8810;8983			ENSMUSP00000009774	ENSMUSP00000009774	9	1	1	>ENSMUSP00000009774|Ppp2cb|MGI Symbol|protein phosphatase 2 (formerly 2A), catalytic subunit, beta isoform Gene [Source:MGI Symbol;Acc:MGI:1321161]|ENSMUSG00000009630|8|ENSMUST00000009774		1	9	1	1	7	5	9	1	1	1	1	1	1	37.9	4.2	4.2	35.575	309	3			3			1	1	1	2.7963e-96	1.254	1.0027	10.176	3	NaN	NaN	NaN	1	NaN	NaN	NaN
167	4491			ENSMUSP00000081946;ENSMUSP00000009885;ENSMUSP00000112192	ENSMUSP00000081946;ENSMUSP00000009885;ENSMUSP00000112192	1;1;1	1;1;1	1;1;1	>ENSMUSP00000081946|Ubp1|MGI Symbol|upstream binding protein 1 Gene [Source:MGI Symbol;Acc:MGI:104889]|ENSMUSG00000009741|9|ENSMUST00000084885;>ENSMUSP00000009885|Ubp1|MGI Symbol|upstream binding protein 1 Gene [Source:MGI Symbol;Acc:MGI:104889]|ENSMUSG000		3	1	1	1	0	1	1	0	1	1	0	1	1	2.2	2.2	2.2	60.211	540	2		2					1	1	0.00039057	11.346	8.6395	135.08	2	NaN	NaN	NaN	0	NaN	NaN	NaN
168	1328;5030;6417			ENSMUSP00000010007	ENSMUSP00000010007	3	3	3	>ENSMUSP00000010007|Sdhb|MGI Symbol|succinate dehydrogenase complex, subunit B, iron sulfur (Ip) Gene [Source:MGI Symbol;Acc:MGI:1914930]|ENSMUSG00000009863|4|ENSMUST00000010007		1	3	3	3	3	1	1	3	1	1	3	1	1	11	11	11	31.814	282	3.2			4	1		3	1	1	1.6598e-05	1.3273	1.184	26.195	4	1.6071	1.1296	30.875	2	NaN	NaN	NaN
169	1127;1560;2406;2835;2907;3438;3593;4505;4821;5491;5881;6160;6727;7279;7806;7831;8923	81	263	ENSMUSP00000130194;ENSMUSP00000010239	ENSMUSP00000130194;ENSMUSP00000010239	17;17	17;17	17;17	>ENSMUSP00000130194|Slc3a2|MGI Symbol|solute carrier family 3 (activators of dibasic and neutral amino acid transport), member 2 Gene [Source:MGI Symbol;Acc:MGI:96955]|ENSMUSG00000010095|19|ENSMUST00000170157;>ENSMUSP00000010239|Slc3a2|MGI Symbol|solute ca		2	17	17	17	15	15	16	15	15	16	15	15	16	29.7	29.7	29.7	62.239	565	1.59	48	55		1	1	29	37	39	2.19e-219	4.1697	3.6466	81.345	102	2.9967	2.0689	71.124	27	6.4333	6.2322	72.19
170	46			ENSMUSP00000010536	ENSMUSP00000010536	1	1	1	>ENSMUSP00000010536|Gosr1|MGI Symbol|golgi SNAP receptor complex member 1 Gene [Source:MGI Symbol;Acc:MGI:1858260]|ENSMUSG00000010392|11|ENSMUST00000010536		1	1	1	1	1	1	0	1	1	0	1	1	0	5.2	5.2	5.2	28.489	250	3			2			1	1		4.4024e-06	8.5411	6.6204	66.285	2	NaN	NaN	NaN	1	NaN	NaN	NaN
171	181			ENSMUSP00000010795;ENSMUSP00000042351;ENSMUSP00000067686	ENSMUSP00000010795;ENSMUSP00000042351;ENSMUSP00000067686	1;1;1	1;1;1	1;1;1	>ENSMUSP00000010795|Acaa1b|MGI Symbol|acetyl-Coenzyme A acyltransferase 1B Gene [Source:MGI Symbol;Acc:MGI:3605455]|ENSMUSG00000010651|9|ENSMUST00000010795;>ENSMUSP00000042351|Acaa1a|MGI Symbol|acetyl-Coenzyme A acyltransferase 1A Gene [Source:MGI Symbol;A		3	1	1	1	0	0	1	0	0	1	0	0	1	3.1	3.1	3.1	43.995	424	3			1					1	0.0040474	NaN	NaN	NaN	1	NaN	NaN	NaN	0	NaN	NaN	NaN
172	4336;5131;6940;7157;8430			ENSMUSP00000010899;ENSMUSP00000101529	ENSMUSP00000010899;ENSMUSP00000101529	5;5	5;5	5;5	>ENSMUSP00000010899|Cars|MGI Symbol|cysteinyl-tRNA synthetase Gene [Source:MGI Symbol;Acc:MGI:1351477]|ENSMUSG00000010755|7|ENSMUST00000010899;>ENSMUSP00000101529|Cars|MGI Symbol|cysteinyl-tRNA synthetase Gene [Source:MGI Symbol;Acc:MGI:1351477]|ENSMUSG000		2	5	5	5	2	2	3	2	2	3	2	2	3	6.4	6.4	6.4	94.859	831	2		7				2	2	3	1.3627e-07	1.1869	0.88147	58.018	7	2.5572	1.6841	72.692	2	1.0478	0.7236	11.526
173	2717;3014;4054;7719			ENSMUSP00000011492	ENSMUSP00000011492	4	4	4	>ENSMUSP00000011492|Acad9|MGI Symbol|acyl-Coenzyme A dehydrogenase family, member 9 Gene [Source:MGI Symbol;Acc:MGI:1914272]|ENSMUSG00000027710|3|ENSMUST00000011492		1	4	4	4	2	1	3	2	1	3	2	1	3	9.4	9.4	9.4	68.721	625	2.33		5		1		2	1	3	8.2395e-11	3.1358	3.1478	136.89	6	2.0995	1.3745	162.63	2	NaN	NaN	NaN
174	509;2380;3276;8212;8710			ENSMUSP00000011896;ENSMUSP00000128957;ENSMUSP00000020768	ENSMUSP00000011896;ENSMUSP00000128957	5;5;2	5;5;2	5;5;2	>ENSMUSP00000011896|Pgam1|MGI Symbol|phosphoglycerate mutase 1 Gene [Source:MGI Symbol;Acc:MGI:97552]|ENSMUSG00000011752|19|ENSMUST00000011896;>ENSMUSP00000128957|Gm8910|MGI Symbol|predicted gene 8910 Pseudogene [Source:MGI Symbol;Acc:MGI:3643310]|ENSMUSG0		3	5	5	5	3	3	4	3	3	4	3	3	4	29.1	29.1	29.1	28.832	254	3			12			3	4	5	1.5142e-21	1.1118	0.89864	29.677	12	0.72071	0.54332	3.8509	3	1.099	0.85598	13.047
175	349;1539;5797;8924			ENSMUSP00000012587	ENSMUSP00000012587	4	4	4	>ENSMUSP00000012587|Kif11|MGI Symbol|kinesin family member 11 Gene [Source:MGI Symbol;Acc:MGI:1098231]|ENSMUSG00000012443|19|ENSMUST00000012587		1	4	4	4	2	1	4	2	1	4	2	1	4	4.9	4.9	4.9	118.03	1052	1.62	6		1	1		2	1	5	7.5645e-09	0.93646	0.87661	134.84	8	6.6557	4.9886	257.41	2	NaN	NaN	NaN
176	3547			ENSMUSP00000012627	ENSMUSP00000012627	1	1	1	>ENSMUSP00000012627|Rpa3|MGI Symbol|replication protein A3 Gene [Source:MGI Symbol;Acc:MGI:1915490]|ENSMUSG00000012483|6|ENSMUST00000012627		1	1	1	1	0	0	1	0	0	1	0	0	1	14	14	14	13.584	121	5					1			1	1.282e-05	NaN	NaN	NaN	0	NaN	NaN	NaN	0	NaN	NaN	NaN
177	367;2961;3092;3425;3883;4866;6955;6982;7533;8119			ENSMUSP00000110906;ENSMUSP00000012679;ENSMUSP00000133115;ENSMUSP00000044931;ENSMUSP00000112383	ENSMUSP00000110906;ENSMUSP00000012679	10;10;2;1;1	10;10;2;1;1	10;10;2;1;1	>ENSMUSP00000110906|Tnpo3|MGI Symbol|transportin 3 Gene [Source:MGI Symbol;Acc:MGI:1196412]|ENSMUSG00000012535|6|ENSMUST00000115251;>ENSMUSP00000012679|Tnpo3|MGI Symbol|transportin 3 Gene [Source:MGI Symbol;Acc:MGI:1196412]|ENSMUSG00000012535|6|ENSMUST0000		5	10	10	10	2	4	9	2	4	9	2	4	9	14.9	14.9	14.9	104.86	929	1	15					2	4	9	2.6335e-41	12.887	11.581	58.601	15	12.367	8.8832	63.662	2	14.65	13.866	34.514
178	4778;5405			ENSMUSP00000013304	ENSMUSP00000013304	2	2	2	>ENSMUSP00000013304|Atp6v0d1|MGI Symbol|ATPase, H+ transporting, lysosomal V0 subunit D1 Gene [Source:MGI Symbol;Acc:MGI:1201778]|ENSMUSG00000013160|8|ENSMUST00000013304		1	2	2	2	1	1	2	1	1	2	1	1	2	6.8	6.8	6.8	40.301	351	3			4			1	1	2	3.4168e-06	3.1533	2.7777	87.118	4	NaN	NaN	NaN	1	NaN	NaN	NaN
179	389;3597;4887;5400;5579;7747			ENSMUSP00000013559;ENSMUSP00000031838	ENSMUSP00000013559	6;1	6;1	6;1	>ENSMUSP00000013559|Igf2bp1|MGI Symbol|insulin-like growth factor 2 mRNA binding protein 1 Gene [Source:MGI Symbol;Acc:MGI:1890357]|ENSMUSG00000013415|11|ENSMUST00000013559		2	6	6	6	2	3	4	2	3	4	2	3	4	15.1	15.1	15.1	63.45	577	2		9				2	3	4	1.7387e-35	1.411	0.93899	34.534	9	0.99002	0.62299	46.471	2	1.4559	0.93899	10.965
180	3522			ENSMUSP00000013737;ENSMUSP00000106950;ENSMUSP00000121397	ENSMUSP00000013737;ENSMUSP00000106950;ENSMUSP00000121397	1;1;1	1;1;1	1;1;1	>ENSMUSP00000013737|Ndufs2|MGI Symbol|NADH dehydrogenase (ubiquinone) Fe-S protein 2 Gene [Source:MGI Symbol;Acc:MGI:2385112]|ENSMUSG00000013593|1|ENSMUST00000013737;>ENSMUSP00000106950|Ndufs2|MGI Symbol|NADH dehydrogenase (ubiquinone) Fe-S protein 2 Gene		3	1	1	1	0	1	1	0	1	1	0	1	1	1.7	1.7	1.7	52.625	463	2		2					1	1	0.0041384	20.339	17.276	74.232	2	NaN	NaN	NaN	0	NaN	NaN	NaN
181	31;626;670;800;1516;1630;1712;1877;2309;2601;2603;2687;2725;2898;2967;3215;3335;3347;3923;3998;4239;4293;4367;4494;4527;4586;4742;5101;5143;5391;5424;5433;5434;5725;5919;6502;7462;7731;7957;8208;8209;8210;8356;9013			ENSMUSP00000013773;ENSMUSP00000031049;ENSMUSP00000130789;ENSMUSP00000110293;ENSMUSP00000121786	ENSMUSP00000013773;ENSMUSP00000031049;ENSMUSP00000130789	44;44;42;21;2	44;44;42;21;2	44;44;42;21;2	>ENSMUSP00000013773|Cad|MGI Symbol|carbamoyl-phosphate synthetase 2, aspartate transcarbamylase, and dihydroorotase Gene [Source:MGI Symbol;Acc:MGI:1916969]|ENSMUSG00000013629|5|ENSMUST00000013773;>ENSMUSP00000031049|Cad|MGI Symbol|carbamoyl-phosphate synt		5	44	44	44	29	24	44	29	24	44	29	24	44	24.6	24.6	24.6	243.24	2225	1	104					31	25	48	5.4129e-277	1.2085	1.0718	47.171	103	1.4437	0.97393	47.188	30	1.251	1.4892	45.992
182	5959;8922	82	119	ENSMUSP00000013845	ENSMUSP00000013845	2	2	2	>ENSMUSP00000013845|Timm23|MGI Symbol|translocase of inner mitochondrial membrane 23 homolog (yeast) Gene [Source:MGI Symbol;Acc:MGI:1858317]|ENSMUSG00000013701|14|ENSMUST00000013845		1	2	2	2	1	1	2	1	1	2	1	1	2	12.9	12.9	12.9	21.909	209	4				4		1	1	2	1.0805e-08	20.008	18.989	75.837	4	NaN	NaN	NaN	1	NaN	NaN	NaN
183	1129;3716			ENSMUSP00000014221;ENSMUSP00000114013	ENSMUSP00000014221;ENSMUSP00000114013	2;2	2;2	2;2	>ENSMUSP00000014221|1500003O03Rik|MGI Symbol|RIKEN cDNA 1500003O03 gene Gene [Source:MGI Symbol;Acc:MGI:1927185]|ENSMUSG00000014077|2|ENSMUST00000014221;>ENSMUSP00000114013|1500003O03Rik|MGI Symbol|RIKEN cDNA 1500003O03 gene Gene [Source:MGI Symbol;Acc:MGI		2	2	2	2	1	1	2	1	1	2	1	1	2	10.3	10.3	10.3	22.432	195	4				4		1	1	2	1.3898e-07	16.194	13.627	84.816	3	NaN	NaN	NaN	0	NaN	NaN	NaN
184	447;911;2365;3294;8948			ENSMUSP00000014339;ENSMUSP00000116793;ENSMUSP00000115438	ENSMUSP00000014339;ENSMUSP00000116793	5;5;2	5;5;2	5;5;2	>ENSMUSP00000014339|Dnajc7|MGI Symbol|DnaJ (Hsp40) homolog, subfamily C, member 7 Gene [Source:MGI Symbol;Acc:MGI:1928373]|ENSMUSG00000014195|11|ENSMUST00000014339;>ENSMUSP00000116793|Dnajc7|MGI Symbol|DnaJ (Hsp40) homolog, subfamily C, member 7 Gene [Sour		3	5	5	5	5	2	0	5	2	0	5	2	0	11.1	11.1	11.1	56.475	494	2		8				6	2		2.1109e-09	1.6634	1.1128	48.311	8	1.8414	1.1975	53.65	6	1.3377	0.94277	11.324
185	770;771;1784;3816;4147;5096;6656;6784;7245	83	193	ENSMUSP00000014370	ENSMUSP00000014370	9	9	9	>ENSMUSP00000014370|Cacybp|MGI Symbol|calcyclin binding protein Gene [Source:MGI Symbol;Acc:MGI:1270839]|ENSMUSG00000014226|1|ENSMUST00000014370		1	9	9	9	7	6	9	7	6	9	7	6	9	45.9	45.9	45.9	26.51	229	3			24			8	6	10	8.3353e-65	0.98409	0.9181	35.719	24	1.2131	0.91795	56.287	8	1.0837	0.9419	11.122
186	7756			ENSMUSP00000014438	ENSMUSP00000014438	1	1	1	>ENSMUSP00000014438|Ndufa2|MGI Symbol|NADH dehydrogenase (ubiquinone) 1 alpha subcomplex, 2 Gene [Source:MGI Symbol;Acc:MGI:1343103]|ENSMUSG00000014294|18|ENSMUST00000014438		1	1	1	1	0	1	1	0	1	1	0	1	1	14.1	14.1	14.1	10.916	99	5					2		1	1	2.2289e-09	3.1213	3.4766	58.223	2	NaN	NaN	NaN	0	NaN	NaN	NaN
187	293;6096			ENSMUSP00000014445	ENSMUSP00000014445	2	2	2	>ENSMUSP00000014445|Pam16|MGI Symbol|presequence translocase-asssociated motor 16 homolog (S. cerevisiae) Gene [Source:MGI Symbol;Acc:MGI:1913699]|ENSMUSG00000014301|16|ENSMUST00000014445		1	2	2	2	1	1	2	1	1	2	1	1	2	32	32	32	13.784	125	5					4	1	1	2	1.596e-17	12.262	10.769	69.562	4	NaN	NaN	NaN	1	NaN	NaN	NaN
188	295;941;3963;5979;7010	84;85;86	12;60;66	ENSMUSP00000014457;ENSMUSP00000123609;ENSMUSP00000121106;ENSMUSP00000122391	ENSMUSP00000014457;ENSMUSP00000123609	5;5;2;1	5;5;2;1	5;5;2;1	>ENSMUSP00000014457|Cox6c|MGI Symbol|cytochrome c oxidase, subunit VIc Gene [Source:MGI Symbol;Acc:MGI:104614]|ENSMUSG00000014313|15|ENSMUST00000014457;>ENSMUSP00000123609|Cox6c|MGI Symbol|cytochrome c oxidase, subunit VIc Gene [Source:MGI Symbol;Acc:MGI:1		4	5	5	5	2	4	5	2	4	5	2	4	5	52.6	52.6	52.6	8.4689	76	5					15	2	5	8	2.9869e-20	19.923	21.568	97.582	14	5.7431	4.0843	10.04	2	14.562	15.565	57.107
189	5869			ENSMUSP00000014684	ENSMUSP00000014684	1	1	1	>ENSMUSP00000014684|U2af1|MGI Symbol|U2 small nuclear ribonucleoprotein auxiliary factor (U2AF) 1 Gene [Source:MGI Symbol;Acc:MGI:98884]|ENSMUSG00000061613|17|ENSMUST00000014684		1	1	1	1	0	0	1	0	0	1	0	0	1	5.4	5.4	5.4	27.815	239	3			1					1	6.5308e-06	NaN	NaN	NaN	1	NaN	NaN	NaN	0	NaN	NaN	NaN
190	931;5222;7634			ENSMUSP00000014750;ENSMUSP00000114685;ENSMUSP00000120900	ENSMUSP00000014750;ENSMUSP00000114685	3;3;1	3;3;1	3;3;1	>ENSMUSP00000014750|Slc25a11|MGI Symbol|solute carrier family 25 (mitochondrial carrier oxoglutarate carrier), member 11 Gene [Source:MGI Symbol;Acc:MGI:1915113]|ENSMUSG00000014606|11|ENSMUST00000014750;>ENSMUSP00000114685|Slc25a11|MGI Symbol|solute carrie		3	3	3	3	0	0	3	0	0	3	0	0	3	13.1	13.1	13.1	34.155	314	3			4					4	5.2008e-27	11.254	10.722	67.259	4	NaN	NaN	NaN	0	NaN	NaN	NaN
191	494			ENSMUSP00000014843;ENSMUSP00000111303;ENSMUSP00000111304;ENSMUSP00000121216;ENSMUSP00000117026	ENSMUSP00000014843;ENSMUSP00000111303;ENSMUSP00000111304;ENSMUSP00000121216;ENSMUSP00000117026	1;1;1;1;1	1;1;1;1;1	1;1;1;1;1	>ENSMUSP00000014843|Trmt2a|MGI Symbol|TRM2 tRNA methyltransferase 2 homolog A (S. cerevisiae) Gene [Source:MGI Symbol;Acc:MGI:96270]|ENSMUSG00000022721|16|ENSMUST00000014843;>ENSMUSP00000111303|Trmt2a|MGI Symbol|TRM2 tRNA methyltransferase 2 homolog A (S.		5	1	1	1	1	0	1	1	0	1	1	0	1	1.6	1.6	1.6	69.833	634	2		2				1		1	0.0081102	2.9976	2.6575	89.49	2	NaN	NaN	NaN	1	NaN	NaN	NaN
192	2906;4363;6358;6892	87	7	ENSMUSP00000015011;ENSMUSP00000124720;ENSMUSP00000125327	ENSMUSP00000015011;ENSMUSP00000124720;ENSMUSP00000125327	4;3;2	4;3;2	4;3;2	>ENSMUSP00000015011|Surf4|MGI Symbol|surfeit gene 4 Gene [Source:MGI Symbol;Acc:MGI:98445]|ENSMUSG00000014867|2|ENSMUST00000015011;>ENSMUSP00000124720|Surf4|MGI Symbol|surfeit gene 4 Gene [Source:MGI Symbol;Acc:MGI:98445]|ENSMUSG00000014867|2|ENSMUST000001		3	4	4	4	2	4	4	2	4	4	2	4	4	18.2	18.2	18.2	30.381	269	1.27	10			1		2	4	5	1.514e-16	23.882	22.174	58.459	8	NaN	NaN	NaN	1	44.093	46.029	66.851
193	338;1736;2847;3340;3594;3939;7307;8974			ENSMUSP00000015100;ENSMUSP00000121550	ENSMUSP00000015100;ENSMUSP00000121550	8;8	3;3	2;2	>ENSMUSP00000015100|Ppp1cb|MGI Symbol|protein phosphatase 1, catalytic subunit, beta isoform Gene [Source:MGI Symbol;Acc:MGI:104871]|ENSMUSG00000014956|5|ENSMUST00000015100;>ENSMUSP00000121550|Ppp1cb|MGI Symbol|protein phosphatase 1, catalytic subunit, bet		2	8	3	2	4	4	7	1	1	3	1	1	2	33.3	12.5	9.2	37.186	327	3			5			1	1	3	7.0255e-93	2.047	1.8112	81.456	5	NaN	NaN	NaN	1	NaN	NaN	NaN
194	2803			ENSMUSP00000015256;ENSMUSP00000131818	ENSMUSP00000015256;ENSMUSP00000131818	1;1	1;1	1;1	>ENSMUSP00000015256|Slc25a13|MGI Symbol|solute carrier family 25 (mitochondrial carrier, adenine nucleotide translocator), member 13 Gene [Source:MGI Symbol;Acc:MGI:1354721]|ENSMUSG00000015112|6|ENSMUST00000015256;>ENSMUSP00000131818|Slc25a13|MGI Symbol|so		2	1	1	1	0	0	1	0	0	1	0	0	1	1.9	1.9	1.9	74.466	676	2		1						1	0.0023737	NaN	NaN	NaN	1	NaN	NaN	NaN	0	NaN	NaN	NaN
195	879;5545	88	1	ENSMUSP00000015433;ENSMUSP00000109789;ENSMUSP00000109790;ENSMUSP00000131748	ENSMUSP00000015433;ENSMUSP00000109789;ENSMUSP00000109790;ENSMUSP00000131748	2;2;2;1	2;2;2;1	2;2;2;1	>ENSMUSP00000015433|Lage3|MGI Symbol|L antigen family, member 3 Gene [Source:MGI Symbol;Acc:MGI:1913442]|ENSMUSG00000015289|X|ENSMUST00000015433;>ENSMUSP00000109789|Lage3|MGI Symbol|L antigen family, member 3 Gene [Source:MGI Symbol;Acc:MGI:1913442]|ENSMUS		4	2	2	2	2	1	2	2	1	2	2	1	2	22.3	22.3	22.3	15.824	148	5					5	2	1	2	4.0328e-05	1.3956	1.2869	7.3875	5	1.532	1.2765	13.187	2	NaN	NaN	NaN
196	5015;7516			ENSMUSP00000015501;ENSMUSP00000109455	ENSMUSP00000015501;ENSMUSP00000109455	2;2	2;2	2;2	>ENSMUSP00000015501|Clpx|MGI Symbol|caseinolytic peptidase X (E.coli) Gene [Source:MGI Symbol;Acc:MGI:1346017]|ENSMUSG00000015357|9|ENSMUST00000015501;>ENSMUSP00000109455|Clpx|MGI Symbol|caseinolytic peptidase X (E.coli) Gene [Source:MGI Symbol;Acc:MGI:134		2	2	2	2	0	2	1	0	2	1	0	2	1	3.6	3.6	3.6	69.228	634	2		3					2	1	0.0030917	4.4757	3.7951	57.691	3	NaN	NaN	NaN	0	3.2426	2.4573	61.467
197	1114			ENSMUSP00000015725;ENSMUSP00000118933;ENSMUSP00000122734;ENSMUSP00000116284	ENSMUSP00000015725;ENSMUSP00000118933;ENSMUSP00000122734;ENSMUSP00000116284	1;1;1;1	1;1;1;1	1;1;1;1	>ENSMUSP00000015725|Bnip1|MGI Symbol|BCL2/adenovirus E1B interacting protein 1 Gene [Source:MGI Symbol;Acc:MGI:109328]|ENSMUSG00000024191|17|ENSMUST00000015725;>ENSMUSP00000118933|Bnip1|MGI Symbol|BCL2/adenovirus E1B interacting protein 1 Gene [Source:MGI		4	1	1	1	0	0	1	0	0	1	0	0	1	6.6	6.6	6.6	26.175	228	4				1				1	0.00044251	NaN	NaN	NaN	1	NaN	NaN	NaN	0	NaN	NaN	NaN
198	705;826;1024;1025;1081;1344;1345;1718;2135;2156;2165;2867;2979;3274;3548;3549;3605;3849;4392;4844;4845;5142;5492;5573;5574;5575;5889;5890;5891;5905;6318;6391;6674;6750;6783;6973;7051;7691;7762;7891;7944;8398;8399	89;90;91;92;93;94;95	61;87;93;122;127;237;549	ENSMUSP00000015800;ENSMUSP00000113722;ENSMUSP00000079306;ENSMUSP00000117285;ENSMUSP00000114081;ENSMUSP00000128525;ENSMUSP00000007248;ENSMUSP00000084586	ENSMUSP00000015800;ENSMUSP00000113722	43;42;12;11;9;4;4;4	43;42;12;11;9;4;4;4	41;40;10;10;8;3;2;3	>ENSMUSP00000015800|Hspa8|MGI Symbol|heat shock protein 8 Gene [Source:MGI Symbol;Acc:MGI:105384]|ENSMUSG00000015656|9|ENSMUST00000015800;>ENSMUSP00000113722|Hspa8|MGI Symbol|heat shock protein 8 Gene [Source:MGI Symbol;Acc:MGI:105384]|ENSMUSG00000015656|9		8	43	43	41	40	39	40	40	39	40	38	37	38	61.6	61.6	59.9	70.87	646	2.17	1	200	14	5	5	76	72	77	0	1.8399	1.1671	50.683	221	1.9533	1.2221	36.648	76	1.9468	1.3037	72.217
199	8608			ENSMUSP00000015812;ENSMUSP00000051068	ENSMUSP00000015812;ENSMUSP00000051068	1;1	1;1	1;1	>ENSMUSP00000015812|Pdzd11|MGI Symbol|PDZ domain containing 11 Gene [Source:MGI Symbol;Acc:MGI:1919871]|ENSMUSG00000015668|X|ENSMUST00000015812;>ENSMUSP00000051068|Pdzd11|MGI Symbol|PDZ domain containing 11 Gene [Source:MGI Symbol;Acc:MGI:1919871]|ENSMUSG0		2	1	1	1	0	0	1	0	0	1	0	0	1	11.4	11.4	11.4	16.182	140	5					1			1	0.007948	NaN	NaN	NaN	1	NaN	NaN	NaN	0	NaN	NaN	NaN
200	143;1212;1580;2237;2423;4194;4816;6485;7426			ENSMUSP00000015877;ENSMUSP00000123398	ENSMUSP00000015877;ENSMUSP00000123398	9;5	9;5	6;4	>ENSMUSP00000015877|Capza2|MGI Symbol|capping protein (actin filament) muscle Z-line, alpha 2 Gene [Source:MGI Symbol;Acc:MGI:106222]|ENSMUSG00000015733|6|ENSMUST00000015877;>ENSMUSP00000123398|Capza2|MGI Symbol|capping protein (actin filament) muscle Z-li		2	9	9	6	5	5	9	5	5	9	4	4	6	43.7	43.7	35.3	32.967	286	3			20			5	5	10	1.4531e-147	1.2056	1.0872	39.375	20	1.8129	1.1836	9.6846	5	1.4151	1.1674	71.874
201	5978			ENSMUSP00000099835;ENSMUSP00000015981;ENSMUSP00000120442	ENSMUSP00000099835;ENSMUSP00000015981;ENSMUSP00000120442	1;1;1	1;1;1	1;1;1	>ENSMUSP00000099835|Sqstm1|MGI Symbol|sequestosome 1 Gene [Source:MGI Symbol;Acc:MGI:107931]|ENSMUSG00000015837|11|ENSMUST00000102774;>ENSMUSP00000015981|Sqstm1|MGI Symbol|sequestosome 1 Gene [Source:MGI Symbol;Acc:MGI:107931]|ENSMUSG00000015837|11|ENSMUST		3	1	1	1	0	0	1	0	0	1	0	0	1	3.4	3.4	3.4	48.162	442	2		1						1	1.0125e-19	NaN	NaN	NaN	1	NaN	NaN	NaN	0	NaN	NaN	NaN
202	409;2920;4440;5660			ENSMUSP00000016087;ENSMUSP00000102716	ENSMUSP00000016087;ENSMUSP00000102716	4;4	4;4	4;4	>ENSMUSP00000016087|Bola1|MGI Symbol|bolA-like 1 (E. coli) Gene [Source:MGI Symbol;Acc:MGI:1916418]|ENSMUSG00000015943|3|ENSMUST00000016087;>ENSMUSP00000102716|Bola1|MGI Symbol|bolA-like 1 (E. coli) Gene [Source:MGI Symbol;Acc:MGI:1916418]|ENSMUSG000000159		2	4	4	4	4	3	2	4	3	2	4	3	2	35	35	35	14.379	137	5					9	4	3	2	1.7651e-19	1.1864	1.1496	11.682	9	1.2611	1.0475	11.538	4	1.1487	1.1537	8.5626
203	96;1139;1935;2540;2785;2849;4042;4820;6154;7205;8776;8783			ENSMUSP00000016463;ENSMUSP00000088723	ENSMUSP00000016463	12;3	12;3	6;0	>ENSMUSP00000016463|Slc25a5|MGI Symbol|solute carrier family 25 (mitochondrial carrier, adenine nucleotide translocator), member 5 Gene [Source:MGI Symbol;Acc:MGI:1353496]|ENSMUSG00000016319|X|ENSMUST00000016463		2	12	12	6	9	10	11	9	10	11	4	5	5	46.6	46.6	22.1	32.931	298	2.54	14		32	3	1	14	15	21	1.4325e-120	4.6152	3.6955	71.617	49	2.5201	1.6177	82.767	13	4.469	3.1721	71.265
204	1721;4118;7055;8976			ENSMUSP00000089303;ENSMUSP00000016703;ENSMUSP00000074994;ENSMUSP00000079670;ENSMUSP00000088284;ENSMUSP00000089293;ENSMUSP00000089295;ENSMUSP00000089346;ENSMUSP00000089348;ENSMUSP00000096442;ENSMUSP00000097295;ENSMUSP00000100737;ENSMUSP00000100739;ENSMUSP00000102062;ENSMUSP00000124509;ENSMUSP00000125104;ENSMUSP00000079816;ENSMUSP00000125754;ENSMUSP00000127003;ENSMUSP00000127982;ENSMUSP00000123946;…	ENSMUSP00000089303;ENSMUSP00000016703;ENSMUSP00000074994;ENSMUSP00000079670;ENSMUSP00000088284;ENSMUSP00000089293;ENSMUSP00000089295;ENSMUSP00000089346;ENSMUSP00000089348;ENSMUSP00000096442;ENSMUSP00000097295;ENSMUSP00000100737;ENSMUSP00000100739;ENSMUSP00000102062;ENSMUSP00000124509;ENSMUSP00000125104;ENSMUSP00000079816;ENSMUSP00000125754;ENSMUSP00000127003;ENSMUSP00000127982	4;4;4;4;4;4;4;4;4;4;4;4;4;4;4;4;4;4;3;2;1;1	4;4;4;4;4;4;4;4;4;4;4;4;4;4;4;4;4;4;3;2;1;1	4;4;4;4;4;4;4;4;4;4;4;4;4;4;4;4;4;4;3;2;1;1	>ENSMUSP00000089303|Hist2h3c1|MGI Symbol|histone cluster 2, H3c1 Gene [Source:MGI Symbol;Acc:MGI:2448355]|ENSMUSG00000070392|3|ENSMUST00000091711;>ENSMUSP00000016703|H3f3b|MGI Symbol|H3 histone, family 3B Gene [Source:MGI Symbol;Acc:MGI:1101768]|ENSMUSG000		22	4	4	4	4	3	2	4	3	2	4	3	2	18.2	18.2	18.2	20.246	181	4.8				3	12	5	5	5	3.0973e-08	1.4738	1.7202	87.806	14	0.46793	0.48301	74.636	4	1.4633	1.7971	21.35
205	127;304;326;410;415;441;456;459;530;590;685;686;732;757;788;1001;1128;1146;1266;1469;1610;1628;1814;1819;1891;1892;1932;1940;2511;2562;3097;3102;3240;3315;3316;3529;3965;3996;4009;4081;4096;4108;4131;4134;4173;4198;4398;4684;5073;5077;5088;5212;5453;5543;5596;5597;5629;5678;5799;5826;5827;5924;5932;6045;6067;6181;6192;6212;6278;6296;6297;6314;6400;6425;6487;6891;7238;7269;7272;7354;7599;7801;7811…	96;97;98;99;100;101;102;103	86;589;627;871;874;1009;1506;1510	ENSMUSP00000016771;ENSMUSP00000105374;ENSMUSP00000070520;ENSMUSP00000116198;REV__ENSMUSP00000082313;REV__ENSMUSP00000108596;REV__ENSMUSP00000112717;REV__ENSMUSP00000095781;REV__ENSMUSP00000050084;REV__ENSMUSP00000119127;REV__ENSMUSP00000102457	ENSMUSP00000016771	97;9;9;7;1;1;1;1;1;1;1	97;9;9;7;1;1;1;1;1;1;1	77;7;8;6;0;0;0;0;0;0;0	>ENSMUSP00000016771|Myh9|MGI Symbol|myosin, heavy polypeptide 9, non-muscle Gene [Source:MGI Symbol;Acc:MGI:107717]|ENSMUSG00000022443|15|ENSMUST00000016771		11	97	97	77	10	12	96	10	12	96	6	8	76	50.4	50.4	38.7	226.37	1960	1.05	143			1	1	10	12	123	0	2.1446	2.2783	83.8	140	0.76187	0.52613	162.11	10	1.1402	1.1117	50.515
206	4730;6359;8841			ENSMUSP00000016901;ENSMUSP00000117161	ENSMUSP00000016901	3;1	3;1	3;1	>ENSMUSP00000016901|Ttll12|MGI Symbol|tubulin tyrosine ligase-like family, member 12 Gene [Source:MGI Symbol;Acc:MGI:3039573]|ENSMUSG00000016757|15|ENSMUST00000016901		2	3	3	3	2	1	2	2	1	2	2	1	2	6.3	6.3	6.3	74.042	639	2		5				2	1	2	3.6833e-06	0.81167	0.66539	8.9117	5	0.90343	0.6102	12.246	2	NaN	NaN	NaN
207	2233;2991;7214;7344			ENSMUSP00000017188;ENSMUSP00000041016;ENSMUSP00000131115;ENSMUSP00000132433;ENSMUSP00000127768;ENSMUSP00000126162;ENSMUSP00000130356;ENSMUSP00000127224;ENSMUSP00000126450;ENSMUSP00000075848;ENSMUSP00000127619;ENSMUSP00000105902;ENSMUSP00000017184;ENSMUSP00000105922;ENSMUSP00000127425;ENSMUSP00000131900;ENSMUSP00000126287	ENSMUSP00000017188;ENSMUSP00000041016;ENSMUSP00000131115;ENSMUSP00000132433;ENSMUSP00000127768;ENSMUSP00000126162;ENSMUSP00000130356;ENSMUSP00000127224;ENSMUSP00000126450	4;4;4;3;3;3;3;3;3;1;1;1;1;1;1;1;1	4;4;4;3;3;3;3;3;3;1;1;1;1;1;1;1;1	4;4;4;3;3;3;3;3;3;1;1;1;1;1;1;1;1	>ENSMUSP00000017188|Serpinb6a|MGI Symbol|serine (or cysteine) peptidase inhibitor, clade B, member 6a Gene [Source:MGI Symbol;Acc:MGI:103123]|ENSMUSG00000060147|13|ENSMUST00000017188;>ENSMUSP00000041016|Serpinb6a|MGI Symbol|serine (or cysteine) peptidase i		17	4	4	4	3	4	1	3	4	1	3	4	1	9.5	9.5	9.5	44.774	399	3			8			3	4	1	2.5958e-17	1.5938	1.2286	6.8701	8	1.9164	1.2972	2.1357	3	1.5296	1.1368	5.3578
208	6338			ENSMUSP00000017332;ENSMUSP00000130367	ENSMUSP00000017332;ENSMUSP00000130367	1;1	1;1	1;1	>ENSMUSP00000017332|Ccdc56|MGI Symbol|coiled-coil domain containing 56 Gene [Source:MGI Symbol;Acc:MGI:1098757]|ENSMUSG00000017188|11|ENSMUST00000017332;>ENSMUSP00000130367|Ccdc56|MGI Symbol|coiled-coil domain containing 56 Gene [Source:MGI Symbol;Acc:MGI:		2	1	1	1	0	1	1	0	1	1	0	1	1	8.3	8.3	8.3	11.987	108	5					2		1	1	4.5127e-07	28.303	23.826	40.228	2	NaN	NaN	NaN	0	NaN	NaN	NaN
209	1926;1945;3093;5051;6853			ENSMUSP00000017365;ENSMUSP00000116968	ENSMUSP00000017365	5;2	5;2	5;2	>ENSMUSP00000017365|Psmd3|MGI Symbol|proteasome (prosome, macropain) 26S subunit, non-ATPase, 3 Gene [Source:MGI Symbol;Acc:MGI:98858]|ENSMUSG00000017221|11|ENSMUST00000017365		2	5	5	5	4	4	5	4	4	5	4	4	5	11.5	11.5	11.5	60.718	530	2		13				4	4	5	8.9861e-46	1.8961	1.3028	65.644	13	2.709	1.8231	90.429	4	2.866	1.9796	71.868
210	3643;4220;4325;4639;4713;6427;8589			ENSMUSP00000017548;ENSMUSP00000103181	ENSMUSP00000017548;ENSMUSP00000103181	7;7	7;7	7;7	>ENSMUSP00000017548|Rpl19|MGI Symbol|ribosomal protein L19 Gene [Source:MGI Symbol;Acc:MGI:98020]|ENSMUSG00000017404|11|ENSMUST00000017548;>ENSMUSP00000103181|Rpl19|MGI Symbol|ribosomal protein L19 Gene [Source:MGI Symbol;Acc:MGI:98020]|ENSMUSG00000017404|		2	7	7	7	3	4	7	3	4	7	3	4	7	26.5	26.5	26.5	23.466	196	4				14		3	4	7	1.5022e-75	1.5314	1.5743	19.965	14	1.7396	1.2885	19.813	3	1.589	1.342	22.21
211	5;196;692;1577;1947;5349;5389;7333;7670;7780;8381;8965			ENSMUSP00000017572;ENSMUSP00000129676	ENSMUSP00000017572;ENSMUSP00000129676	12;7	12;7	12;7	>ENSMUSP00000017572|Psmd11|MGI Symbol|proteasome (prosome, macropain) 26S subunit, non-ATPase, 11 Gene [Source:MGI Symbol;Acc:MGI:1916327]|ENSMUSG00000017428|11|ENSMUST00000017572;>ENSMUSP00000129676|Psmd11|MGI Symbol|proteasome (prosome, macropain) 26S su		2	12	12	12	7	6	11	7	6	11	7	6	11	32.9	32.9	32.9	47.436	422	2		31				10	7	14	3.6427e-43	1.3673	1.1138	66.758	31	1.8014	1.1545	71.758	10	1.8017	1.2793	88.371
212	4793;6305;7114			ENSMUSP00000017597	ENSMUSP00000017597	3	3	3	>ENSMUSP00000017597|Pipox|MGI Symbol|pipecolic acid oxidase Gene [Source:MGI Symbol;Acc:MGI:1197006]|ENSMUSG00000017453|11|ENSMUST00000017597		1	3	3	3	0	2	2	0	2	2	0	2	2	10	10	10	43.846	390	3			4				2	2	9.1524e-08	0.70817	0.64311	11.601	4	NaN	NaN	NaN	0	0.74978	0.59818	3.3134
213	2162;2522;3008;5316;6072;8831			ENSMUSP00000017975	ENSMUSP00000017975	6	3	3	>ENSMUSP00000017975|Rab5a|MGI Symbol|RAB5A, member RAS oncogene family Gene [Source:MGI Symbol;Acc:MGI:105926]|ENSMUSG00000017831|17|ENSMUST00000017975		1	6	3	3	5	5	5	2	2	2	2	2	2	35.8	20.9	20.9	23.598	215	4				6		2	2	2	1.6989e-32	4.1259	3.4392	60.229	6	3.5486	2.7009	1.9323	2	4.1259	3.4392	5.1721
214	886;1058;8882			ENSMUSP00000098058;ENSMUSP00000018156;ENSMUSP00000079380;ENSMUSP00000036384;ENSMUSP00000119523	ENSMUSP00000098058;ENSMUSP00000018156;ENSMUSP00000079380;ENSMUSP00000036384;ENSMUSP00000119523	3;3;3;2;2	2;2;2;1;2	2;2;2;1;2	>ENSMUSP00000098058|Rac1|MGI Symbol|RAS-related C3 botulinum substrate 1 Gene [Source:MGI Symbol;Acc:MGI:97845]|ENSMUSG00000001847|5|ENSMUST00000100489;>ENSMUSP00000018156|Rac3|MGI Symbol|RAS-related C3 botulinum substrate 3 Gene [Source:MGI Symbol;Acc:MGI		5	3	2	2	1	1	2	0	1	1	0	1	1	14.2	9	9	23.432	211	4				2			1	1	8.6615e-05	2.9249	2.9429	24.927	2	NaN	NaN	NaN	0	NaN	NaN	NaN
215	614;893;1207;2108;2258;2885;3355;3440;4614;5556;7075;7076;7105;8603	104;105	177;187	ENSMUSP00000018186;ENSMUSP00000127996;ENSMUSP00000125636;ENSMUSP00000055473;ENSMUSP00000124062	ENSMUSP00000018186;ENSMUSP00000127996;ENSMUSP00000125636;ENSMUSP00000055473;ENSMUSP00000124062	14;14;13;13;9	14;14;13;13;9	14;14;13;13;9	>ENSMUSP00000018186|Cyb5r3|MGI Symbol|cytochrome b5 reductase 3 Gene [Source:MGI Symbol;Acc:MGI:94893]|ENSMUSG00000018042|15|ENSMUST00000018186;>ENSMUSP00000127996|Cyb5r3|MGI Symbol|cytochrome b5 reductase 3 Gene [Source:MGI Symbol;Acc:MGI:94893]|ENSMUSG00		5	14	14	14	4	8	14	4	8	14	4	8	14	65.1	65.1	65.1	34.127	301	3			35			4	10	21	2.355e-153	5.4988	5.729	66.171	33	2.7883	1.9018	45.306	4	8.8944	6.7603	65.516
216	572;1991;4006;4283;4818;6329	106;107	60;63	ENSMUSP00000106099;ENSMUSP00000106094;ENSMUSP00000106096;ENSMUSP00000089338;ENSMUSP00000089343;ENSMUSP00000018246;ENSMUSP00000061247;ENSMUSP00000077290;ENSMUSP00000078239;ENSMUSP00000089296;ENSMUSP00000089301;ENSMUSP00000089350;ENSMUSP00000097294;ENSMUSP00000100047;ENSMUSP00000100738;ENSMUSP00000106082;ENSMUSP00000106085;ENSMUSP00000106093;ENSMUSP00000106095;ENSMUSP00000106102;ENSMUSP00000076397;…	ENSMUSP00000106099;ENSMUSP00000106094;ENSMUSP00000106096;ENSMUSP00000089338;ENSMUSP00000089343;ENSMUSP00000018246;ENSMUSP00000061247;ENSMUSP00000077290;ENSMUSP00000078239;ENSMUSP00000089296;ENSMUSP00000089301;ENSMUSP00000089350;ENSMUSP00000097294;ENSMUSP00000100047;ENSMUSP00000100738;ENSMUSP00000106082;ENSMUSP00000106085;ENSMUSP00000106093;ENSMUSP00000106095;ENSMUSP00000106102;ENSMUSP00000076397;…	6;6;6;6;6;6;6;6;6;6;6;6;6;6;6;6;6;6;6;6;4;4;4;3	6;6;6;6;6;6;6;6;6;6;6;6;6;6;6;6;6;6;6;6;4;4;4;3	6;6;6;6;6;6;6;6;6;6;6;6;6;6;6;6;6;6;6;6;4;4;4;3	>ENSMUSP00000106099|Hist1h2bp|MGI Symbol|histone cluster 1, H2bp Gene [Source:MGI Symbol;Acc:MGI:2448409]|ENSMUSG00000069308|13|ENSMUST00000110473;>ENSMUSP00000106094|Hist1h2br|MGI Symbol|histone cluster 1 H2br Gene [Source:MGI Symbol;Acc:MGI:3710645]|ENSM		24	6	6	6	6	5	4	6	5	4	6	5	4	37.7	37.7	37.7	15.565	138	4.16	4				15	7	6	6	2.1119e-61	1.4845	1.2148	90.2	18	0.46747	0.34079	79.775	7	1.5226	1.2148	63.78
217	1689;2526;2755;4446;5390;7432;8679;8981			ENSMUSP00000018333	ENSMUSP00000018333	8	8	8	>ENSMUSP00000018333|Uchl5|MGI Symbol|ubiquitin carboxyl-terminal esterase L5 Gene [Source:MGI Symbol;Acc:MGI:1914848]|ENSMUSG00000018189|1|ENSMUST00000018333		1	8	8	8	5	6	7	5	6	7	5	6	7	31.9	31.9	31.9	37.616	329	3			18			5	6	7	1.4935e-53	1.998	1.5378	56.852	18	2.0677	1.3746	60.444	5	2.1635	1.6738	53.603
218	4243;7696			ENSMUSP00000018430	ENSMUSP00000018430	2	2	2	>ENSMUSP00000018430|Psmb6|MGI Symbol|proteasome (prosome, macropain) subunit, beta type 6 Gene [Source:MGI Symbol;Acc:MGI:104880]|ENSMUSG00000018286|11|ENSMUST00000018430		1	2	2	2	0	1	1	0	1	1	0	1	1	8.8	8.8	8.8	25.378	238	4				2			1	1	0.0052464	1.1741	1.1457	16.069	2	NaN	NaN	NaN	0	NaN	NaN	NaN
219	1413;7007;7311;7312			ENSMUSP00000018437;ENSMUSP00000104189;CON__P02584	ENSMUSP00000018437;ENSMUSP00000104189;CON__P02584	4;4;2	4;4;2	4;4;2	>ENSMUSP00000018437|Pfn1|MGI Symbol|profilin 1 Gene [Source:MGI Symbol;Acc:MGI:97549]|ENSMUSG00000018293|11|ENSMUST00000018437;>ENSMUSP00000104189|Pfn1|MGI Symbol|profilin 1 Gene [Source:MGI Symbol;Acc:MGI:97549]|ENSMUSG00000018293|11|ENSMUST00000108549;>P	P02584	3	4	4	4	3	3	4	3	3	4	3	3	4	31.4	31.4	31.4	14.957	140	5					10	3	3	4	2.7036e-26	1.1182	1.0179	73.471	10	1.0937	0.74023	75.876	3	1.0088	0.86539	91.091
220	1181;2184;3364;7256			ENSMUSP00000018449;ENSMUSP00000099568;ENSMUSP00000115635;ENSMUSP00000098404	ENSMUSP00000018449;ENSMUSP00000099568;ENSMUSP00000115635;ENSMUSP00000098404	4;4;2;2	4;4;2;2	4;4;2;2	>ENSMUSP00000018449|Prpf8|MGI Symbol|pre-mRNA processing factor 8 Gene [Source:MGI Symbol;Acc:MGI:2179381]|ENSMUSG00000020850|11|ENSMUST00000018449;>ENSMUSP00000099568|Prpf8|MGI Symbol|pre-mRNA processing factor 8 Gene [Source:MGI Symbol;Acc:MGI:2179381]|E		4	4	4	4	1	1	4	1	1	4	1	1	4	2.1	2.1	2.1	273.61	2335	1	7					2	1	4	2.6395e-09	2.7259	3.0037	122.76	4	NaN	NaN	NaN	1	NaN	NaN	NaN
221	916;1419;1900;5793;8912	108	162	ENSMUSP00000018470;ENSMUSP00000117125	ENSMUSP00000018470;ENSMUSP00000117125	5;3	2;2	2;2	>ENSMUSP00000018470|Ywhab|MGI Symbol|tyrosine 3-monooxygenase/tryptophan 5-monooxygenase activation protein, beta polypeptide Gene [Source:MGI Symbol;Acc:MGI:1891917]|ENSMUSG00000018326|2|ENSMUST00000018470;>ENSMUSP00000117125|Ywhab|MGI Symbol|tyrosine 3-m		2	5	2	2	1	1	4	0	0	2	0	0	2	21.1	10.2	10.2	28.086	246	3			2					2	3.0205e-17	1.3444	1.4344	14.554	2	NaN	NaN	NaN	0	NaN	NaN	NaN
222	359;739;1583;2451;2723;4045;4783;5750;5820;5846;5961;7072;8085			ENSMUSP00000018506;ENSMUSP00000133051;ENSMUSP00000118679;ENSMUSP00000114636;ENSMUSP00000121655;ENSMUSP00000102379;ENSMUSP00000122983	ENSMUSP00000018506;ENSMUSP00000133051	13;9;5;5;5;2;2	13;9;5;5;5;2;2	13;9;5;5;5;2;2	>ENSMUSP00000018506|Kpna2|MGI Symbol|karyopherin (importin) alpha 2 Gene [Source:MGI Symbol;Acc:MGI:103561]|ENSMUSG00000018362|11|ENSMUST00000018506;>ENSMUSP00000133051|Kpna2|MGI Symbol|karyopherin (importin) alpha 2 Gene [Source:MGI Symbol;Acc:MGI:103561]		7	13	13	13	12	10	12	12	10	12	12	10	12	33.6	33.6	33.6	57.927	529	2.03		34	1			12	10	13	1.7425e-253	2.5851	1.9036	36.212	35	2.4397	1.4822	9.4239	12	3.1115	1.9846	45.58
223	49;566;1521;1943;2298;2554;3418;3580;3937;4415;4492;4677;4939;6275;6474;6720;6998;7453;8293;8457			ENSMUSP00000018561;ENSMUSP00000040447;ENSMUSP00000110188;ENSMUSP00000110184;ENSMUSP00000078540;ENSMUSP00000114603	ENSMUSP00000018561;ENSMUSP00000040447;ENSMUSP00000110188;ENSMUSP00000110184	20;20;19;19;1;1	20;20;19;19;1;1	20;20;19;19;1;1	>ENSMUSP00000018561|Myo1b|MGI Symbol|myosin IB Gene [Source:MGI Symbol;Acc:MGI:107752]|ENSMUSG00000018417|1|ENSMUST00000018561;>ENSMUSP00000040447|Myo1b|MGI Symbol|myosin IB Gene [Source:MGI Symbol;Acc:MGI:107752]|ENSMUSG00000018417|1|ENSMUST00000046390;>E		6	20	20	20	0	0	20	0	0	20	0	0	20	23.3	23.3	23.3	132.05	1136	1.07	26		1					27	4.6586e-177	3.9256	5.413	86.438	26	NaN	NaN	NaN	0	NaN	NaN	NaN
224	1136;1537;2479;4991;5802;6366;7081			ENSMUSP00000018727;ENSMUSP00000071259	ENSMUSP00000018727;ENSMUSP00000071259	7;5	7;5	7;5	>ENSMUSP00000018727|G3bp1|MGI Symbol|Ras-GTPase-activating protein SH3-domain binding protein 1 Gene [Source:MGI Symbol;Acc:MGI:1351465]|ENSMUSG00000018583|11|ENSMUST00000018727;>ENSMUSP00000071259|G3bp1|MGI Symbol|Ras-GTPase-activating protein SH3-domain		2	7	7	7	5	5	5	5	5	5	5	5	5	21.7	21.7	21.7	51.828	465	2		20				8	6	6	8.4818e-42	0.998	0.69174	40.638	16	1.0456	0.62357	69.908	5	1.0008	0.64284	15.611
225	527;888;3947;4572;4636;8183			ENSMUSP00000018744	ENSMUSP00000018744	6	6	6	>ENSMUSP00000018744|Shmt1|MGI Symbol|serine hydroxymethyltransferase 1 (soluble) Gene [Source:MGI Symbol;Acc:MGI:98299]|ENSMUSG00000020534|11|ENSMUST00000018744		1	6	6	6	4	2	2	4	2	2	4	2	2	14	14	14	52.6	478	2		8				4	2	2	2.5363e-16	0.80207	0.59472	73.44	7	1.1372	0.75927	109.86	3	0.78614	0.57552	1.3623
226	11;519			ENSMUSP00000102234;ENSMUSP00000018805;ENSMUSP00000068394;ENSMUSP00000115773;ENSMUSP00000119202;ENSMUSP00000123001	ENSMUSP00000102234;ENSMUSP00000018805;ENSMUSP00000068394;ENSMUSP00000115773;ENSMUSP00000119202;ENSMUSP00000123001	2;2;2;1;1;1	2;2;2;1;1;1	2;2;2;1;1;1	>ENSMUSP00000102234|Cog1|MGI Symbol|component of oligomeric golgi complex 1 Gene [Source:MGI Symbol;Acc:MGI:1333873]|ENSMUSG00000018661|11|ENSMUST00000106623;>ENSMUSP00000018805|Cog1|MGI Symbol|component of oligomeric golgi complex 1 Gene [Source:MGI Symbo		6	2	2	2	2	2	1	2	2	1	2	2	1	2	2	2	110.68	994	1	5					2	2	1	7.03e-05	14.761	17.292	116.87	4	NaN	NaN	NaN	1	18.585	22.109	197.08
227	84;336;1272;1314;1505;2078;2333;2420;3173;3265;3426;3427;3603;3695;3755;3756;3862;4225;4515;4532;4833;5514;6243;6890;7024;7117;7300;7303;7584;7635;7672;8231;8367;8402;8473;8636			ENSMUSP00000018851;ENSMUSP00000126117	ENSMUSP00000018851	36;1	36;1	36;1	>ENSMUSP00000018851|Dync1h1|MGI Symbol|dynein cytoplasmic 1 heavy chain 1 Gene [Source:MGI Symbol;Acc:MGI:103147]|ENSMUSG00000018707|12|ENSMUST00000018851		2	36	36	36	21	17	33	21	17	33	21	17	33	9.4	9.4	9.4	532.04	4644	1	72					22	17	33	1.4932e-134	2.0059	1.9704	78.331	68	2.0207	1.4461	88.827	18	1.9921	2.1606	86.332
228	1107;2276;3762;4869;5064			ENSMUSP00000018875;ENSMUSP00000070714;ENSMUSP00000070598;ENSMUSP00000009234;ENSMUSP00000099134;ENSMUSP00000105523	ENSMUSP00000018875;ENSMUSP00000070714	5;5;1;1;1;1	5;5;1;1;1;1	5;5;1;1;1;1	>ENSMUSP00000018875|Ap2b1|MGI Symbol|adaptor-related protein complex 2, beta 1 subunit Gene [Source:MGI Symbol;Acc:MGI:1919020]|ENSMUSG00000035152|11|ENSMUST00000018875;>ENSMUSP00000070714|Ap2b1|MGI Symbol|adaptor-related protein complex 2, beta 1 subunit		6	5	5	5	0	0	5	0	0	5	0	0	5	5.4	5.4	5.4	105.72	951	1	5							5	8.1561e-07	11.899	10.468	80.737	5	NaN	NaN	NaN	0	NaN	NaN	NaN
229	127;304;326;440;455;460;530;756;882;1001;1610;1806;1813;1868;1931;2664;3288;3474;3895;3997;4009;4080;4090;4398;5034;5062;5063;5074;5077;5369;5800;5932;6181;6193;6213;6549;6605;7599;7683;7934;7938;8122;8154;8171;8763	103	127	ENSMUSP00000090661;ENSMUSP00000018887;ENSMUSP00000099671;ENSMUSP00000104313	ENSMUSP00000090661;ENSMUSP00000018887;ENSMUSP00000099671	45;45;45;6	30;30;30;3	27;27;27;3	>ENSMUSP00000090661|Myh10|MGI Symbol|myosin, heavy polypeptide 10, non-muscle Gene [Source:MGI Symbol;Acc:MGI:1930780]|ENSMUSG00000020900|11|ENSMUST00000092984;>ENSMUSP00000018887|Myh10|MGI Symbol|myosin, heavy polypeptide 10, non-muscle Gene [Source:MGI S		4	45	30	27	3	3	45	0	0	30	0	0	27	27.3	18.8	17.3	233.45	2013	1	30							30	0	2.2121	2.4865	58.282	30	NaN	NaN	NaN	0	NaN	NaN	NaN
230	99;962;1249;2857;3894;4459;4914;5040;6599;8133;8709			ENSMUSP00000018992	ENSMUSP00000018992	11	11	11	>ENSMUSP00000018992|Rars|MGI Symbol|arginyl-tRNA synthetase Gene [Source:MGI Symbol;Acc:MGI:1914297]|ENSMUSG00000018848|11|ENSMUST00000018992		1	11	11	11	7	8	6	7	8	6	7	8	6	20.6	20.6	20.6	75.673	660	2		22				7	8	7	1.6609e-74	1.2779	0.97917	16.531	21	1.4526	0.99467	19.007	7	1.322	0.97917	18.11
231	14;114;4321;5011			ENSMUSP00000019065	ENSMUSP00000019065	4	4	4	>ENSMUSP00000019065|Pelp1|MGI Symbol|proline, glutamic acid and leucine rich protein 1 Gene [Source:MGI Symbol;Acc:MGI:1922523]|ENSMUSG00000018921|11|ENSMUST00000019065		1	4	4	4	1	3	2	1	3	2	1	3	2	5.3	5.3	5.3	118.07	1123	1	6					1	3	2	2.7936e-16	5.204	4.0986	80.224	6	NaN	NaN	NaN	1	12.06	11.127	77.353
232	450;2348;3795			ENSMUSP00000019076;ENSMUSP00000020949;ENSMUSP00000097831;ENSMUSP00000114430	ENSMUSP00000019076	3;1;1;1	3;1;1;1	3;1;1;1	>ENSMUSP00000019076|Map2k3|MGI Symbol|mitogen-activated protein kinase kinase 3 Gene [Source:MGI Symbol;Acc:MGI:1346868]|ENSMUSG00000018932|11|ENSMUST00000019076		4	3	3	3	0	0	3	0	0	3	0	0	3	11	11	11	39.296	347	3			3					3	3.3961e-13	1.3349	1.2587	53.976	3	NaN	NaN	NaN	0	NaN	NaN	NaN
233	914;1419;1820;2570;5793			ENSMUSP00000019109;ENSMUSP00000131864	ENSMUSP00000019109	5;1	3;1	3;1	>ENSMUSP00000019109|Ywhah|MGI Symbol|tyrosine 3-monooxygenase/tryptophan 5-monooxygenase activation protein, eta polypeptide Gene [Source:MGI Symbol;Acc:MGI:109194]|ENSMUSG00000018965|5|ENSMUST00000019109		2	5	3	3	2	4	3	2	3	2	2	3	2	22.8	15.4	15.4	28.211	246	3			8			3	3	2	8.8985e-27	1.3349	1.1002	67.904	7	3.0689	2.1379	125	2	1.3349	1.1002	39.083
234	2190;2616;3430			ENSMUSP00000132735;ENSMUSP00000108561;ENSMUSP00000019128;ENSMUSP00000072533;ENSMUSP00000131262;ENSMUSP00000125984;ENSMUSP00000049830;ENSMUSP00000084114;ENSMUSP00000121005;ENSMUSP00000118555;ENSMUSP00000031271;ENSMUSP00000127833	ENSMUSP00000132735;ENSMUSP00000108561;ENSMUSP00000019128;ENSMUSP00000072533;ENSMUSP00000131262;ENSMUSP00000125984	3;3;3;3;3;3;1;1;1;1;1;1	3;3;3;3;3;3;1;1;1;1;1;1	3;3;3;3;3;3;1;1;1;1;1;1	>ENSMUSP00000132735|Hnrnpd|MGI Symbol|heterogeneous nuclear ribonucleoprotein D Gene [Source:MGI Symbol;Acc:MGI:101947]|ENSMUSG00000000568|5|ENSMUST00000172361;>ENSMUSP00000108561|Hnrnpd|MGI Symbol|heterogeneous nuclear ribonucleoprotein D Gene [Source:MGI		12	3	3	3	3	2	3	3	2	3	3	2	3	9	9	9	38.354	355	2.82		2	9			3	2	6	6.1284e-29	1.3487	1.137	57.761	10	1.1882	0.8325	15.359	3	1.3001	1.0163	24.412
235	425;653;4434;9024			ENSMUSP00000105680;ENSMUSP00000019169;ENSMUSP00000105681;ENSMUSP00000122406	ENSMUSP00000105680;ENSMUSP00000019169;ENSMUSP00000105681;ENSMUSP00000122406	4;4;4;3	4;4;4;3	4;4;4;3	>ENSMUSP00000105680|Use1|MGI Symbol|unconventional SNARE in the ER 1 homolog (S. cerevisiae) Gene [Source:MGI Symbol;Acc:MGI:1914273]|ENSMUSG00000002395|8|ENSMUST00000110053;>ENSMUSP00000019169|Use1|MGI Symbol|unconventional SNARE in the ER 1 homolog (S. c		4	4	4	4	2	1	4	2	1	4	2	1	4	16.2	16.2	16.2	32.204	284	3			8			2	1	5	1.1986e-09	11.06	9.1085	100.57	7	NaN	NaN	NaN	1	NaN	NaN	NaN
236	2806			ENSMUSP00000019198;ENSMUSP00000106723;ENSMUSP00000106726	ENSMUSP00000019198;ENSMUSP00000106723;ENSMUSP00000106726	1;1;1	1;1;1	1;1;1	>ENSMUSP00000019198|Fis1|MGI Symbol|fission 1 (mitochondrial outer membrane) homolog (yeast) Gene [Source:MGI Symbol;Acc:MGI:1913687]|ENSMUSG00000019054|5|ENSMUST00000019198;>ENSMUSP00000106723|Fis1|MGI Symbol|fission 1 (mitochondrial outer membrane) homol		3	1	1	1	1	1	1	1	1	1	1	1	1	8.6	8.6	8.6	17.008	152	5					3	1	1	1	1.5426e-07	15.182	10.276	68.492	3	NaN	NaN	NaN	1	NaN	NaN	NaN
237	149;638;687;688;2124;3256;6036;7116;7529;8135;9033;9034			ENSMUSP00000019283	ENSMUSP00000019283	12	12	12	>ENSMUSP00000019283|Isyna1|MGI Symbol|myo-inositol 1-phosphate synthase A1 Gene [Source:MGI Symbol;Acc:MGI:1919030]|ENSMUSG00000019139|8|ENSMUST00000019283		1	12	12	12	11	11	9	11	11	9	11	11	9	22.8	22.8	22.8	60.931	557	2		38				14	13	11	2.3677e-85	1.349	0.91546	44.613	37	1.6005	0.95814	31.373	14	1.2966	0.8242	33.304
238	2162;2523;3007;5316;6071;8831			ENSMUSP00000019317;ENSMUSP00000102987;ENSMUSP00000123581;ENSMUSP00000117656	ENSMUSP00000019317;ENSMUSP00000102987	6;6;2;1	6;6;2;1	3;3;0;0	>ENSMUSP00000019317|Rab5c|MGI Symbol|RAB5C, member RAS oncogene family Gene [Source:MGI Symbol;Acc:MGI:105306]|ENSMUSG00000019173|11|ENSMUST00000019317;>ENSMUSP00000102987|Rab5c|MGI Symbol|RAB5C, member RAS oncogene family Gene [Source:MGI Symbol;Acc:MGI:1		4	6	6	3	5	5	6	5	5	6	2	2	3	32.9	32.9	19.2	25.352	234	4				17		5	5	7	6.1569e-85	4.884	4.6961	51.762	17	3.9657	3.0856	51.667	5	5.1058	4.1684	51.504
239	3414;7876			ENSMUSP00000019323	ENSMUSP00000019323	2	2	2	>ENSMUSP00000019323|Mdh2|MGI Symbol|malate dehydrogenase 2, NAD (mitochondrial) Gene [Source:MGI Symbol;Acc:MGI:97050]|ENSMUSG00000019179|5|ENSMUST00000019323		1	2	2	2	0	1	1	0	1	1	0	1	1	8.9	8.9	8.9	35.611	338	3			2				1	1	1.383e-24	0.96334	0.86033	60.715	2	NaN	NaN	NaN	0	NaN	NaN	NaN
240	178;704;2513;2514;4170			ENSMUSP00000019354;ENSMUSP00000065285	ENSMUSP00000019354	5;1	5;1	5;1	>ENSMUSP00000019354|Atp6v1e1|MGI Symbol|ATPase, H+ transporting, lysosomal V1 subunit E1 Gene [Source:MGI Symbol;Acc:MGI:894326]|ENSMUSG00000019210|6|ENSMUST00000019354		2	5	5	5	1	0	5	1	0	5	1	0	5	18.6	18.6	18.6	26.157	226	3.17			5	1		1		5	6.6318e-11	1.0373	0.9891	19.791	3	NaN	NaN	NaN	0	NaN	NaN	NaN
241	1780;3275;4223;4359;4770;5495;6832;7363			ENSMUSP00000019382;ENSMUSP00000128329;ENSMUSP00000131389	ENSMUSP00000019382;ENSMUSP00000128329;ENSMUSP00000131389	8;7;7	8;7;7	8;7;7	>ENSMUSP00000019382|Tecr|MGI Symbol|trans-2,3-enoyl-CoA reductase Gene [Source:MGI Symbol;Acc:MGI:1915408]|ENSMUSG00000031708|8|ENSMUST00000019382;>ENSMUSP00000128329|Tecr|MGI Symbol|trans-2,3-enoyl-CoA reductase Gene [Source:MGI Symbol;Acc:MGI:1915408]|EN		3	8	8	8	3	5	7	3	5	7	3	5	7	20.8	20.8	20.8	36.09	308	1.35	17		2	1		4	6	10	2.1899e-28	16.614	17.074	114.09	20	6.4294	5.5778	91.297	4	10.776	11.298	114.64
242	3869;4705;5584;6910;7718			ENSMUSP00000019470;ENSMUSP00000116996;ENSMUSP00000118279	ENSMUSP00000019470;ENSMUSP00000116996	5;4;2	5;4;2	5;4;2	>ENSMUSP00000019470|Psme3|MGI Symbol|proteaseome (prosome, macropain) 28 subunit, 3 Gene [Source:MGI Symbol;Acc:MGI:1096366]|ENSMUSG00000078652|11|ENSMUST00000019470;>ENSMUSP00000116996|Psme3|MGI Symbol|proteaseome (prosome, macropain) 28 subunit, 3 Gene [		3	5	5	5	4	4	5	4	4	5	4	4	5	22.4	22.4	22.4	29.506	254	3.06			16	1		5	5	7	2.8617e-70	2.0547	1.5869	105.63	17	2.0547	1.4388	199.91	5	2.0989	1.5534	16.892
243	153;1430;1533;5423;7971			ENSMUSP00000019514;ENSMUSP00000048857;ENSMUSP00000105709;ENSMUSP00000001204;ENSMUSP00000076880	ENSMUSP00000019514;ENSMUSP00000048857;ENSMUSP00000105709;ENSMUSP00000001204;ENSMUSP00000076880	5;5;5;4;3	5;5;5;4;3	5;5;5;4;3	>ENSMUSP00000019514|Calm3|MGI Symbol|calmodulin 3 Gene [Source:MGI Symbol;Acc:MGI:103249]|ENSMUSG00000019370|7|ENSMUST00000019514;>ENSMUSP00000048857|Calm2|MGI Symbol|calmodulin 2 Gene [Source:MGI Symbol;Acc:MGI:103250]|ENSMUSG00000036438|17|ENSMUST0000004		5	5	5	5	2	2	5	2	2	5	2	2	5	40.3	40.3	40.3	16.837	149	4.64	1				10	2	2	7	3.7236e-61	2.6002	2.7042	36.717	10	NaN	NaN	NaN	1	1.9266	1.5114	6.8999
244	711;8387			ENSMUSP00000019517;ENSMUSP00000127357;ENSMUSP00000120305	ENSMUSP00000019517;ENSMUSP00000127357;ENSMUSP00000120305	2;1;1	2;1;1	2;1;1	>ENSMUSP00000019517|Cops3|MGI Symbol|COP9 (constitutive photomorphogenic) homolog, subunit 3 (Arabidopsis thaliana) Gene [Source:MGI Symbol;Acc:MGI:1349409]|ENSMUSG00000019373|11|ENSMUST00000019517;>ENSMUSP00000127357|Cops3|MGI Symbol|COP9 (constitutive ph		3	2	2	2	0	0	2	0	0	2	0	0	2	5.4	5.4	5.4	47.832	423	2		2						2	3.192e-06	0.99888	0.84698	7.4294	2	NaN	NaN	NaN	0	NaN	NaN	NaN
245	1141;2760;3676			ENSMUSP00000019576;ENSMUSP00000105435;ENSMUSP00000132222;ENSMUSP00000070682;ENSMUSP00000112152;ENSMUSP00000116101	ENSMUSP00000019576;ENSMUSP00000105435;ENSMUSP00000132222;ENSMUSP00000070682;ENSMUSP00000112152	3;3;3;2;2;1	3;3;3;2;2;1	3;3;3;2;2;1	>ENSMUSP00000019576|Ddx39|MGI Symbol|DEAD (Asp-Glu-Ala-Asp) box polypeptide 39 Gene [Source:MGI Symbol;Acc:MGI:1915528]|ENSMUSG00000005481|8|ENSMUST00000019576;>ENSMUSP00000105435|Ddx39|MGI Symbol|DEAD (Asp-Glu-Ala-Asp) box polypeptide 39 Gene [Source:MGI		6	3	3	3	2	2	3	2	2	3	2	2	3	8	8	8	49.067	427	2		8				2	3	3	7.5977e-08	1.0972	0.81078	21.176	8	0.98981	0.67434	32.311	2	1.1557	0.8333	17.658
246	2870;5334			ENSMUSP00000019697;ENSMUSP00000121739	ENSMUSP00000019697;ENSMUSP00000121739	2;2	2;2	2;2	>ENSMUSP00000019697|Haus5|MGI Symbol|HAUS augmin-like complex, subunit 5 Gene [Source:MGI Symbol;Acc:MGI:1919159]|ENSMUSG00000078762|7|ENSMUST00000019697;>ENSMUSP00000121739|Haus5|MGI Symbol|HAUS augmin-like complex, subunit 5 Gene [Source:MGI Symbol;Acc:M		2	2	2	2	1	0	2	1	0	2	1	0	2	4.7	4.7	4.7	69.571	619	2		3				1		2	6.4206e-10	1.2415	0.90871	24.632	3	NaN	NaN	NaN	1	NaN	NaN	NaN
247	170;1387;2349;5099;8847			ENSMUSP00000019701	ENSMUSP00000019701	5	5	5	>ENSMUSP00000019701|Dusp9|MGI Symbol|dual specificity phosphatase 9 Gene [Source:MGI Symbol;Acc:MGI:2387107]|ENSMUSG00000031383|X|ENSMUST00000019701		1	5	5	5	2	2	5	2	2	5	2	2	5	17	17	17	48.657	452	2.09		10	1			2	2	7	7.3055e-39	2.2637	1.6403	19.467	11	2.5143	1.512	11.518	2	3.0443	1.9284	8.7416
248	5038;6981;7508;8052			ENSMUSP00000019726	ENSMUSP00000019726	4	4	4	>ENSMUSP00000019726|Plin3|MGI Symbol|perilipin 3 Gene [Source:MGI Symbol;Acc:MGI:1914155]|ENSMUSG00000024197|17|ENSMUST00000019726		1	4	4	4	1	3	3	1	3	3	1	3	3	15.8	15.8	15.8	47.262	437	2		7				1	3	3	1.1675e-62	3.7345	2.7427	77.46	6	NaN	NaN	NaN	1	3.4532	2.3894	12.867
249	1163;4464;5562;6758;8300;8796;8830			ENSMUSP00000019911;ENSMUSP00000101149;ENSMUSP00000131037	ENSMUSP00000019911;ENSMUSP00000101149;ENSMUSP00000131037	7;6;4	2;2;1	2;2;1	>ENSMUSP00000019911|Hdac2|MGI Symbol|histone deacetylase 2 Gene [Source:MGI Symbol;Acc:MGI:1097691]|ENSMUSG00000019777|10|ENSMUST00000019911;>ENSMUSP00000101149|Hdac2|MGI Symbol|histone deacetylase 2 Gene [Source:MGI Symbol;Acc:MGI:1097691]|ENSMUSG00000019		3	7	2	2	1	5	7	0	1	2	0	1	2	15.8	5.3	5.3	55.33	488	2		3					1	2	3.5505e-33	3.6415	2.8127	62.29	3	NaN	NaN	NaN	0	NaN	NaN	NaN
250	6931			ENSMUSP00000019927	ENSMUSP00000019927	1	1	1	>ENSMUSP00000019927|Trmt11|MGI Symbol|tRNA methyltransferase 11 homolog (S. cerevisiae) Gene [Source:MGI Symbol;Acc:MGI:1920931]|ENSMUSG00000019792|10|ENSMUST00000019927		1	1	1	1	1	0	0	1	0	0	1	0	0	3.3	3.3	3.3	52.938	460	2		1				1			0.0022822	NaN	NaN	NaN	1	NaN	NaN	NaN	1	NaN	NaN	NaN
251	4700			ENSMUSP00000123238;ENSMUSP00000130501;ENSMUSP00000119651;ENSMUSP00000020001;ENSMUSP00000119358	ENSMUSP00000123238;ENSMUSP00000130501;ENSMUSP00000119651;ENSMUSP00000020001;ENSMUSP00000119358	1;1;1;1;1	1;1;1;1;1	1;1;1;1;1	>ENSMUSP00000123238|Reps1|MGI Symbol|RalBP1 associated Eps domain containing protein Gene [Source:MGI Symbol;Acc:MGI:1196373]|ENSMUSG00000019854|10|ENSMUST00000126390;>ENSMUSP00000130501|Reps1|MGI Symbol|RalBP1 associated Eps domain containing protein Gene		5	1	1	1	0	1	0	0	1	0	0	1	0	1	1	1	86.518	795	2		1					1		0.012533	NaN	NaN	NaN	1	NaN	NaN	NaN	0	NaN	NaN	NaN
252	239;4385;5888			ENSMUSP00000020081;ENSMUSP00000101071;ENSMUSP00000124429	ENSMUSP00000020081;ENSMUSP00000101071;ENSMUSP00000124429	3;3;3	3;3;3	3;3;3	>ENSMUSP00000020081|Zwint|MGI Symbol|ZW10 interactor Gene [Source:MGI Symbol;Acc:MGI:1289227]|ENSMUSG00000019923|10|ENSMUST00000020081;>ENSMUSP00000101071|Zwint|MGI Symbol|ZW10 interactor Gene [Source:MGI Symbol;Acc:MGI:1289227]|ENSMUSG00000019923|10|ENSMU		3	3	3	3	3	1	1	3	1	1	3	1	1	13.5	13.5	13.5	28.713	252	3			6			4	1	1	3.4764e-13	2.7008	1.9446	92.305	6	2.7008	1.9446	90.972	4	NaN	NaN	NaN
253	240;470;471;1282;1283;3214;3217;3445;3789;4156;4250;4444;5520;5521;5762;7159;8650;8880	109	100	ENSMUSP00000020099;ENSMUSP00000113184;ENSMUSP00000119085;ENSMUSP00000026416;ENSMUSP00000026415	ENSMUSP00000020099;ENSMUSP00000113184;ENSMUSP00000119085	18;18;10;2;2	18;18;10;2;2	17;17;9;1;1	>ENSMUSP00000020099|Cdk1|MGI Symbol|cyclin-dependent kinase 1 Gene [Source:MGI Symbol;Acc:MGI:88351]|ENSMUSG00000019942|10|ENSMUST00000020099;>ENSMUSP00000113184|Cdk1|MGI Symbol|cyclin-dependent kinase 1 Gene [Source:MGI Symbol;Acc:MGI:88351]|ENSMUSG000000		5	18	18	17	16	15	16	16	15	16	15	14	15	64.3	64.3	61.6	34.106	297	2.98		1	61			21	20	21	9.426e-193	1.2853	1.0652	45.694	61	1.5793	1.0927	57.399	20	1.4725	1.1944	44.717
254	1575;2716;5577			ENSMUSP00000020107;ENSMUSP00000085775;ENSMUSP00000110123;ENSMUSP00000033744;ENSMUSP00000098605;ENSMUSP00000119242;ENSMUSP00000133187;ENSMUSP00000086398;ENSMUSP00000098606;ENSMUSP00000116941;ENSMUSP00000047978;ENSMUSP00000110124;ENSMUSP00000107883	ENSMUSP00000020107;ENSMUSP00000085775;ENSMUSP00000110123;ENSMUSP00000033744	3;2;2;2;1;1;1;1;1;1;1;1;1	3;2;2;2;1;1;1;1;1;1;1;1;1	3;2;2;2;1;1;1;1;1;1;1;1;1	>ENSMUSP00000020107|Atp2b1|MGI Symbol|ATPase, Ca++ transporting, plasma membrane 1 Gene [Source:MGI Symbol;Acc:MGI:104653]|ENSMUSG00000019943|10|ENSMUST00000020107;>ENSMUSP00000085775|Atp2b3|MGI Symbol|ATPase, Ca++ transporting, plasma membrane 3 Gene [Sou		13	3	3	3	1	1	2	1	1	2	1	1	2	3.2	3.2	3.2	134.75	1220	1	4					1	1	2	1.6298e-09	7.3893	7.1796	31.282	2	NaN	NaN	NaN	1	NaN	NaN	NaN
255	1645;3864;6274;7488			ENSMUSP00000020174	ENSMUSP00000020174	4	4	4	>ENSMUSP00000020174|Stx7|MGI Symbol|syntaxin 7 Gene [Source:MGI Symbol;Acc:MGI:1858210]|ENSMUSG00000019998|10|ENSMUST00000020174		1	4	4	4	1	1	4	1	1	4	1	1	4	18	18	18	29.736	261	3			6			1	1	4	1.6921e-34	8.6348	7.703	37.297	6	NaN	NaN	NaN	1	NaN	NaN	NaN
256	6842			ENSMUSP00000080425;ENSMUSP00000078157;ENSMUSP00000020197	ENSMUSP00000080425;ENSMUSP00000078157;ENSMUSP00000020197	1;1;1	1;1;1	1;1;1	>ENSMUSP00000080425|Eya3|MGI Symbol|eyes absent 3 homolog (Drosophila) Gene [Source:MGI Symbol;Acc:MGI:109339]|ENSMUSG00000028886|4|ENSMUST00000081726;>ENSMUSP00000078157|Eya3|MGI Symbol|eyes absent 3 homolog (Drosophila) Gene [Source:MGI Symbol;Acc:MGI:10		3	1	1	1	0	1	0	0	1	0	0	1	0	1.5	1.5	1.5	57.854	526	1	1						1		0.0034699	NaN	NaN	NaN	0	NaN	NaN	NaN	0	NaN	NaN	NaN
257	1027			ENSMUSP00000098232;ENSMUSP00000020203	ENSMUSP00000098232;ENSMUSP00000020203	1;1	1;1	1;1	>ENSMUSP00000098232|Gm6616|MGI Symbol|predicted gene 6616 Gene [Source:MGI Symbol;Acc:MGI:3647406]|ENSMUSG00000072585|14|ENSMUST00000100667;>ENSMUSP00000020203|Snrpf|MGI Symbol|small nuclear ribonucleoprotein polypeptide F Gene [Source:MGI Symbol;Acc:MGI:1		2	1	1	1	1	1	1	1	1	1	1	1	1	7.2	7.2	7.2	12.27	111	5					4	2	1	1	0.0027495	1.5976	1.8116	72.834	3	NaN	NaN	NaN	1	NaN	NaN	NaN
258	2331			ENSMUSP00000020209	ENSMUSP00000020209	1	1	1	>ENSMUSP00000020209|Ndufa12|MGI Symbol|NADH dehydrogenase (ubiquinone) 1 alpha subcomplex, 12 Gene [Source:MGI Symbol;Acc:MGI:1913664]|ENSMUSG00000020022|10|ENSMUST00000020209		1	1	1	1	0	1	1	0	1	1	0	1	1	11.4	11.4	11.4	17.633	149	5					2		1	1	1.6143e-06	14.573	16.151	62.549	2	NaN	NaN	NaN	0	NaN	NaN	NaN
259	1224;1838;1839;2102;2361;2775;3049;3284;4581;4637;5743;6719;6723;6746;8906;8988			ENSMUSP00000020238;ENSMUSP00000122710	ENSMUSP00000020238;ENSMUSP00000122710	16;8	14;8	14;8	>ENSMUSP00000020238|Hsp90b1|MGI Symbol|heat shock protein 90, beta (Grp94), member 1 Gene [Source:MGI Symbol;Acc:MGI:98817]|ENSMUSG00000020048|10|ENSMUST00000020238;>ENSMUSP00000122710|Hsp90b1|MGI Symbol|heat shock protein 90, beta (Grp94), member 1 Gene [		2	16	14	14	14	11	15	12	9	13	12	9	13	20.3	18.6	18.6	92.475	802	1.08	35			1		13	10	13	4.8624e-76	2.94	2.2599	60.317	33	3.87	2.3791	68.655	13	1.991	2.136	30.469
260	4652;6098;6869			ENSMUSP00000090109;ENSMUSP00000020258	ENSMUSP00000090109;ENSMUSP00000020258	3;3	3;3	3;3	>ENSMUSP00000090109|Herc4|MGI Symbol|hect domain and RLD 4 Gene [Source:MGI Symbol;Acc:MGI:1914595]|ENSMUSG00000020064|10|ENSMUST00000092452;>ENSMUSP00000020258|Herc4|MGI Symbol|hect domain and RLD 4 Gene [Source:MGI Symbol;Acc:MGI:1914595]|ENSMUSG00000020		2	3	3	3	1	0	2	1	0	2	1	0	2	4.7	4.7	4.7	118.41	1057	1	3					1		2	8.4136e-06	0.68996	0.70537	18.226	2	NaN	NaN	NaN	0	NaN	NaN	NaN
261	1735;1860;1861;3366;3367;5100;5285;5988;6145;6483;7222;7223;7680;7681;7947;7948	110;111	44;119	ENSMUSP00000020285	ENSMUSP00000020285	16	16	11	>ENSMUSP00000020285|Sar1a|MGI Symbol|SAR1 gene homolog A (S. cerevisiae) Gene [Source:MGI Symbol;Acc:MGI:98230]|ENSMUSG00000020088|10|ENSMUST00000020285		1	16	16	11	10	9	16	10	9	16	6	6	11	58.1	58.1	42.9	22.399	198	4				50		11	9	30	1.7673e-206	26.866	32.488	86.667	47	12.286	9.6544	62.512	11	27.369	32.488	65.605
262	4695;8077;8078;9012			ENSMUSP00000020286;ENSMUSP00000125815	ENSMUSP00000020286;ENSMUSP00000125815	4;4	4;4	4;4	>ENSMUSP00000020286|Ppa1|MGI Symbol|pyrophosphatase (inorganic) 1 Gene [Source:MGI Symbol;Acc:MGI:97831]|ENSMUSG00000020089|10|ENSMUST00000020286;>ENSMUSP00000125815|Ppa1|MGI Symbol|pyrophosphatase (inorganic) 1 Gene [Source:MGI Symbol;Acc:MGI:97831]|ENSMU		2	4	4	4	3	3	4	3	3	4	3	3	4	15.6	15.6	15.6	32.667	289	3			10			3	3	4	1.0051e-19	0.89855	0.7235	70.317	10	1.0284	0.77252	91.484	3	1.0626	0.8059	92.984
263	177;204;467;1744;2937;4883;5116;5535;6433			ENSMUSP00000020289	ENSMUSP00000020289	9	9	9	>ENSMUSP00000020289|X99384|MGI Symbol|cDNA sequence X99384 Gene [Source:MGI Symbol;Acc:MGI:1351623]|ENSMUSG00000020092|10|ENSMUST00000020289		1	9	9	9	2	2	9	2	2	9	2	2	9	13.4	13.4	13.4	96.763	859	1	14					2	2	10	7.0275e-63	2.086	1.8628	58.152	14	2.2422	1.4132	12.905	2	1.916	1.7032	1.1586
264	1305;7839			ENSMUSP00000020312	ENSMUSP00000020312	2	2	2	>ENSMUSP00000020312|Ccdc109a|MGI Symbol|coiled-coil domain containing 109A Gene [Source:MGI Symbol;Acc:MGI:3026965]|ENSMUSG00000009647|10|ENSMUST00000020312		1	2	2	2	1	0	2	1	0	2	1	0	2	7.1	7.1	7.1	39.681	350	3			3			1		2	5.2286e-13	12.19	13.06	101.03	3	NaN	NaN	NaN	1	NaN	NaN	NaN
265	21;160;538;714;838;1011;1014;1289;1402;1687;2067;2129;2408;3250;3363;3870;4571;5179;5233;5281;5515;5632;5967;6097;6299;6522;7111;7732;7733;7757;7782;7844;8123			ENSMUSP00000020315;ENSMUSP00000115234	ENSMUSP00000020315	33;4	33;4	33;4	>ENSMUSP00000020315|Cand1|MGI Symbol|cullin associated and neddylation disassociated 1 Gene [Source:MGI Symbol;Acc:MGI:1261820]|ENSMUSG00000020114|10|ENSMUST00000020315		2	33	33	33	26	25	30	26	25	30	26	25	30	33.6	33.6	33.6	136.33	1230	1	88					26	25	37	4.3395e-296	2.0961	1.7023	53.973	88	2.131	1.4231	56.934	26	2.1421	2.2894	44.038
266	100;6663			ENSMUSP00000020334;ENSMUSP00000100894;ENSMUSP00000035237;ENSMUSP00000033383;ENSMUSP00000075712	ENSMUSP00000020334;ENSMUSP00000100894;ENSMUSP00000035237;ENSMUSP00000033383;ENSMUSP00000075712	2;2;1;1;1	2;2;1;1;1	2;2;1;1;1	>ENSMUSP00000020334|Usp15|MGI Symbol|ubiquitin specific peptidase 15 Gene [Source:MGI Symbol;Acc:MGI:101857]|ENSMUSG00000020124|10|ENSMUST00000020334;>ENSMUSP00000100894|Usp15|MGI Symbol|ubiquitin specific peptidase 15 Gene [Source:MGI Symbol;Acc:MGI:10185		5	2	2	2	0	1	1	0	1	1	0	1	1	2.1	2.1	2.1	112.32	981	1	3						1	2	6.1041e-06	0.51365	0.60729	109.39	2	NaN	NaN	NaN	0	NaN	NaN	NaN
267	1417;3705			ENSMUSP00000020339	ENSMUSP00000020339	2	2	2	>ENSMUSP00000020339|Tbc1d15|MGI Symbol|TBC1 domain family, member 15 Gene [Source:MGI Symbol;Acc:MGI:1913937]|ENSMUSG00000020130|10|ENSMUST00000020339		1	2	2	2	2	1	2	2	1	2	2	1	2	4	4	4	76.526	671	2		5				2	1	2	7.6861e-14	1.3626	1.1445	14.121	5	1.5995	1.1058	19.216	2	NaN	NaN	NaN
268	2707			ENSMUSP00000129519;ENSMUSP00000020343	ENSMUSP00000129519;ENSMUSP00000020343	1;1	1;1	1;1	>ENSMUSP00000129519|Rab21|MGI Symbol|RAB21, member RAS oncogene family Gene [Source:MGI Symbol;Acc:MGI:894308]|ENSMUSG00000020132|10|ENSMUST00000163154;>ENSMUSP00000020343|Rab21|MGI Symbol|RAB21, member RAS oncogene family Gene [Source:MGI Symbol;Acc:MGI:8		2	1	1	1	0	0	1	0	0	1	0	0	1	4.7	4.7	4.7	27.467	253	4				1				1	0.00081664	NaN	NaN	NaN	1	NaN	NaN	NaN	0	NaN	NaN	NaN
269	1638;2091;4214;4215;4811;4885;5479;5527;5621;6352;6353;6584;7392;7413;8533	112;113;114	1;163;165	ENSMUSP00000020358;ENSMUSP00000074301;ENSMUSP00000105231;ENSMUSP00000078745;ENSMUSP00000105230;ENSMUSP00000105228;ENSMUSP00000041857;ENSMUSP00000109351;ENSMUSP00000021459;ENSMUSP00000070588	ENSMUSP00000020358;ENSMUSP00000074301;ENSMUSP00000105231;ENSMUSP00000078745;ENSMUSP00000105230	15;14;12;11;8;7;2;2;1;1	1;0;1;0;1;0;0;0;0;0	0;0;0;0;0;0;0;0;0;0	>ENSMUSP00000020358|Rab1|MGI Symbol|RAB1, member RAS oncogene family Gene [Source:MGI Symbol;Acc:MGI:97842]|ENSMUSG00000020149|11|ENSMUST00000020358;>ENSMUSP00000074301|Rab1|MGI Symbol|RAB1, member RAS oncogene family Gene [Source:MGI Symbol;Acc:MGI:97842]		10	15	1	0	10	8	13	1	1	1	0	0	0	70.8	5	0	22.372	202	4				3		1	1	1	5.7066e-158	5.279	4.3863	43.636	3	NaN	NaN	NaN	1	NaN	NaN	NaN
270	4378			ENSMUSP00000020361;ENSMUSP00000101003	ENSMUSP00000020361;ENSMUSP00000101003	1;1	1;1	1;1	>ENSMUSP00000020361|Ndufs7|MGI Symbol|NADH dehydrogenase (ubiquinone) Fe-S protein 7 Gene [Source:MGI Symbol;Acc:MGI:1922656]|ENSMUSG00000020153|10|ENSMUST00000020361;>ENSMUSP00000101003|Ndufs7|MGI Symbol|NADH dehydrogenase (ubiquinone) Fe-S protein 7 Gene		2	1	1	1	0	0	1	0	0	1	0	0	1	4	4	4	24.683	224	4				1				1	0.010403	NaN	NaN	NaN	1	NaN	NaN	NaN	0	NaN	NaN	NaN
271	2285;7860			ENSMUSP00000020397	ENSMUSP00000020397	2	2	2	>ENSMUSP00000020397|Snrpd3|MGI Symbol|small nuclear ribonucleoprotein D3 Gene [Source:MGI Symbol;Acc:MGI:1914582]|ENSMUSG00000020180|10|ENSMUST00000020397		1	2	2	2	1	2	2	1	2	2	1	2	2	15.1	15.1	15.1	13.916	126	5					6	1	2	3	2.174e-09	1.4213	1.2333	19.688	6	NaN	NaN	NaN	1	1.6283	1.3644	20.174
272	8380			ENSMUSP00000020440	ENSMUSP00000020440	1	1	1	>ENSMUSP00000020440|Timm13|MGI Symbol|translocase of inner mitochondrial membrane 13 homolog (yeast) Gene [Source:MGI Symbol;Acc:MGI:1353432]|ENSMUSG00000020219|10|ENSMUST00000020440		1	1	1	1	0	1	0	0	1	0	0	1	0	14.7	14.7	14.7	10.458	95	5					1		1		9.2451e-18	NaN	NaN	NaN	1	NaN	NaN	NaN	0	NaN	NaN	NaN
273	3071			ENSMUSP00000110012;ENSMUSP00000033761;ENSMUSP00000020478;ENSMUSP00000115792;ENSMUSP00000124489	ENSMUSP00000110012;ENSMUSP00000033761;ENSMUSP00000020478;ENSMUSP00000115792;ENSMUSP00000124489	1;1;1;1;1	1;1;1;1;1	1;1;1;1;1	>ENSMUSP00000110012|Hcfc1|MGI Symbol|host cell factor C1 Gene [Source:MGI Symbol;Acc:MGI:105942]|ENSMUSG00000031386|X|ENSMUST00000114372;>ENSMUSP00000033761|Hcfc1|MGI Symbol|host cell factor C1 Gene [Source:MGI Symbol;Acc:MGI:105942]|ENSMUSG00000031386|X|E		5	1	1	1	1	1	0	1	1	0	1	1	0	0.4	0.4	0.4	215.05	2090	1	2					1	1		0.008245	NaN	NaN	NaN	1	NaN	NaN	NaN	1	NaN	NaN	NaN
274	7828			ENSMUSP00000020501;ENSMUSP00000097136;ENSMUSP00000115044;ENSMUSP00000113108;ENSMUSP00000021084	ENSMUSP00000020501;ENSMUSP00000097136;ENSMUSP00000115044;ENSMUSP00000113108;ENSMUSP00000021084	1;1;1;1;1	1;1;1;1;1	1;1;1;1;1	>ENSMUSP00000020501|Sumo3|MGI Symbol|SMT3 suppressor of mif two 3 homolog 3 (yeast) Gene [Source:MGI Symbol;Acc:MGI:1336201]|ENSMUSG00000020265|10|ENSMUST00000020501;>ENSMUSP00000097136|Sumo3|MGI Symbol|SMT3 suppressor of mif two 3 homolog 3 (yeast) Gene [		5	1	1	1	1	1	1	1	1	1	1	1	1	10.9	10.9	10.9	12.43	110	5					3	1	1	1	0.0018177	1.3122	1.1274	61.387	3	NaN	NaN	NaN	1	NaN	NaN	NaN
275	695			ENSMUSP00000020504;ENSMUSP00000114037	ENSMUSP00000020504;ENSMUSP00000114037	1;1	1;1	1;1	>ENSMUSP00000020504|Hint1|MGI Symbol|histidine triad nucleotide binding protein 1 Gene [Source:MGI Symbol;Acc:MGI:1321133]|ENSMUSG00000020267|11|ENSMUST00000020504;>ENSMUSP00000114037|Hint1|MGI Symbol|histidine triad nucleotide binding protein 1 Gene [Sour		2	1	1	1	0	1	1	0	1	1	0	1	1	11.1	11.1	11.1	13.777	126	5					2		1	1	0.0019758	1.4949	1.2636	29.494	2	NaN	NaN	NaN	0	NaN	NaN	NaN
276	365;574;604;1954;2677;2915;3682;3811;4235;4525;5664;7308;7329;7489;7546;7967;8509	115;116	30;186	ENSMUSP00000020522	ENSMUSP00000020522	17	14	13	>ENSMUSP00000020522|Pfkl|MGI Symbol|phosphofructokinase, liver, B-type Gene [Source:MGI Symbol;Acc:MGI:97547]|ENSMUSG00000020277|10|ENSMUST00000020522		1	17	14	13	10	13	15	8	10	12	7	9	11	30.6	25.9	24.7	85.359	780	1.77	11	36				11	15	21	6.6984e-164	2.3978	1.8162	58.87	45	2.0168	1.2283	43.794	11	2.3978	1.6079	76.451
277	852			ENSMUSP00000020529;ENSMUSP00000121255;ENSMUSP00000105166;ENSMUSP00000121920	ENSMUSP00000020529;ENSMUSP00000121255;ENSMUSP00000105166;ENSMUSP00000121920	1;1;1;1	1;1;1;1	1;1;1;1	>ENSMUSP00000020529|Ahsa2|MGI Symbol|AHA1, activator of heat shock protein ATPase homolog 2 (yeast) Gene [Source:MGI Symbol;Acc:MGI:1916133]|ENSMUSG00000020288|11|ENSMUST00000020529;>ENSMUSP00000121255|Ahsa2|MGI Symbol|AHA1, activator of heat shock protein		4	1	1	1	1	1	1	1	1	1	1	1	1	3.3	3.3	3.3	37.648	331	3			3			1	1	1	3.5953e-05	6.4032	4.8745	78.93	3	NaN	NaN	NaN	1	NaN	NaN	NaN
278	368;872;1135;1294;1640;1711;1922;3942;4391;4656;4862;5311;5431;5939;6208;6240;6533;7631;7926;9038;9046	117	424	ENSMUSP00000020538;ENSMUSP00000099933;ENSMUSP00000099934;ENSMUSP00000105178;ENSMUSP00000117846;ENSMUSP00000123634	ENSMUSP00000020538;ENSMUSP00000099933;ENSMUSP00000099934;ENSMUSP00000105178	21;21;21;21;6;2	21;21;21;21;6;2	21;21;21;21;6;2	>ENSMUSP00000020538|Xpo1|MGI Symbol|exportin 1, CRM1 homolog (yeast) Gene [Source:MGI Symbol;Acc:MGI:2144013]|ENSMUSG00000020290|11|ENSMUST00000020538;>ENSMUSP00000099933|Xpo1|MGI Symbol|exportin 1, CRM1 homolog (yeast) Gene [Source:MGI Symbol;Acc:MGI:2144		6	21	21	21	12	12	21	12	12	21	12	12	21	24.5	24.5	24.5	123.09	1071	1	51					14	14	23	2.0152e-173	5.2708	5.3695	84.08	51	3.4693	2.3293	93.48	14	7.2937	8.1517	54.574
279	477;955;1087;1460;2009;2384;2714;3351;3462;4533;5299;7315;7499;8087			ENSMUSP00000020562	ENSMUSP00000020562	14	14	14	>ENSMUSP00000020562|Cct4|MGI Symbol|chaperonin containing Tcp1, subunit 4 (delta) Gene [Source:MGI Symbol;Acc:MGI:104689]|ENSMUSG00000007739|11|ENSMUST00000020562		1	14	14	14	9	11	13	9	11	13	9	11	13	30.6	30.6	30.6	58.066	539	2		41				11	14	16	6.7854e-89	1.5469	1.0628	50.582	41	1.6267	0.97835	60.904	11	1.6874	1.1019	62.955
280	1485			ENSMUSP00000104926;ENSMUSP00000020579;ENSMUSP00000104925	ENSMUSP00000104926;ENSMUSP00000020579;ENSMUSP00000104925	1;1;1	1;1;1	1;1;1	>ENSMUSP00000104926|Hmmr|MGI Symbol|hyaluronan mediated motility receptor (RHAMM) Gene [Source:MGI Symbol;Acc:MGI:104667]|ENSMUSG00000020330|11|ENSMUST00000109303;>ENSMUSP00000020579|Hmmr|MGI Symbol|hyaluronan mediated motility receptor (RHAMM) Gene [Sourc		3	1	1	1	0	0	1	0	0	1	0	0	1	2.9	2.9	2.9	96.525	834	1	1							1	0.0030881	NaN	NaN	NaN	1	NaN	NaN	NaN	0	NaN	NaN	NaN
281	1810;2508;2681;5970;6172;6402;6926;8810;8983			ENSMUSP00000020608;ENSMUSP00000129246	ENSMUSP00000020608;ENSMUSP00000129246	9;9	9;9	1;1	>ENSMUSP00000020608|Ppp2ca|MGI Symbol|protein phosphatase 2 (formerly 2A), catalytic subunit, alpha isoform Gene [Source:MGI Symbol;Acc:MGI:1321159]|ENSMUSG00000020349|11|ENSMUST00000020608;>ENSMUSP00000129246|Ppp2ca|MGI Symbol|protein phosphatase 2 (forme		2	9	9	1	7	5	9	7	5	9	1	1	1	37.9	37.9	4.2	35.608	309	3			25			9	5	11	6.9815e-145	1.0557	1.0011	32.23	23	1.4291	1.0011	48.749	7	1.2588	0.9626	9.5205
282	262;291;1048;1244;1659;1880;1923;2277;2355;2450;2541;4005;4165;4419;4457;4689;4692;5687;5695;5741;5936;6092;6286;6902;7118;7657;8270;8407;8667			ENSMUSP00000020630	ENSMUSP00000020630	29	29	27	>ENSMUSP00000020630|Hspa4|MGI Symbol|heat shock protein 4 Gene [Source:MGI Symbol;Acc:MGI:1342292]|ENSMUSG00000020361|11|ENSMUST00000020630		1	29	29	27	17	16	28	17	16	28	15	14	26	43.3	43.3	40.7	94.208	842	1	65					17	16	32	0	1.3789	1.3234	41.111	62	1.4598	0.9615	31.496	15	1.4158	1.6136	22.148
283	176;406;652;1125;2940;3286;3727;4066;4145;4590;6464;7178;7179;7225;7776;8521;8522;8651	118	189	ENSMUSP00000020637	ENSMUSP00000020637	18	18	18	>ENSMUSP00000020637|Canx|MGI Symbol|calnexin Gene [Source:MGI Symbol;Acc:MGI:88261]|ENSMUSG00000020368|11|ENSMUST00000020637		1	18	18	18	15	14	16	15	14	16	15	14	16	32.7	32.7	32.7	67.277	591	1.19	54	13				21	22	24	5.0563e-140	4.6756	5.5464	76.716	67	3.592	3.2756	61.733	21	6.0998	8.9047	66.804
284	2390;3191;3572;3931;5373;5380;9040			ENSMUSP00000020640	ENSMUSP00000020640	7	7	7	>ENSMUSP00000020640|Gnb2l1|MGI Symbol|guanine nucleotide binding protein (G protein), beta polypeptide 2 like 1 Gene [Source:MGI Symbol;Acc:MGI:101849]|ENSMUSG00000020372|11|ENSMUST00000020640		1	7	7	7	3	4	7	3	4	7	3	4	7	29	29	29	35.076	317	3			15			3	4	8	7.3503e-64	1.6076	1.5006	69.696	15	1.1988	0.93734	15.804	3	1.102	0.93953	96.754
285	1859;1894;5285;6145;6483;7680;7681	110	44	ENSMUSP00000020653	ENSMUSP00000020653	7	2	2	>ENSMUSP00000020653|Sar1b|MGI Symbol|SAR1 gene homolog B (S. cerevisiae) Gene [Source:MGI Symbol;Acc:MGI:1913647]|ENSMUSG00000020386|11|ENSMUST00000020653		1	7	2	2	4	3	7	0	0	2	0	0	2	29.8	14.6	14.6	22.382	198	4				2				2	2.1912e-62	33.231	48.533	126.91	2	NaN	NaN	NaN	0	NaN	NaN	NaN
286	4245			ENSMUSP00000105612;ENSMUSP00000020705	ENSMUSP00000105612;ENSMUSP00000020705	1;1	1;1	1;1	>ENSMUSP00000105612|Pes1|MGI Symbol|pescadillo homolog 1, containing BRCT domain (zebrafish) Gene [Source:MGI Symbol;Acc:MGI:1890613]|ENSMUSG00000020430|11|ENSMUST00000109985;>ENSMUSP00000020705|Pes1|MGI Symbol|pescadillo homolog 1, containing BRCT domain		2	1	1	1	0	0	1	0	0	1	0	0	1	1.7	1.7	1.7	68.23	588	2		1						1	0.0029391	NaN	NaN	NaN	0	NaN	NaN	NaN	0	NaN	NaN	NaN
287	1101;3644;8377	119	22	ENSMUSP00000020717;ENSMUSP00000127281;ENSMUSP00000132159;ENSMUSP00000114739	ENSMUSP00000020717;ENSMUSP00000127281	3;3;1;1	1;1;0;0	1;1;0;0	>ENSMUSP00000020717|Arf5|MGI Symbol|ADP-ribosylation factor 5 Gene [Source:MGI Symbol;Acc:MGI:99434]|ENSMUSG00000020440|6|ENSMUST00000020717;>ENSMUSP00000127281|Arf5|MGI Symbol|ADP-ribosylation factor 5 Gene [Source:MGI Symbol;Acc:MGI:99434]|ENSMUSG0000002		4	3	1	1	2	1	2	0	0	1	0	0	1	17.2	5.6	5.6	20.529	180	4				1				1	1.7166e-12	NaN	NaN	NaN	1	NaN	NaN	NaN	0	NaN	NaN	NaN
288	2644;3448;3757			ENSMUSP00000020741	ENSMUSP00000020741	3	3	3	>ENSMUSP00000020741|Drg1|MGI Symbol|developmentally regulated GTP binding protein 1 Gene [Source:MGI Symbol;Acc:MGI:1343297]|ENSMUSG00000020457|11|ENSMUST00000020741		1	3	3	3	2	1	3	2	1	3	2	1	3	10.9	10.9	10.9	40.512	367	3			6			2	1	3	1.611e-11	0.93377	0.91652	84.206	5	3.4429	2.6365	116.27	2	NaN	NaN	NaN
289	156			ENSMUSP00000020794	ENSMUSP00000020794	1	1	1	>ENSMUSP00000020794|Fam33a|MGI Symbol|family with sequence similarity 33, member A Gene [Source:MGI Symbol;Acc:MGI:1913390]|ENSMUSG00000020492|11|ENSMUST00000020794		1	1	1	1	1	1	1	1	1	1	1	1	1	9.2	9.2	9.2	13.725	120	5					3	1	1	1	3.0099e-16	1.0705	0.99093	6.3825	3	NaN	NaN	NaN	1	NaN	NaN	NaN
290	5396;7017			ENSMUSP00000020822;ENSMUSP00000104471;ENSMUSP00000116116	ENSMUSP00000020822;ENSMUSP00000104471;ENSMUSP00000116116	2;2;1	2;2;1	2;2;1	>ENSMUSP00000020822|Cnot8|MGI Symbol|CCR4-NOT transcription complex, subunit 8 Gene [Source:MGI Symbol;Acc:MGI:1916375]|ENSMUSG00000020515|11|ENSMUST00000020822;>ENSMUSP00000104471|Cnot8|MGI Symbol|CCR4-NOT transcription complex, subunit 8 Gene [Source:MGI		3	2	2	2	1	0	2	1	0	2	1	0	2	7.5	7.5	7.5	33.574	292	3			3			1		2	2.8399e-08	2.6762	2.2532	4.4182	3	NaN	NaN	NaN	1	NaN	NaN	NaN
291	1153;1681;3017;3192;3324;3369;3458;3481;3555;3651;3871;4573;4805;7446;7697;7717;7964;8391			ENSMUSP00000048865;ENSMUSP00000020843;ENSMUSP00000099490;ENSMUSP00000117972;ENSMUSP00000116174;ENSMUSP00000115432;ENSMUSP00000116295;ENSMUSP00000121274	ENSMUSP00000048865;ENSMUSP00000020843;ENSMUSP00000099490	18;18;18;2;2;1;1;1	18;18;18;2;2;1;1;1	16;16;16;1;1;0;1;1	>ENSMUSP00000048865|Acaca|MGI Symbol|acetyl-Coenzyme A carboxylase alpha Gene [Source:MGI Symbol;Acc:MGI:108451]|ENSMUSG00000020532|11|ENSMUST00000048719;>ENSMUSP00000020843|Acaca|MGI Symbol|acetyl-Coenzyme A carboxylase alpha Gene [Source:MGI Symbol;Acc:M		8	18	18	16	13	6	13	13	6	13	11	6	12	9.7	9.7	8.2	269.82	2382	1.38	29				3	13	6	13	8.0933e-66	1.3249	1.1179	89.329	31	1.5313	1.1179	99.408	13	1.3811	1.2709	81.446
292	1437;3225;4759			ENSMUSP00000020856	ENSMUSP00000020856	3	3	3	>ENSMUSP00000020856|Bzw2|MGI Symbol|basic leucine zipper and W2 domains 2 Gene [Source:MGI Symbol;Acc:MGI:1914162]|ENSMUSG00000020547|12|ENSMUST00000020856		1	3	3	3	3	3	3	3	3	3	3	3	3	9.1	9.1	9.1	48.063	419	2		9				3	3	3	6.4785e-62	1.9333	1.5328	66.075	9	2.372	1.4232	97.481	3	2.1715	1.3658	84.087
293	3058;5618;8619;8745;8896			ENSMUSP00000020886	ENSMUSP00000020886	5	5	5	>ENSMUSP00000020886|Nampt|MGI Symbol|nicotinamide phosphoribosyltransferase Gene [Source:MGI Symbol;Acc:MGI:1929865]|ENSMUSG00000020572|12|ENSMUST00000020886		1	5	5	5	5	2	0	5	2	0	5	2	0	11	11	11	55.446	491	2		8				6	2		1.684e-11	1.6439	1.1891	83.629	5	1.4221	1.0072	96.067	3	3.0378	2.1987	86.919
294	561;7991			ENSMUSP00000020930;ENSMUSP00000102313	ENSMUSP00000020930;ENSMUSP00000102313	2;2	2;2	2;2	>ENSMUSP00000020930|Gna13|MGI Symbol|guanine nucleotide binding protein, alpha 13 Gene [Source:MGI Symbol;Acc:MGI:95768]|ENSMUSG00000020611|11|ENSMUST00000020930;>ENSMUSP00000102313|Gna13|MGI Symbol|guanine nucleotide binding protein, alpha 13 Gene [Source		2	2	2	2	0	0	2	0	0	2	0	0	2	6.4	6.4	6.4	44.054	377	3			2					2	1.9126e-10	3.249	3.345	96.221	2	NaN	NaN	NaN	0	NaN	NaN	NaN
295	5264;8443			ENSMUSP00000020932;ENSMUSP00000127517;ENSMUSP00000056500;ENSMUSP00000102288	ENSMUSP00000020932;ENSMUSP00000127517;ENSMUSP00000056500;ENSMUSP00000102288	2;2;2;2	2;2;2;2	2;2;2;2	>ENSMUSP00000020932|Prkar1a|MGI Symbol|protein kinase, cAMP dependent regulatory, type I, alpha Gene [Source:MGI Symbol;Acc:MGI:104878]|ENSMUSG00000020612|11|ENSMUST00000020932;>ENSMUSP00000127517|Prkar1a|MGI Symbol|protein kinase, cAMP dependent regulator		4	2	2	2	1	1	2	1	1	2	1	1	2	5.7	5.7	5.7	57.28	510	2		4				1	1	2	4.2349e-19	2.8474	2.495	62.822	4	NaN	NaN	NaN	1	NaN	NaN	NaN
296	255;4811;5706			ENSMUSP00000021001	ENSMUSP00000021001	3	2	2	>ENSMUSP00000021001|Rab10|MGI Symbol|RAB10, member RAS oncogene family Gene [Source:MGI Symbol;Acc:MGI:105066]|ENSMUSG00000020671|12|ENSMUST00000021001		1	3	2	2	3	3	3	2	2	2	2	2	2	17	11.5	11.5	22.541	200	4				8		3	3	2	2.1799e-37	4.5868	4.3945	93.943	8	3.6056	2.6707	8.2092	3	13.023	10.958	80.829
297	7032			ENSMUSP00000021030	ENSMUSP00000021030	1	1	1	>ENSMUSP00000021030|Mettl2|MGI Symbol|methyltransferase like 2 Gene [Source:MGI Symbol;Acc:MGI:1289171]|ENSMUSG00000020691|11|ENSMUST00000021030		1	1	1	1	0	0	1	0	0	1	0	0	1	5.1	5.1	5.1	43.911	389	2		1						1	0.0043941	NaN	NaN	NaN	0	NaN	NaN	NaN	0	NaN	NaN	NaN
298	843;2044;3022;3358;4428;4859;5650;7526;7842;8336			ENSMUSP00000021049;ENSMUSP00000131390	ENSMUSP00000021049;ENSMUSP00000131390	10;9	10;9	10;9	>ENSMUSP00000021049|Psmc5|MGI Symbol|protease (prosome, macropain) 26S subunit, ATPase 5 Gene [Source:MGI Symbol;Acc:MGI:105047]|ENSMUSG00000020708|11|ENSMUST00000021049;>ENSMUSP00000131390|Psmc5|MGI Symbol|protease (prosome, macropain) 26S subunit, ATPase		2	10	10	10	6	7	10	6	7	10	6	7	10	33.3	33.3	33.3	45.626	406	2		29				8	8	13	2.4594e-74	2.011	1.3951	76.51	28	2.141	1.4218	79.198	7	2.0914	1.4034	74.941
299	627;1491;5500;5689;6341;7053;7199;7340;7700	29;30	253;256	ENSMUSP00000021062;ENSMUSP00000126168;ENSMUSP00000116859;ENSMUSP00000121733;ENSMUSP00000102391	ENSMUSP00000021062;ENSMUSP00000126168	9;9;2;2;2	8;8;2;2;2	6;6;2;2;2	>ENSMUSP00000021062|Ddx5|MGI Symbol|DEAD (Asp-Glu-Ala-Asp) box polypeptide 5 Gene [Source:MGI Symbol;Acc:MGI:105037]|ENSMUSG00000020719|11|ENSMUST00000021062;>ENSMUSP00000126168|Ddx5|MGI Symbol|DEAD (Asp-Glu-Ala-Asp) box polypeptide 5 Gene [Source:MGI Symb		5	9	8	6	5	7	6	4	7	6	2	5	5	15.8	14	10.4	69.265	615	2		18				4	7	7	2.3459e-31	1.4948	0.99514	33.018	18	1.4497	0.85234	9.9579	4	1.4951	0.93064	44.386
300	1364;2178;2948;4277;4946;5041			ENSMUSP00000021063;ENSMUSP00000102361;ENSMUSP00000102363	ENSMUSP00000021063;ENSMUSP00000102361;ENSMUSP00000102363	6;5;3	6;5;3	6;5;3	>ENSMUSP00000021063|Psmd12|MGI Symbol|proteasome (prosome, macropain) 26S subunit, non-ATPase, 12 Gene [Source:MGI Symbol;Acc:MGI:1914247]|ENSMUSG00000020720|11|ENSMUST00000021063;>ENSMUSP00000102361|Psmd12|MGI Symbol|proteasome (prosome, macropain) 26S su		3	6	6	6	4	5	5	4	5	5	4	5	5	16.9	16.9	16.9	52.895	456	2		14				4	5	5	3.0868e-30	1.6252	1.164	80.229	14	1.7975	1.1977	85.56	4	1.7113	1.1937	71.01
301	1971;2204;2329;5996;8233			ENSMUSP00000021090;ENSMUSP00000102106;ENSMUSP00000102104;ENSMUSP00000102108;ENSMUSP00000102109;ENSMUSP00000117539	ENSMUSP00000021090;ENSMUSP00000102106;ENSMUSP00000102104;ENSMUSP00000102108;ENSMUSP00000102109	5;5;5;4;4;1	5;5;5;4;4;1	5;5;5;4;4;1	>ENSMUSP00000021090|Grb2|MGI Symbol|growth factor receptor bound protein 2 Gene [Source:MGI Symbol;Acc:MGI:95805]|ENSMUSG00000059923|11|ENSMUST00000021090;>ENSMUSP00000102106|Grb2|MGI Symbol|growth factor receptor bound protein 2 Gene [Source:MGI Symbol;Ac		6	5	5	5	4	4	5	4	4	5	4	4	5	25.3	25.3	25.3	25.238	217	4				14		4	4	6	3.5345e-12	1.3574	1.1984	52.112	14	1.5508	1.2139	8.4022	4	1.3574	1.1386	70.12
302	95;3061;3235;4346;6814			ENSMUSP00000021114	ENSMUSP00000021114	5	5	5	>ENSMUSP00000021114|Galk1|MGI Symbol|galactokinase 1 Gene [Source:MGI Symbol;Acc:MGI:95730]|ENSMUSG00000020766|11|ENSMUST00000021114		1	5	5	5	2	2	5	2	2	5	2	2	5	15.3	15.3	15.3	42.295	392	3			9			2	2	5	6.6084e-16	1.8165	1.7054	78.562	7	NaN	NaN	NaN	1	NaN	NaN	NaN
303	495;3417;6696;8450;8722			ENSMUSP00000021133;ENSMUSP00000102033	ENSMUSP00000021133;ENSMUSP00000102033	5;5	5;5	5;5	>ENSMUSP00000021133|Srp68|MGI Symbol|signal recognition particle 68 Gene [Source:MGI Symbol;Acc:MGI:1917447]|ENSMUSG00000020780|11|ENSMUST00000021133;>ENSMUSP00000102033|Srp68|MGI Symbol|signal recognition particle 68 Gene [Source:MGI Symbol;Acc:MGI:191744		2	5	5	5	3	2	5	3	2	5	3	2	5	13.6	13.6	13.6	70.573	625	2		11				3	2	6	1.7149e-17	1.3178	1.305	67.962	11	1.8622	1.2983	99.009	3	5.8911	4.4806	14.084
304	1383;2552;2831;5719;7294;8296	120	90	ENSMUSP00000132590;ENSMUSP00000021217;ENSMUSP00000103476;ENSMUSP00000117022;ENSMUSP00000021220;ENSMUSP00000103475	ENSMUSP00000132590;ENSMUSP00000021217;ENSMUSP00000103476;ENSMUSP00000117022;ENSMUSP00000021220	6;6;6;4;4;2	6;6;6;4;4;2	6;6;6;4;4;2	>ENSMUSP00000132590|RP23-378I13.5|Clone-based (Vega)|nucleoside diphosphate kinase B [Source:RefSeq peptide;Acc:NP_032731]|ENSMUSG00000091228|11|ENSMUST00000170303;>ENSMUSP00000021217|Nme2|MGI Symbol|non-metastatic cells 2, protein (NM23B) expressed in Ge		6	6	6	6	4	6	5	4	6	5	4	6	5	44.2	44.2	44.2	30.2	267	5					21	4	7	10	3.8103e-15	1.8627	2.1232	74.346	21	1.4947	1.108	82.627	4	1.7442	1.9819	21.75
305	830;1240;1241;3145;5078;5181;5327;5355;6435;7823;8478;8657			ENSMUSP00000021239;ENSMUSP00000103396	ENSMUSP00000021239;ENSMUSP00000103396	12;11	12;11	12;11	>ENSMUSP00000021239|Lrrc59|MGI Symbol|leucine rich repeat containing 59 Gene [Source:MGI Symbol;Acc:MGI:2138133]|ENSMUSG00000020869|11|ENSMUST00000021239;>ENSMUSP00000103396|Lrrc59|MGI Symbol|leucine rich repeat containing 59 Gene [Source:MGI Symbol;Acc:MG		2	12	12	12	9	10	12	9	10	12	9	10	12	51.8	51.8	51.8	34.877	307	3.1			37		2	10	11	18	1.7048e-138	3.1025	2.6595	56.918	35	2.9726	2.1108	70.843	9	3.6888	2.9226	58.665
306	929;2188			ENSMUSP00000021282;ENSMUSP00000121808	ENSMUSP00000021282;ENSMUSP00000121808	2;1	2;1	2;1	>ENSMUSP00000021282|Pfas|MGI Symbol|phosphoribosylformylglycinamidine synthase (FGAR amidotransferase) Gene [Source:MGI Symbol;Acc:MGI:2684864]|ENSMUSG00000020899|11|ENSMUST00000021282;>ENSMUSP00000121808|Pfas|MGI Symbol|phosphoribosylformylglycinamidine s		2	2	2	2	2	2	0	2	2	0	2	2	0	1.7	1.7	1.7	144.63	1337	1	4					2	2		1.3401e-05	0.90386	0.70966	8.4601	4	0.94334	0.65998	2.6147	2	0.85423	0.76102	2.2326
307	2786;3552			ENSMUSP00000021285	ENSMUSP00000021285	2	2	2	>ENSMUSP00000021285|Stx8|MGI Symbol|syntaxin 8 Gene [Source:MGI Symbol;Acc:MGI:1890156]|ENSMUSG00000020903|11|ENSMUST00000021285		1	2	2	2	1	1	2	1	1	2	1	1	2	11	11	11	26.925	236	4				4		1	1	2	4.6205e-14	5.1745	4.7161	63.697	4	NaN	NaN	NaN	1	NaN	NaN	NaN
308	66;1692;5047;7281			ENSMUSP00000021297;ENSMUSP00000102774	ENSMUSP00000021297;ENSMUSP00000102774	4;2	4;2	4;2	>ENSMUSP00000021297|Lsm12|MGI Symbol|LSM12 homolog (S. cerevisiae) Gene [Source:MGI Symbol;Acc:MGI:1919592]|ENSMUSG00000020922|11|ENSMUST00000021297;>ENSMUSP00000102774|Lsm12|MGI Symbol|LSM12 homolog (S. cerevisiae) Gene [Source:MGI Symbol;Acc:MGI:1919592]		2	4	4	4	2	3	3	2	3	3	2	3	3	27.2	27.2	27.2	21.701	195	4				8		2	3	3	4.3832e-22	1.1757	1.0682	54.204	8	1.6671	1.273	10.467	2	1.2837	1.09	92.023
309	247;2653;3600;8750			ENSMUSP00000021306;ENSMUSP00000102675	ENSMUSP00000021306;ENSMUSP00000102675	4;4	3;3	3;3	>ENSMUSP00000021306|Eftud2|MGI Symbol|elongation factor Tu GTP binding domain containing 2 Gene [Source:MGI Symbol;Acc:MGI:1336880]|ENSMUSG00000020929|11|ENSMUST00000021306;>ENSMUSP00000102675|Eftud2|MGI Symbol|elongation factor Tu GTP binding domain conta		2	4	3	3	1	1	4	0	0	3	0	0	3	5.1	4.1	4.1	109.49	972	1	3							3	1.9071e-14	0.99908	1.0312	50.204	3	NaN	NaN	NaN	0	NaN	NaN	NaN
310	3251;3691;6211;8202;9026			ENSMUSP00000021313;ENSMUSP00000118827	ENSMUSP00000021313	5;2	5;2	5;2	>ENSMUSP00000021313|Dcakd|MGI Symbol|dephospho-CoA kinase domain containing Gene [Source:MGI Symbol;Acc:MGI:1915337]|ENSMUSG00000020935|11|ENSMUST00000021313		2	5	5	5	3	3	5	3	3	5	3	3	5	25.1	25.1	25.1	26.476	231	4				14		3	4	7	2.5421e-13	3.6758	3.967	51.273	14	3.0258	2.3657	75.144	3	4.0675	4.2135	53.764
311	535;2209;4616;5252			ENSMUSP00000021335;ENSMUSP00000106363;ENSMUSP00000082536;ENSMUSP00000106362	ENSMUSP00000021335;ENSMUSP00000106363	4;4;1;1	4;4;1;1	4;4;1;1	>ENSMUSP00000021335|Scfd1|MGI Symbol|Sec1 family domain containing 1 Gene [Source:MGI Symbol;Acc:MGI:1924233]|ENSMUSG00000020952|12|ENSMUST00000021335;>ENSMUSP00000106363|Scfd1|MGI Symbol|Sec1 family domain containing 1 Gene [Source:MGI Symbol;Acc:MGI:1924		4	4	4	4	2	3	4	2	3	4	2	3	4	9.4	9.4	9.4	72.322	639	2		9				2	3	4	1.0392e-23	10.196	8.3973	73.168	9	6.5244	4.5058	88.04	2	11.607	8.6454	76.443
312	221;895;1963;2401;2537;2887;3175;5583;6928;7699			ENSMUSP00000021375;ENSMUSP00000126011	ENSMUSP00000021375;ENSMUSP00000126011	10;10	8;8	8;8	>ENSMUSP00000021375|Sec23a|MGI Symbol|SEC23A (S. cerevisiae) Gene [Source:MGI Symbol;Acc:MGI:1349635]|ENSMUSG00000020986|12|ENSMUST00000021375;>ENSMUSP00000126011|Sec23a|MGI Symbol|SEC23A (S. cerevisiae) Gene [Source:MGI Symbol;Acc:MGI:1349635]|ENSMUSG0000		2	10	8	8	9	5	9	8	4	7	8	4	7	18.2	14.5	14.5	86.161	765	2		21				8	4	9	5.1201e-166	1.174	0.9265	169.25	20	1.7246	1.1214	289.48	7	1.2144	0.89986	112.89
313	896;1019;1134;1195;2252;5702;5977;7198;8282	121	29	ENSMUSP00000021406	ENSMUSP00000021406	9	9	9	>ENSMUSP00000021406|2700097O09Rik|MGI Symbol|RIKEN cDNA 2700097O09 gene Gene [Source:MGI Symbol;Acc:MGI:1919908]|ENSMUSG00000062198|12|ENSMUST00000021406		1	9	9	9	7	8	8	7	8	8	7	8	8	41.2	41.2	41.2	34.156	301	3			28			7	10	11	4.7255e-42	1.0356	0.83102	14.349	28	1.244	0.87414	8.5078	7	1.0997	0.81383	9.7318
314	2642;6934			ENSMUSP00000021407;ENSMUSP00000098963;ENSMUSP00000106336;ENSMUSP00000132835;ENSMUSP00000129286;ENSMUSP00000106331	ENSMUSP00000021407;ENSMUSP00000098963;ENSMUSP00000106336;ENSMUSP00000132835;ENSMUSP00000129286;ENSMUSP00000106331	2;2;2;2;2;2	2;2;2;2;2;2	2;2;2;2;2;2	>ENSMUSP00000021407|Srp54b|MGI Symbol|signal recognition particle 54B Gene [Source:MGI Symbol;Acc:MGI:3714357]|ENSMUSG00000079108|12|ENSMUST00000021407;>ENSMUSP00000098963|Srp54a|MGI Symbol|signal recognition particle 54A Gene [Source:MGI Symbol;Acc:MGI:13		6	2	2	2	0	0	2	0	0	2	0	0	2	6.2	6.2	6.2	55.72	504	2		2						2	1.0502e-10	1.9973	1.7883	21.815	2	NaN	NaN	NaN	0	NaN	NaN	NaN
315	379;4740			ENSMUSP00000021412;ENSMUSP00000124781	ENSMUSP00000021412;ENSMUSP00000124781	2;2	2;2	2;2	>ENSMUSP00000021412|Psma6|MGI Symbol|proteasome (prosome, macropain) subunit, alpha type 6 Gene [Source:MGI Symbol;Acc:MGI:1347006]|ENSMUSG00000021024|12|ENSMUST00000021412;>ENSMUSP00000124781|Psma6|MGI Symbol|proteasome (prosome, macropain) subunit, alpha		2	2	2	2	0	0	2	0	0	2	0	0	2	10.2	10.2	10.2	27.372	246	4				2				2	6.0161e-07	0.98316	1.1169	5.7837	2	NaN	NaN	NaN	0	NaN	NaN	NaN
316	123;2002;3855;4384;4957;6307;7450;8009			ENSMUSP00000021425	ENSMUSP00000021425	8	8	8	>ENSMUSP00000021425|Ahsa1|MGI Symbol|AHA1, activator of heat shock protein ATPase homolog 1 (yeast) Gene [Source:MGI Symbol;Acc:MGI:2387603]|ENSMUSG00000021037|12|ENSMUST00000021425		1	8	8	8	5	4	7	5	4	7	5	4	7	25.1	25.1	25.1	38.117	338	3			18			5	5	8	6.6527e-83	0.9914	0.81521	67.139	17	1.4356	0.94176	9.3007	5	1.106	0.81258	11.055
317	24;754;967;1046;1455;1541;1707;1738;2371;2561;3031;3415;3938;4018;4074;4218;4388;4629;5346;5468;5484;6128;6248;6254;7086;7242;7244;7582;7656;8229;8687;8984;9039			ENSMUSP00000021443;ENSMUSP00000126872;ENSMUSP00000130118	ENSMUSP00000021443;ENSMUSP00000126872;ENSMUSP00000130118	33;32;24	33;32;24	33;32;24	>ENSMUSP00000021443|Mthfd1|MGI Symbol|methylenetetrahydrofolate dehydrogenase (NADP+ dependent), methenyltetrahydrofolate cyclohydrolase, formyltetrahydrofolate synthase Gene [Source:MGI Symbol;Acc:MGI:1342005]|ENSMUSG00000021048|12|ENSMUST00000021443;>ENS		3	33	33	33	25	25	28	25	25	28	25	25	28	40.3	40.3	40.3	101.2	935	1.08	85	3			1	27	30	32	4.9284e-196	1.1517	0.94944	47.283	87	1.4267	0.90628	51.935	27	1.1441	1.2466	26.564
318	2240;7931			ENSMUSP00000021471;ENSMUSP00000123893	ENSMUSP00000021471;ENSMUSP00000123893	2;2	2;2	2;2	>ENSMUSP00000021471|Tmx1|MGI Symbol|thioredoxin-related transmembrane protein 1 Gene [Source:MGI Symbol;Acc:MGI:1919986]|ENSMUSG00000021072|12|ENSMUST00000021471;>ENSMUSP00000123893|Tmx1|MGI Symbol|thioredoxin-related transmembrane protein 1 Gene [Source:M		2	2	2	2	2	2	2	2	2	2	2	2	2	9	9	9	31.395	278	3			6			2	2	2	1.115e-06	4.1211	3.3066	53.24	6	7.2546	5.2533	77.495	2	6.6623	5.2619	65.38
319	71;307;2356			ENSMUSP00000021486;ENSMUSP00000126298;ENSMUSP00000128519	ENSMUSP00000021486;ENSMUSP00000126298;ENSMUSP00000128519	3;3;3	3;3;3	3;3;3	>ENSMUSP00000021486|Timm9|MGI Symbol|translocase of inner mitochondrial membrane 9 homolog (yeast) Gene [Source:MGI Symbol;Acc:MGI:1353436]|ENSMUSG00000021079|12|ENSMUST00000021486;>ENSMUSP00000126298|Timm9|MGI Symbol|translocase of inner mitochondrial mem		3	3	3	3	0	1	3	0	1	3	0	1	3	38.2	38.2	38.2	10.344	89	5					4		1	3	4.5683e-07	7.315	6.0115	43.467	4	NaN	NaN	NaN	0	NaN	NaN	NaN
320	1494			ENSMUSP00000021522	ENSMUSP00000021522	1	1	1	>ENSMUSP00000021522|Glrx5|MGI Symbol|glutaredoxin 5 homolog (S. cerevisiae) Gene [Source:MGI Symbol;Acc:MGI:1920296]|ENSMUSG00000021102|12|ENSMUST00000021522		1	1	1	1	1	1	1	1	1	1	1	1	1	9.2	9.2	9.2	16.292	152	5					3	1	1	1	1.5455e-13	0.99867	0.92442	22.017	3	NaN	NaN	NaN	1	NaN	NaN	NaN
321	517;4477;8383			ENSMUSP00000021523	ENSMUSP00000021523	3	3	3	>ENSMUSP00000021523|Mnat1|MGI Symbol|menage a trois 1 Gene [Source:MGI Symbol;Acc:MGI:106207]|ENSMUSG00000021103|12|ENSMUST00000021523		1	3	3	3	0	0	3	0	0	3	0	0	3	14.2	14.2	14.2	35.848	309	3			3					3	2.6118e-12	0.57925	0.66831	40.826	3	NaN	NaN	NaN	0	NaN	NaN	NaN
322	348;642;847;3396;3419;4056;4227;7525;7807;8540			ENSMUSP00000021595	ENSMUSP00000021595	10	10	10	>ENSMUSP00000021595|Psmc1|MGI Symbol|protease (prosome, macropain) 26S subunit, ATPase 1 Gene [Source:MGI Symbol;Acc:MGI:106054]|ENSMUSG00000021178|12|ENSMUST00000021595		1	10	10	10	7	7	9	7	7	9	7	7	9	29.3	29.3	29.3	49.184	440	2		26				8	8	10	2.947e-103	1.6875	1.3514	42.304	24	2.0385	1.3538	57.85	7	1.8278	1.3116	48.832
323	1605;1646;1807;2421;2606;2773;3218;3309;3424;3494;4443;4509;4834;5191;7064;7355;7506;8325			ENSMUSP00000021611;ENSMUSP00000106311	ENSMUSP00000021611;ENSMUSP00000106311	18;18	18;18	18;18	>ENSMUSP00000021611|Pitrm1|MGI Symbol|pitrilysin metallepetidase 1 Gene [Source:MGI Symbol;Acc:MGI:1916867]|ENSMUSG00000021193|13|ENSMUST00000021611;>ENSMUSP00000106311|Pitrm1|MGI Symbol|pitrilysin metallepetidase 1 Gene [Source:MGI Symbol;Acc:MGI:1916867]		2	18	18	18	12	9	18	12	9	18	12	9	18	24.8	24.8	24.8	117.37	1036	1.02	42	1				14	9	20	1.8632e-73	1.1052	0.98034	95.739	41	1.3256	0.99356	87.752	13	1.149	1.1902	85.705
324	365;1292;1293;1739;1740;2066;2161;2677;3524;4007;4284;5690;5946;6393;7308;8472;8485;8883	115	38	ENSMUSP00000021614;ENSMUSP00000117030;ENSMUSP00000114439;ENSMUSP00000115313	ENSMUSP00000021614;ENSMUSP00000117030	18;18;3;3	18;18;3;3	15;15;3;3	>ENSMUSP00000021614|Pfkp|MGI Symbol|phosphofructokinase, platelet Gene [Source:MGI Symbol;Acc:MGI:1891833]|ENSMUSG00000021196|13|ENSMUST00000021614;>ENSMUSP00000117030|Pfkp|MGI Symbol|phosphofructokinase, platelet Gene [Source:MGI Symbol;Acc:MGI:1891833]|E		4	18	18	15	10	13	17	10	13	17	8	10	14	22.2	22.2	17.5	85.546	784	2		48				11	15	22	1.643e-131	2.6816	1.9835	50.652	47	2.847	1.7801	63.437	11	2.7514	1.8639	56.461
325	4824;5028			ENSMUSP00000105833;ENSMUSP00000112103;ENSMUSP00000021680;ENSMUSP00000105836;ENSMUSP00000131335;ENSMUSP00000025906	ENSMUSP00000105833;ENSMUSP00000112103;ENSMUSP00000021680;ENSMUSP00000105836;ENSMUSP00000131335;ENSMUSP00000025906	2;2;2;2;2;1	2;2;2;2;2;1	2;2;2;2;2;1	>ENSMUSP00000105833|Esrrb|MGI Symbol|estrogen related receptor, beta Gene [Source:MGI Symbol;Acc:MGI:1346832]|ENSMUSG00000021255|12|ENSMUST00000110204;>ENSMUSP00000112103|Esrrb|MGI Symbol|estrogen related receptor, beta Gene [Source:MGI Symbol;Acc:MGI:1346		6	2	2	2	0	1	2	0	1	2	0	1	2	5.7	5.7	5.7	50.737	454	2.5		2	2				1	3	1.8184e-06	5.3959	5.264	69.6	4	NaN	NaN	NaN	0	NaN	NaN	NaN
326	146;492;1377;1611;1678;1679;1841;1842;2464;3050;3156;3168;3241;4537;5128;5858;6378;6879;8106;8107;8771;8772;8839			ENSMUSP00000021698;ENSMUSP00000091921;ENSMUSP00000118189;ENSMUSP00000121138;ENSMUSP00000114201	ENSMUSP00000021698;ENSMUSP00000091921	23;23;8;4;4	12;12;2;2;2	12;12;2;2;2	>ENSMUSP00000021698|Hsp90aa1|MGI Symbol|heat shock protein 90, alpha (cytosolic), class A member 1 Gene [Source:MGI Symbol;Acc:MGI:96250]|ENSMUSG00000021270|12|ENSMUST00000021698;>ENSMUSP00000091921|Hsp90aa1|MGI Symbol|heat shock protein 90, alpha (cytosol		5	23	12	12	16	18	18	7	8	11	7	8	11	28.9	17.3	17.3	84.787	733	1.72	11	29				12	9	19	2.9864e-275	1.3938	1.0774	66.964	35	1.3675	0.80215	61.253	10	1.2844	0.78187	11.448
327	485;5473	122	1	ENSMUSP00000021719	ENSMUSP00000021719	2	2	2	>ENSMUSP00000021719|2010107E04Rik|MGI Symbol|RIKEN cDNA 2010107E04 gene Gene [Source:MGI Symbol;Acc:MGI:1917507]|ENSMUSG00000021290|12|ENSMUST00000021719		1	2	2	2	1	1	2	1	1	2	1	1	2	34.5	34.5	34.5	6.6979	58	5					8	1	2	5	8.8894e-07	15.242	13.409	104.71	8	NaN	NaN	NaN	1	17.801	13.501	6.0103
328	2581			ENSMUSP00000084053;ENSMUSP00000021864	ENSMUSP00000084053;ENSMUSP00000021864	1;1	1;1	1;1	>ENSMUSP00000084053|Ssr1|MGI Symbol|signal sequence receptor, alpha Gene [Source:MGI Symbol;Acc:MGI:105082]|ENSMUSG00000021427|13|ENSMUST00000086842;>ENSMUSP00000021864|Ssr1|MGI Symbol|signal sequence receptor, alpha Gene [Source:MGI Symbol;Acc:MGI:105082]		2	1	1	1	1	1	1	1	1	1	1	1	1	3.8	3.8	3.8	32.724	291	3			3			1	1	1	6.6251e-06	4.6154	3.5203	41.552	3	NaN	NaN	NaN	1	NaN	NaN	NaN
329	730;2445;5726;6059;6135;6687;7026;8732	123	196	ENSMUSP00000021930;ENSMUSP00000059419;ENSMUSP00000107585;ENSMUSP00000081537	ENSMUSP00000021930	8;1;1;1	8;1;1;1	8;1;1;1	>ENSMUSP00000021930|Sfxn1|MGI Symbol|sideroflexin 1 Gene [Source:MGI Symbol;Acc:MGI:2137677]|ENSMUSG00000021474|13|ENSMUST00000021930		4	8	8	8	1	3	7	1	3	7	1	3	7	35.4	35.4	35.4	35.649	322	3			11			1	3	7	3.703e-34	13.523	13.114	62.479	11	NaN	NaN	NaN	1	19.382	14.882	66.292
330	1354;1382;4489;5631;5782;5894;7559;8682			ENSMUSP00000021940	ENSMUSP00000021940	8	8	8	>ENSMUSP00000021940|Lman2|MGI Symbol|lectin, mannose-binding 2 Gene [Source:MGI Symbol;Acc:MGI:1914140]|ENSMUSG00000021484|13|ENSMUST00000021940		1	8	8	8	1	2	8	1	2	8	1	2	8	24.3	24.3	24.3	40.429	358	3			12			1	2	9	1.1868e-24	4.8112	4.8549	62.956	12	NaN	NaN	NaN	1	6.8386	5.2913	81.373
331	1122;1123;8702;8754			ENSMUSP00000021993	ENSMUSP00000021993	4	4	4	>ENSMUSP00000021993|Uqcrb|MGI Symbol|ubiquinol-cytochrome c reductase binding protein Gene [Source:MGI Symbol;Acc:MGI:1914780]|ENSMUSG00000021520|13|ENSMUST00000021993		1	4	4	4	1	2	4	1	2	4	1	2	4	34.2	34.2	34.2	13.561	111	5					9	1	2	6	2.4337e-20	7.1478	6.9628	92.487	8	NaN	NaN	NaN	1	14.003	10.986	61.065
332	5150			ENSMUSP00000022053	ENSMUSP00000022053	1	1	1	>ENSMUSP00000022053|Trip13|MGI Symbol|thyroid hormone receptor interactor 13 Gene [Source:MGI Symbol;Acc:MGI:1916966]|ENSMUSG00000021569|13|ENSMUST00000022053		1	1	1	1	1	1	1	1	1	1	1	1	1	2.3	2.3	2.3	48.376	432	2		3				1	1	1	9.514e-08	2.3026	1.9253	21.063	3	NaN	NaN	NaN	1	NaN	NaN	NaN
333	328;1348;5121;5205;6060;6721;6744;6745;7774;8854	124;125	71;109	ENSMUSP00000022060	ENSMUSP00000022060	10	10	10	>ENSMUSP00000022060|Pdcd6|MGI Symbol|programmed cell death 6 Gene [Source:MGI Symbol;Acc:MGI:109283]|ENSMUSG00000021576|13|ENSMUST00000022060		1	10	10	10	10	9	10	10	9	10	10	9	10	53.9	53.9	53.9	21.867	191	4.04				43	2	14	16	15	3.6634e-165	0.93656	0.95602	20.028	45	0.97201	0.76748	12.756	14	1.1282	1.0826	16.557
334	33;102;2586;3820;5934;7255;7908;8055;8422;8639			ENSMUSP00000022062	ENSMUSP00000022062	10	10	10	>ENSMUSP00000022062|Sdha|MGI Symbol|succinate dehydrogenase complex, subunit A, flavoprotein (Fp) Gene [Source:MGI Symbol;Acc:MGI:1914195]|ENSMUSG00000021577|13|ENSMUST00000022062		1	10	10	10	7	6	10	7	6	10	7	6	10	21.4	21.4	21.4	72.585	664	2		26				7	6	13	2.2559e-123	1.0111	0.74678	44.152	26	1.1257	0.74988	13.393	7	1.0325	0.74111	4.0788
335	4698;8572			ENSMUSP00000022082	ENSMUSP00000022082	2	2	2	>ENSMUSP00000022082|Glrx|MGI Symbol|glutaredoxin Gene [Source:MGI Symbol;Acc:MGI:2135625]|ENSMUSG00000021591|13|ENSMUST00000022082		1	2	2	2	2	2	2	2	2	2	2	2	2	20.6	20.6	20.6	11.871	107	5					6	2	2	2	0.002099	1.1713	0.93207	29.913	6	1.2021	0.85488	21.629	2	1.5213	1.4434	19.663
336	560;660;2678;4963;6139			ENSMUSP00000022148;ENSMUSP00000131097	ENSMUSP00000022148;ENSMUSP00000131097	5;4	5;4	5;4	>ENSMUSP00000022148|Mccc2|MGI Symbol|methylcrotonoyl-Coenzyme A carboxylase 2 (beta) Gene [Source:MGI Symbol;Acc:MGI:1925288]|ENSMUSG00000021646|13|ENSMUST00000022148;>ENSMUSP00000131097|Mccc2|MGI Symbol|methylcrotonoyl-Coenzyme A carboxylase 2 (beta) Gene		2	5	5	5	4	2	4	4	2	4	4	2	4	10.1	10.1	10.1	61.378	563	2		11				4	2	5	1.895e-15	1.3831	1.0529	30.839	11	2.0958	1.307	50.02	4	1.5443	1.0496	4.1709
337	4877			ENSMUSP00000022196;ENSMUSP00000133116	ENSMUSP00000022196;ENSMUSP00000133116	1;1	1;1	1;1	>ENSMUSP00000022196|Ap3b1|MGI Symbol|adaptor-related protein complex 3, beta 1 subunit Gene [Source:MGI Symbol;Acc:MGI:1333879]|ENSMUSG00000021686|13|ENSMUST00000022196;>ENSMUSP00000133116|Ap3b1|MGI Symbol|adaptor-related protein complex 3, beta 1 subunit		2	1	1	1	0	1	1	0	1	1	0	1	1	1	1	1	122.74	1105	1	2						1	1	0.0020278	3.504	3.7133	108.63	2	NaN	NaN	NaN	0	NaN	NaN	NaN
338	2014;2034;4545;7138;7147			ENSMUSP00000022206;ENSMUSP00000130532	ENSMUSP00000022206;ENSMUSP00000130532	5;5	5;5	5;5	>ENSMUSP00000022206|Ndufaf2|MGI Symbol|NADH dehydrogenase (ubiquinone) 1 alpha subcomplex, assembly factor 2 Gene [Source:MGI Symbol;Acc:MGI:1922847]|ENSMUSG00000068184|13|ENSMUST00000022206;>ENSMUSP00000130532|Ndufaf2|MGI Symbol|NADH dehydrogenase (ubiqui		2	5	5	5	2	1	5	2	1	5	2	1	5	31.5	31.5	31.5	19.628	168	4				9		2	1	6	5.7038e-39	2.7158	3.0319	62.217	8	5.3956	4.1084	102.44	2	NaN	NaN	NaN
339	227;2295;2497;3491;4029;4379;5777;5974;6025;6026			ENSMUSP00000022256	ENSMUSP00000022256	10	10	10	>ENSMUSP00000022256|Psmd6|MGI Symbol|proteasome (prosome, macropain) 26S subunit, non-ATPase, 6 Gene [Source:MGI Symbol;Acc:MGI:1913663]|ENSMUSG00000021737|14|ENSMUST00000022256		1	10	10	10	7	6	5	7	6	5	7	6	5	27.5	27.5	27.5	45.536	389	2.78		6	16	1		8	8	7	3.2986e-31	1.7501	1.3404	36.284	23	1.8961	1.3557	8.9898	8	2.073	1.6296	53.822
340	1140;3681;7791;7990;8187;8566	126	133	ENSMUSP00000022268	ENSMUSP00000022268	6	6	6	>ENSMUSP00000022268|Pdhb|MGI Symbol|pyruvate dehydrogenase (lipoamide) beta Gene [Source:MGI Symbol;Acc:MGI:1915513]|ENSMUSG00000021748|14|ENSMUST00000022268		1	6	6	6	4	4	5	4	4	5	4	4	5	21.7	21.7	21.7	38.937	359	3			14			4	4	6	1.7913e-83	2.6924	2.0112	38.159	14	2.9459	2.0517	10.232	4	3.036	2.2248	24.403
341	579;1365;7628;7629;7630;8063			ENSMUSP00000022272;ENSMUSP00000129059	ENSMUSP00000022272;ENSMUSP00000129059	6;6	6;6	6;6	>ENSMUSP00000022272|Kctd6|MGI Symbol|potassium channel tetramerisation domain containing 6 Gene [Source:MGI Symbol;Acc:MGI:1918643]|ENSMUSG00000021752|14|ENSMUST00000022272;>ENSMUSP00000129059|Kctd6|MGI Symbol|potassium channel tetramerisation domain conta		2	6	6	6	3	3	6	3	3	6	3	3	6	24.1	24.1	24.1	27.624	237	3			13			3	3	7	1.3015e-18	1.097	1.0566	9.135	13	1.5856	1.1036	4.2724	3	1.3862	1.0566	8.6583
342	2075;3901			ENSMUSP00000022281	ENSMUSP00000022281	2	2	2	>ENSMUSP00000022281|Skiv2l2|MGI Symbol|superkiller viralicidic activity 2-like 2 (S. cerevisiae) Gene [Source:MGI Symbol;Acc:MGI:1919448]|ENSMUSG00000016018|13|ENSMUST00000022281		1	2	2	2	1	0	2	1	0	2	1	0	2	2.4	2.4	2.4	117.64	1040	1	3					1		2	0.00019763	1.4577	1.2396	15.655	3	NaN	NaN	NaN	1	NaN	NaN	NaN
343	172;2197;2611;5216;5217;5240;6587;6900;7316;8316;8627;8669;8865;8970			ENSMUSP00000022293;ENSMUSP00000115560;ENSMUSP00000123032	ENSMUSP00000022293;ENSMUSP00000115560	14;9;3	13;9;3	13;9;3	>ENSMUSP00000022293|Vdac2|MGI Symbol|voltage-dependent anion channel 2 Gene [Source:MGI Symbol;Acc:MGI:106915]|ENSMUSG00000021771|14|ENSMUST00000022293;>ENSMUSP00000115560|Vdac2|MGI Symbol|voltage-dependent anion channel 2 Gene [Source:MGI Symbol;Acc:MGI:1		3	14	13	13	10	10	14	9	9	13	9	9	13	55.9	53.9	53.9	31.732	295	3.14	1		42	3	3	13	13	23	1.1241e-169	16.276	12.928	98.569	46	7.9372	5.4611	51.314	13	11.931	10.322	79.443
344	3867			ENSMUSP00000022340	ENSMUSP00000022340	1	1	1	>ENSMUSP00000022340|Nid2|MGI Symbol|nidogen 2 Gene [Source:MGI Symbol;Acc:MGI:1298229]|ENSMUSG00000021806|14|ENSMUST00000022340		1	1	1	1	0	0	1	0	0	1	0	0	1	1.2	1.2	1.2	153.91	1403	1	1							1	1.001e-17	NaN	NaN	NaN	1	NaN	NaN	NaN	0	NaN	NaN	NaN
345	327;1682;3152;3693;4791;4792;5595;5679;5716;8892	127	135	ENSMUSP00000022341	ENSMUSP00000022341	10	10	10	>ENSMUSP00000022341|2700060E02Rik|MGI Symbol|RIKEN cDNA 2700060E02 gene Gene [Source:MGI Symbol;Acc:MGI:1915295]|ENSMUSG00000021807|14|ENSMUST00000022341		1	10	10	10	4	7	8	4	7	8	4	7	8	48	48	48	28.152	244	4.04				22	1	4	7	12	1.089e-79	1.1215	1.1881	11.144	20	1.4786	1.104	8.2504	3	1.3377	1.1221	12.768
346	131;524;850;1233;1942;2043;2376;2545;3123;4061;5118;6397;8568			ENSMUSP00000022380	ENSMUSP00000022380	13	13	13	>ENSMUSP00000022380|Psmc6|MGI Symbol|proteasome (prosome, macropain) 26S subunit, ATPase, 6 Gene [Source:MGI Symbol;Acc:MGI:1914339]|ENSMUSG00000021832|14|ENSMUST00000022380		1	13	13	13	5	6	11	5	6	11	5	6	11	37.5	37.5	37.5	44.172	389	3			24			5	7	12	4.0182e-105	1.6641	1.3969	31.069	22	2.1775	1.4738	14.875	4	2.0134	1.5201	14.579
347	3644;3748	119	22	ENSMUSP00000128602;ENSMUSP00000022429;ENSMUSP00000107937;ENSMUSP00000127272	ENSMUSP00000128602;ENSMUSP00000022429;ENSMUSP00000107937;ENSMUSP00000127272	2;2;1;1	1;1;1;1	1;1;1;1	>ENSMUSP00000128602|Arf4|MGI Symbol|ADP-ribosylation factor 4 Gene [Source:MGI Symbol;Acc:MGI:99433]|ENSMUSG00000021877|14|ENSMUST00000169243;>ENSMUSP00000022429|Arf4|MGI Symbol|ADP-ribosylation factor 4 Gene [Source:MGI Symbol;Acc:MGI:99433]|ENSMUSG000000		4	2	1	1	2	1	1	1	1	1	1	1	1	11.6	5.5	5.5	20.453	181	5					3	1	1	1	1.1159e-15	3.0732	2.3308	21.707	3	NaN	NaN	NaN	1	NaN	NaN	NaN
348	2286			ENSMUSP00000022470;ENSMUSP00000131566;ENSMUSP00000128467;ENSMUSP00000132454	ENSMUSP00000022470;ENSMUSP00000131566;ENSMUSP00000128467;ENSMUSP00000132454	1;1;1;1	1;1;1;1	1;1;1;1	>ENSMUSP00000022470|Parg|MGI Symbol|poly (ADP-ribose) glycohydrolase Gene [Source:MGI Symbol;Acc:MGI:1347094]|ENSMUSG00000021911|14|ENSMUST00000022470;>ENSMUSP00000131566|Parg|MGI Symbol|poly (ADP-ribose) glycohydrolase Gene [Source:MGI Symbol;Acc:MGI:1347		4	1	1	1	1	0	0	1	0	0	1	0	0	1.1	1.1	1.1	108.55	961	1	1					1			0.0025501	NaN	NaN	NaN	1	NaN	NaN	NaN	1	NaN	NaN	NaN
349	5717			ENSMUSP00000022504;ENSMUSP00000107575;ENSMUSP00000107574;ENSMUSP00000107576;ENSMUSP00000107573	ENSMUSP00000022504;ENSMUSP00000107575;ENSMUSP00000107574;ENSMUSP00000107576;ENSMUSP00000107573	1;1;1;1;1	1;1;1;1;1	1;1;1;1;1	>ENSMUSP00000022504|Mapk8|MGI Symbol|mitogen-activated protein kinase 8 Gene [Source:MGI Symbol;Acc:MGI:1346861]|ENSMUSG00000021936|14|ENSMUST00000022504;>ENSMUSP00000107575|Mapk8|MGI Symbol|mitogen-activated protein kinase 8 Gene [Source:MGI Symbol;Acc:MG		5	1	1	1	0	0	1	0	0	1	0	0	1	3	3	3	48.178	427	2		1						1	0.0047699	NaN	NaN	NaN	1	NaN	NaN	NaN	0	NaN	NaN	NaN
350	804;1355;1476;1771;2199;3086;4160;4496;4990;5694;5856;6058;7784;7785;8069;8219;8949	128;129;130;131;132	265;266;279;296;333	ENSMUSP00000022522;ENSMUSP00000132119;ENSMUSP00000129206;ENSMUSP00000131068	ENSMUSP00000022522	17;8;5;5	17;8;5;5	17;8;5;5	>ENSMUSP00000022522|Tdh|MGI Symbol|L-threonine dehydrogenase Gene [Source:MGI Symbol;Acc:MGI:1926231]|ENSMUSG00000021953|14|ENSMUST00000022522		4	17	17	17	15	16	16	15	16	16	15	16	16	63.3	63.3	63.3	41.461	373	3			64			21	22	21	0	1.0252	0.83125	36.619	64	1.2248	0.86209	34.628	21	1.0105	0.74224	43.038
351	2758;8846			ENSMUSP00000022536	ENSMUSP00000022536	2	2	2	>ENSMUSP00000022536|F630043A04Rik|MGI Symbol|RIKEN cDNA F630043A04 gene Gene [Source:MGI Symbol;Acc:MGI:3041235]|ENSMUSG00000021965|14|ENSMUST00000022536		1	2	2	2	1	1	2	1	1	2	1	1	2	8	8	8	45.37	411	2		4				1	1	2	2.5844e-05	0.50906	0.47842	36.308	3	NaN	NaN	NaN	0	NaN	NaN	NaN
352	2407			ENSMUSP00000066905;ENSMUSP00000055515;ENSMUSP00000022544	ENSMUSP00000066905;ENSMUSP00000055515;ENSMUSP00000022544	1;1;1	1;1;1	1;1;1	>ENSMUSP00000066905|Hmbox1|MGI Symbol|homeobox containing 1 Gene [Source:MGI Symbol;Acc:MGI:2445066]|ENSMUSG00000021972|14|ENSMUST00000067843;>ENSMUSP00000055515|Hmbox1|MGI Symbol|homeobox containing 1 Gene [Source:MGI Symbol;Acc:MGI:2445066]|ENSMUSG000000		3	1	1	1	0	1	0	0	1	0	0	1	0	2.6	2.6	2.6	47.115	419	2		1					1		0.00030718	NaN	NaN	NaN	1	NaN	NaN	NaN	0	NaN	NaN	NaN
353	5912			ENSMUSP00000044517;ENSMUSP00000106512;ENSMUSP00000086296;ENSMUSP00000106513;ENSMUSP00000022587;ENSMUSP00000099140	ENSMUSP00000044517;ENSMUSP00000106512;ENSMUSP00000086296;ENSMUSP00000106513;ENSMUSP00000022587;ENSMUSP00000099140	1;1;1;1;1;1	1;1;1;1;1;1	1;1;1;1;1;1	>ENSMUSP00000044517|Tsc22d1|MGI Symbol|TSC22 domain family, member 1 Gene [Source:MGI Symbol;Acc:MGI:109127]|ENSMUSG00000022010|14|ENSMUST00000048371;>ENSMUSP00000106512|Tsc22d1|MGI Symbol|TSC22 domain family, member 1 Gene [Source:MGI Symbol;Acc:MGI:10912		6	1	1	1	0	0	1	0	0	1	0	0	1	1.1	1.1	1.1	109.81	1077	5					1			1	0.0035798	NaN	NaN	NaN	1	NaN	NaN	NaN	0	NaN	NaN	NaN
354	134;551;1416;2953;3611;5995;7540;8249			ENSMUSP00000129504;ENSMUSP00000022696	ENSMUSP00000129504;ENSMUSP00000022696	8;8	8;8	8;8	>ENSMUSP00000129504|Xpo7|MGI Symbol|exportin 7 Gene [Source:MGI Symbol;Acc:MGI:1929705]|ENSMUSG00000022100|14|ENSMUST00000167242;>ENSMUSP00000022696|Xpo7|MGI Symbol|exportin 7 Gene [Source:MGI Symbol;Acc:MGI:1929705]|ENSMUSG00000022100|14|ENSMUST0000002269		2	8	8	8	1	3	6	1	3	6	1	3	6	10.4	10.4	10.4	123.9	1088	1	10					1	3	6	7.0809e-95	8.9601	8.566	63.805	10	NaN	NaN	NaN	1	9.5448	8.9629	10.692
355	67;294;578;1005;1237;1338;1862;2814;3124;3176;3810;3815;3984;4017;4723;4776;4849;4996;5107;5317;5394;5395;5911;7041;7160;7868;7911;9022			ENSMUSP00000022742;ENSMUSP00000128819;ENSMUSP00000101659;ENSMUSP00000029826;ENSMUSP00000127669	ENSMUSP00000022742;ENSMUSP00000128819	28;28;1;1;1	28;28;1;1;1	28;28;1;1;1	>ENSMUSP00000022742|Nup155|MGI Symbol|nucleoporin 155 Gene [Source:MGI Symbol;Acc:MGI:2181182]|ENSMUSG00000022142|15|ENSMUST00000022742;>ENSMUSP00000128819|Nup155|MGI Symbol|nucleoporin 155 Gene [Source:MGI Symbol;Acc:MGI:2181182]|ENSMUSG00000022142|15|ENS		5	28	28	28	25	26	22	25	26	22	25	26	22	26.4	26.4	26.4	158.62	1423	1.01	86	1				31	30	26	1.8685e-302	2.2307	2.0751	70.47	86	2.2769	1.4396	78.529	30	2.3631	2.8597	62.663
356	2274			ENSMUSP00000022781;ENSMUSP00000122366	ENSMUSP00000022781;ENSMUSP00000122366	1;1	1;1	1;1	>ENSMUSP00000022781|Dad1|MGI Symbol|defender against cell death 1 Gene [Source:MGI Symbol;Acc:MGI:101912]|ENSMUSG00000022174|14|ENSMUST00000022781;>ENSMUSP00000122366|Dad1|MGI Symbol|defender against cell death 1 Gene [Source:MGI Symbol;Acc:MGI:101912]|ENS		2	1	1	1	0	1	1	0	1	1	0	1	1	10.6	10.6	10.6	12.497	113	5					2		1	1	1.6471e-09	11.299	12.595	113.79	2	NaN	NaN	NaN	0	NaN	NaN	NaN
357	1105			ENSMUSP00000022803;ENSMUSP00000107118	ENSMUSP00000022803;ENSMUSP00000107118	1;1	1;1	1;1	>ENSMUSP00000022803|Psmb5|MGI Symbol|proteasome (prosome, macropain) subunit, beta type 5 Gene [Source:MGI Symbol;Acc:MGI:1194513]|ENSMUSG00000022193|14|ENSMUST00000022803;>ENSMUSP00000107118|Psmb5|MGI Symbol|proteasome (prosome, macropain) subunit, beta t		2	1	1	1	0	0	1	0	0	1	0	0	1	5.3	5.3	5.3	28.532	264	4				1				1	4.1476e-07	NaN	NaN	NaN	1	NaN	NaN	NaN	0	NaN	NaN	NaN
358	1121;1886;1936;2084;2729;6078	133;134	63;107	ENSMUSP00000022816;ENSMUSP00000106130	ENSMUSP00000022816;ENSMUSP00000106130	6;6	6;6	6;6	>ENSMUSP00000022816|Sub1|MGI Symbol|SUB1 homolog (S. cerevisiae) Gene [Source:MGI Symbol;Acc:MGI:104811]|ENSMUSG00000022205|15|ENSMUST00000022816;>ENSMUSP00000106130|Sub1|MGI Symbol|SUB1 homolog (S. cerevisiae) Gene [Source:MGI Symbol;Acc:MGI:104811]|ENSMU		2	6	6	6	3	2	6	3	2	6	3	2	6	59.8	59.8	59.8	14.427	127	4.93				1	13	4	3	7	2.5693e-22	1.8948	1.8878	48.357	12	1.3479	1.1232	39.894	3	2.9432	2.466	86.319
359	1248;1284			ENSMUSP00000022830;ENSMUSP00000126306	ENSMUSP00000022830;ENSMUSP00000126306	2;2	2;2	2;2	>ENSMUSP00000022830|Ripk3|MGI Symbol|receptor-interacting serine-threonine kinase 3 Gene [Source:MGI Symbol;Acc:MGI:2154952]|ENSMUSG00000022221|14|ENSMUST00000022830;>ENSMUSP00000126306|Ripk3|MGI Symbol|receptor-interacting serine-threonine kinase 3 Gene [		2	2	2	2	0	1	1	0	1	1	0	1	1	5.6	5.6	5.6	53.322	486	2		2					1	1	1.5927e-06	NaN	NaN	NaN	1	NaN	NaN	NaN	0	NaN	NaN	NaN
360	767;768;1979;2377;3285;3303;3305;3348;4905;6827;8280;8694			ENSMUSP00000022842;ENSMUSP00000125566	ENSMUSP00000022842	12;4	12;4	12;4	>ENSMUSP00000022842|Cct5|MGI Symbol|chaperonin containing Tcp1, subunit 5 (epsilon) Gene [Source:MGI Symbol;Acc:MGI:107185]|ENSMUSG00000022234|15|ENSMUST00000022842		2	12	12	12	7	7	10	7	7	10	7	7	10	25.5	25.5	25.5	59.623	541	2		29				9	9	11	6.5377e-138	1.5455	1.0857	38.473	29	1.6556	1.0927	46.317	9	1.5796	1.0983	47.656
361	6849			ENSMUSP00000022857;ENSMUSP00000127781	ENSMUSP00000022857;ENSMUSP00000127781	1;1	1;1	1;1	>ENSMUSP00000022857|Ttc23l|MGI Symbol|tetratricopeptide repeat domain 23-like Gene [Source:MGI Symbol;Acc:MGI:1923027]|ENSMUSG00000022249|15|ENSMUST00000022857;>ENSMUSP00000127781|Ttc23l|MGI Symbol|tetratricopeptide repeat domain 23-like Gene [Source:MGI S		2	1	1	1	1	0	0	1	0	0	1	0	0	1.7	1.7	1.7	51.532	458	1	1					1			7.5506e-06	NaN	NaN	NaN	1	NaN	NaN	NaN	1	NaN	NaN	NaN
362	1191;1419;1900;2287;2732;2733;5446;5793;7133;8567;8869	108;135	1;160	ENSMUSP00000022894;ENSMUSP00000105990;ENSMUSP00000105991;ENSMUSP00000115928;ENSMUSP00000120610;ENSMUSP00000105988	ENSMUSP00000022894;ENSMUSP00000105990;ENSMUSP00000105991	11;11;11;4;2;1	8;8;8;3;2;1	8;8;8;3;2;1	>ENSMUSP00000022894|Ywhaz|MGI Symbol|tyrosine 3-monooxygenase/tryptophan 5-monooxygenase activation protein, zeta polypeptide Gene [Source:MGI Symbol;Acc:MGI:109484]|ENSMUSG00000022285|15|ENSMUST00000022894;>ENSMUSP00000105990|Ywhaz|MGI Symbol|tyrosine 3-m		6	11	8	8	7	6	10	6	5	8	6	5	8	46.1	35.1	35.1	27.771	245	3			22			7	5	10	2.8299e-112	1.1753	0.98488	35.594	22	1.2707	0.97306	8.1661	7	1.2252	0.94718	17.052
363	1696			ENSMUSP00000022925;ENSMUSP00000087488	ENSMUSP00000022925;ENSMUSP00000087488	1;1	1;1	1;1	>ENSMUSP00000022925|Eif3h|MGI Symbol|eukaryotic translation initiation factor 3, subunit H Gene [Source:MGI Symbol;Acc:MGI:1915385]|ENSMUSG00000022312|15|ENSMUST00000022925;>ENSMUSP00000087488|Eif3h|MGI Symbol|eukaryotic translation initiation factor 3, su		2	1	1	1	0	0	1	0	0	1	0	0	1	5.4	5.4	5.4	39.832	352	3			1					1	3.1966e-06	NaN	NaN	NaN	1	NaN	NaN	NaN	0	NaN	NaN	NaN
364	3664;8727;8742;9008			ENSMUSP00000022962	ENSMUSP00000022962	4	4	4	>ENSMUSP00000022962|Ttc35|MGI Symbol|tetratricopeptide repeat domain 35 Gene [Source:MGI Symbol;Acc:MGI:1913986]|ENSMUSG00000022337|15|ENSMUST00000022962		1	4	4	4	2	2	3	2	2	3	2	2	3	15.5	15.5	15.5	34.934	297	3			7			2	2	3	4.9984e-30	19.165	13.903	63.973	7	17.041	12.279	17.57	2	26.745	20.609	14.767
365	235;1525;8340			ENSMUSP00000022980	ENSMUSP00000022980	3	3	3	>ENSMUSP00000022980|Ndufb9|MGI Symbol|NADH dehydrogenase (ubiquinone) 1 beta subcomplex, 9 Gene [Source:MGI Symbol;Acc:MGI:1913468]|ENSMUSG00000022354|15|ENSMUST00000022980		1	3	3	3	1	2	3	1	2	3	1	2	3	31.3	31.3	31.3	21.984	179	4				6		1	2	3	1.8742e-21	10.662	10.881	68.126	6	NaN	NaN	NaN	1	10.513	8.9365	31.986
366	7;8;6325;6326	136	5	ENSMUSP00000023036	ENSMUSP00000023036	4	4	4	>ENSMUSP00000023036|Rbx1|MGI Symbol|ring-box 1 Gene [Source:MGI Symbol;Acc:MGI:1891829]|ENSMUSG00000022400|15|ENSMUST00000023036		1	4	4	4	4	4	3	4	4	3	4	4	3	30.6	30.6	30.6	12.274	108	4.81			1	1	14	4	7	5	6.8126e-26	1.5486	1.4334	81.777	13	1.5715	1.2475	16.486	4	1.4282	1.4016	70.338
367	6099			ENSMUSP00000023043;ENSMUSP00000127593	ENSMUSP00000023043;ENSMUSP00000127593	1;1	1;1	1;1	>ENSMUSP00000023043|Adsl|MGI Symbol|adenylosuccinate lyase Gene [Source:MGI Symbol;Acc:MGI:103202]|ENSMUSG00000022407|15|ENSMUST00000023043;>ENSMUSP00000127593|Adsl|MGI Symbol|adenylosuccinate lyase Gene [Source:MGI Symbol;Acc:MGI:103202]|ENSMUSG0000002240		2	1	1	1	1	0	0	1	0	0	1	0	0	2.3	2.3	2.3	54.866	484	2		1				1			0.00079059	NaN	NaN	NaN	0	NaN	NaN	NaN	0	NaN	NaN	NaN
368	1622;1833;3987			ENSMUSP00000094167;ENSMUSP00000098225;ENSMUSP00000023056	ENSMUSP00000094167;ENSMUSP00000098225;ENSMUSP00000023056	3;3;3	3;3;3	3;3;3	>ENSMUSP00000094167|Deptor|MGI Symbol|DEP domain containing MTOR-interacting protein Gene [Source:MGI Symbol;Acc:MGI:2146322]|ENSMUSG00000022419|15|ENSMUST00000096433;>ENSMUSP00000098225|Deptor|MGI Symbol|DEP domain containing MTOR-interacting protein Gene		3	3	3	3	2	1	2	2	1	2	2	1	2	6.8	6.8	6.8	46.119	409	2		5				2	1	2	4.4223e-05	4.7417	3.4968	85.294	5	7.2758	5.2171	56.582	2	NaN	NaN	NaN
369	13;165;5060;5375	137	108	ENSMUSP00000023062	ENSMUSP00000023062	4	4	4	>ENSMUSP00000023062|Tomm22|MGI Symbol|translocase of outer mitochondrial membrane 22 homolog (yeast) Gene [Source:MGI Symbol;Acc:MGI:2450248]|ENSMUSG00000022427|15|ENSMUST00000023062		1	4	4	4	3	3	3	3	3	3	3	3	3	48.6	48.6	48.6	15.537	142	4				10		3	3	4	1.2452e-114	11.481	12.111	127.46	10	2.0889	1.7066	14.21	3	15.583	13.112	35.828
370	2471;3035;4993;7418			ENSMUSP00000023071	ENSMUSP00000023071	4	4	4	>ENSMUSP00000023071|Samm50|MGI Symbol|sorting and assembly machinery component 50 homolog (S. cerevisiae) Gene [Source:MGI Symbol;Acc:MGI:1915903]|ENSMUSG00000022437|15|ENSMUST00000023071		1	4	4	4	1	2	4	1	2	4	1	2	4	9.4	9.4	9.4	51.863	469	2		7				1	2	4	1.2057e-13	37.584	34.756	68.653	4	NaN	NaN	NaN	0	NaN	NaN	NaN
371	6728			ENSMUSP00000023087	ENSMUSP00000023087	1	1	1	>ENSMUSP00000023087|Twf1|MGI Symbol|twinfilin, actin-binding protein, homolog 1 (Drosophila) Gene [Source:MGI Symbol;Acc:MGI:1100520]|ENSMUSG00000022451|15|ENSMUST00000023087		1	1	1	1	0	0	1	0	0	1	0	0	1	5.1	5.1	5.1	40.079	350	3			1					1	3.131e-05	NaN	NaN	NaN	1	NaN	NaN	NaN	0	NaN	NaN	NaN
372	7826			ENSMUSP00000023116	ENSMUSP00000023116	1	1	1	>ENSMUSP00000023116|Aco2|MGI Symbol|aconitase 2, mitochondrial Gene [Source:MGI Symbol;Acc:MGI:87880]|ENSMUSG00000022477|15|ENSMUST00000023116		1	1	1	1	1	0	0	1	0	0	1	0	0	1	1	1	85.462	780	1	1					1			0.01314	NaN	NaN	NaN	1	NaN	NaN	NaN	1	NaN	NaN	NaN
373	1053;3146;3337			ENSMUSP00000023117	ENSMUSP00000023117	3	3	3	>ENSMUSP00000023117|Phf5a|MGI Symbol|PHD finger protein 5A Gene [Source:MGI Symbol;Acc:MGI:2156864]|ENSMUSG00000061360|15|ENSMUST00000023117		1	3	3	3	2	1	2	2	1	2	2	1	2	34.5	34.5	34.5	12.405	110	5					5	2	1	2	1.8766e-24	1.3496	1.1748	21.321	5	1.6813	1.2626	15.026	2	NaN	NaN	NaN
374	679;7042;7557			ENSMUSP00000023128	ENSMUSP00000023128	3	3	3	>ENSMUSP00000023128|Itga5|MGI Symbol|integrin alpha 5 (fibronectin receptor alpha) Gene [Source:MGI Symbol;Acc:MGI:96604]|ENSMUSG00000000555|15|ENSMUST00000023128		1	3	3	3	3	2	1	3	2	1	3	2	1	3	3	3	115.04	1053	3.67	2				4	3	2	1	2.9923e-06	5.6815	4.2954	94.031	6	2.8273	1.9136	85.052	3	15.033	12.291	11.15
375	4645			ENSMUSP00000023190;ENSMUSP00000112860	ENSMUSP00000023190;ENSMUSP00000112860	1;1	1;1	1;1	>ENSMUSP00000023190|Lsg1|MGI Symbol|large subunit GTPase 1 homolog (S. cerevisiae) Gene [Source:MGI Symbol;Acc:MGI:107236]|ENSMUSG00000022538|16|ENSMUST00000023190;>ENSMUSP00000112860|Lsg1|MGI Symbol|large subunit GTPase 1 homolog (S. cerevisiae) Gene [Sou		2	1	1	1	1	0	0	1	0	0	1	0	0	1.2	1.2	1.2	73.156	644	2		1				1			0.0081384	NaN	NaN	NaN	0	NaN	NaN	NaN	0	NaN	NaN	NaN
376	64;422;2807;3128;3188;4086;5122;8626	138;139	164;166	ENSMUSP00000023210	ENSMUSP00000023210	8	8	8	>ENSMUSP00000023210|Cyc1|MGI Symbol|cytochrome c-1 Gene [Source:MGI Symbol;Acc:MGI:1913695]|ENSMUSG00000022551|15|ENSMUST00000023210		1	8	8	8	2	2	8	2	2	8	2	2	8	37.8	37.8	37.8	35.327	325	3			16			3	2	11	9.6034e-87	3.9852	3.5333	61.804	16	1.8051	1.2936	105.76	3	13.225	10.203	2.1598
377	779;811;3053;3872;4163;5335;6756;6794			ENSMUSP00000087110;ENSMUSP00000105602;ENSMUSP00000116360;ENSMUSP00000023235;ENSMUSP00000114753;ENSMUSP00000087109;ENSMUSP00000105599;ENSMUSP00000112141;ENSMUSP00000123005;ENSMUSP00000115553;ENSMUSP00000118889;ENSMUSP00000122155	ENSMUSP00000087110;ENSMUSP00000105602;ENSMUSP00000116360;ENSMUSP00000023235;ENSMUSP00000114753;ENSMUSP00000087109;ENSMUSP00000105599;ENSMUSP00000112141;ENSMUSP00000123005;ENSMUSP00000115553;ENSMUSP00000118889;ENSMUSP00000122155	8;8;8;8;7;7;7;7;5;4;4;4	8;8;8;8;7;7;7;7;5;4;4;4	8;8;8;8;7;7;7;7;5;4;4;4	>ENSMUSP00000087110|Eef1d|MGI Symbol|eukaryotic translation elongation factor 1 delta (guanine nucleotide exchange protein) Gene [Source:MGI Symbol;Acc:MGI:1913906]|ENSMUSG00000055762|15|ENSMUST00000089681;>ENSMUSP00000105602|Eef1d|MGI Symbol|eukaryotic tr		12	8	8	8	4	6	7	4	6	7	4	6	7	15	15	15	72.93	660	3.11			17		1	5	6	7	3.5961e-72	1.0274	0.90756	48.362	17	1.5136	0.9902	76.712	4	1.2034	0.89327	53.924
378	390;985;6161;7999	140	91	ENSMUSP00000110094;ENSMUSP00000023269;ENSMUSP00000114135;ENSMUSP00000130323	ENSMUSP00000110094;ENSMUSP00000023269;ENSMUSP00000114135	4;4;4;1	4;4;4;1	4;4;4;1	>ENSMUSP00000110094|Rpl24|MGI Symbol|ribosomal protein L24 Gene [Source:MGI Symbol;Acc:MGI:1915443]|ENSMUSG00000022601|16|ENSMUST00000114450;>ENSMUSP00000023269|Rpl24|MGI Symbol|ribosomal protein L24 Gene [Source:MGI Symbol;Acc:MGI:1915443]|ENSMUSG00000022		4	4	4	4	3	4	3	3	4	3	3	4	3	23.9	23.9	23.9	18.195	159	4				13		4	5	4	9.0947e-32	1.8458	1.5782	11.761	13	1.8751	1.4565	1.4142	4	1.9348	1.5782	3.6769
379	2663			ENSMUSP00000023351;ENSMUSP00000113832	ENSMUSP00000023351;ENSMUSP00000113832	1;1	1;1	1;1	>ENSMUSP00000023351|Mzt2|MGI Symbol|mitotic spindle organizing protein 2 Gene [Source:MGI Symbol;Acc:MGI:1922845]|ENSMUSG00000022671|16|ENSMUST00000023351;>ENSMUSP00000113832|Mzt2|MGI Symbol|mitotic spindle organizing protein 2 Gene [Source:MGI Symbol;Acc:		2	1	1	1	1	1	1	1	1	1	1	1	1	8.8	8.8	8.8	16.524	159	5					3	1	1	1	1.2974e-08	1.0135	0.93813	15.725	3	NaN	NaN	NaN	1	NaN	NaN	NaN
380	2179			ENSMUSP00000023361;ENSMUSP00000128750;ENSMUSP00000111471	ENSMUSP00000023361;ENSMUSP00000128750;ENSMUSP00000111471	1;1;1	1;1;1	1;1;1	>ENSMUSP00000023361|Pdxdc1|MGI Symbol|pyridoxal-dependent decarboxylase domain containing 1 Gene [Source:MGI Symbol;Acc:MGI:1920909]|ENSMUSG00000022680|16|ENSMUST00000023361;>ENSMUSP00000128750|Pdxdc1|MGI Symbol|pyridoxal-dependent decarboxylase domain con		3	1	1	1	1	0	1	1	0	1	1	0	1	1.6	1.6	1.6	87.479	789	1	2					1		1	0.0020207	8.8458	8.498	21.241	2	NaN	NaN	NaN	1	NaN	NaN	NaN
381	2191;3393;4353;4941;5787;5788;6418			ENSMUSP00000023382;ENSMUSP00000125517;ENSMUSP00000124291;ENSMUSP00000070140;ENSMUSP00000110309;ENSMUSP00000067361	ENSMUSP00000023382;ENSMUSP00000125517;ENSMUSP00000124291;ENSMUSP00000070140;ENSMUSP00000110309;ENSMUSP00000067361	7;7;7;7;7;6	7;7;7;7;7;6	7;7;7;7;7;6	>ENSMUSP00000023382|Naa50|MGI Symbol|N(alpha)-acetyltransferase 50, NatE catalytic subunit Gene [Source:MGI Symbol;Acc:MGI:1919367]|ENSMUSG00000022698|16|ENSMUST00000023382;>ENSMUSP00000125517|Naa50|MGI Symbol|N(alpha)-acetyltransferase 50, NatE catalytic		6	7	7	7	7	6	5	7	6	5	7	6	5	44.6	44.6	44.6	20.044	175	4.24				19	6	11	6	8	1.3112e-32	2.5737	2.1733	64.805	25	3.6413	2.7209	66.983	11	2.49	2.2051	12.377
382	2804;6090;8649			ENSMUSP00000023433;ENSMUSP00000129186	ENSMUSP00000023433;ENSMUSP00000129186	3;3	3;3	3;3	>ENSMUSP00000023433|Tomm70a|MGI Symbol|translocase of outer mitochondrial membrane 70 homolog A (yeast) Gene [Source:MGI Symbol;Acc:MGI:106295]|ENSMUSG00000022752|16|ENSMUST00000023433;>ENSMUSP00000129186|Tomm70a|MGI Symbol|translocase of outer mitochondri		2	3	3	3	1	1	3	1	1	3	1	1	3	4.8	4.8	4.8	69.531	626	2		6				1	1	4	1.5277e-12	6.9947	6.0364	97.947	6	NaN	NaN	NaN	1	NaN	NaN	NaN
383	708			ENSMUSP00000023453	ENSMUSP00000023453	1	1	1	>ENSMUSP00000023453|Sdf2l1|MGI Symbol|stromal cell-derived factor 2-like 1 Gene [Source:MGI Symbol;Acc:MGI:2149842]|ENSMUSG00000022769|16|ENSMUST00000023453		1	1	1	1	0	0	1	0	0	1	0	0	1	5.9	5.9	5.9	23.648	221	4				1				1	7.4065e-05	NaN	NaN	NaN	1	NaN	NaN	NaN	0	NaN	NaN	NaN
384	1398;3563;3566			ENSMUSP00000064280;ENSMUSP00000110855;ENSMUSP00000097581;ENSMUSP00000110859;ENSMUSP00000110862;ENSMUSP00000023454;ENSMUSP00000110850;ENSMUSP00000115954	ENSMUSP00000064280;ENSMUSP00000110855;ENSMUSP00000097581;ENSMUSP00000110859;ENSMUSP00000110862;ENSMUSP00000023454;ENSMUSP00000110850;ENSMUSP00000115954	3;3;3;3;3;3;3;2	3;3;3;3;3;3;3;2	3;3;3;3;3;3;3;2	>ENSMUSP00000064280|Dlg1|MGI Symbol|discs, large homolog 1 (Drosophila) Gene [Source:MGI Symbol;Acc:MGI:107231]|ENSMUSG00000022770|16|ENSMUST00000064477;>ENSMUSP00000110855|Dlg1|MGI Symbol|discs, large homolog 1 (Drosophila) Gene [Source:MGI Symbol;Acc:MGI		8	3	3	3	3	2	2	3	2	2	3	2	2	3.7	3.7	3.7	102.98	927	1	7					3	2	2	1.2968e-07	1.3955	1.2721	94.016	6	1.3741	0.97246	128.07	3	NaN	NaN	NaN
385	6531			ENSMUSP00000023455;ENSMUSP00000111386;ENSMUSP00000131422	ENSMUSP00000023455;ENSMUSP00000111386;ENSMUSP00000131422	1;1;1	1;1;1	1;1;1	>ENSMUSP00000023455|Ppil2|MGI Symbol|peptidylprolyl isomerase (cyclophilin)-like 2 Gene [Source:MGI Symbol;Acc:MGI:2447857]|ENSMUSG00000022771|16|ENSMUST00000023455;>ENSMUSP00000111386|Ppil2|MGI Symbol|peptidylprolyl isomerase (cyclophilin)-like 2 Gene [So		3	1	1	1	0	1	0	0	1	0	0	1	0	3.1	3.1	3.1	59.064	521	2		1					1		0.00054925	NaN	NaN	NaN	1	NaN	NaN	NaN	0	NaN	NaN	NaN
386	1;439;617;1285;4688;5987;7805;8843	141	11	ENSMUSP00000023462;ENSMUSP00000065983;ENSMUSP00000111396;ENSMUSP00000128454;ENSMUSP00000115125	ENSMUSP00000023462;ENSMUSP00000065983;ENSMUSP00000111396;ENSMUSP00000128454	8;8;8;6;3	8;8;8;6;3	6;6;6;4;3	>ENSMUSP00000023462|Mapk1|MGI Symbol|mitogen-activated protein kinase 1 Gene [Source:MGI Symbol;Acc:MGI:1346858]|ENSMUSG00000063358|16|ENSMUST00000023462;>ENSMUSP00000065983|Mapk1|MGI Symbol|mitogen-activated protein kinase 1 Gene [Source:MGI Symbol;Acc:MG		5	8	8	6	5	4	6	5	4	6	4	4	5	26	26	20.7	41.275	358	3			18			5	4	9	1.122e-34	0.98488	0.81234	15.456	18	1.1457	0.80866	8.5048	5	0.884	0.69042	4.0037
387	3038;4540			ENSMUSP00000093944;ENSMUSP00000111415;ENSMUSP00000093945;ENSMUSP00000023477	ENSMUSP00000093944;ENSMUSP00000111415;ENSMUSP00000093945;ENSMUSP00000023477	2;2;2;2	2;2;2;2	2;2;2;2	>ENSMUSP00000093944|Dnm1l|MGI Symbol|dynamin 1-like Gene [Source:MGI Symbol;Acc:MGI:1921256]|ENSMUSG00000022789|16|ENSMUST00000047122;>ENSMUSP00000111415|Dnm1l|MGI Symbol|dynamin 1-like Gene [Source:MGI Symbol;Acc:MGI:1921256]|ENSMUSG00000022789|16|ENSMUST		4	2	2	2	1	0	2	1	0	2	1	0	2	2.6	2.6	2.6	82.657	742	2		3				1		2	4.5528e-06	NaN	NaN	NaN	1	NaN	NaN	NaN	0	NaN	NaN	NaN
388	1086;1540;3064;3649;4237;4262;4319;4407;4436;4944;5296;5421;6227;6534;7048;7966;8357;8420	142	113	ENSMUSP00000023486;ENSMUSP00000113028	ENSMUSP00000023486;ENSMUSP00000113028	18;14	18;14	18;14	>ENSMUSP00000023486|Tfrc|MGI Symbol|transferrin receptor Gene [Source:MGI Symbol;Acc:MGI:98822]|ENSMUSG00000022797|16|ENSMUST00000023486;>ENSMUSP00000113028|Tfrc|MGI Symbol|transferrin receptor Gene [Source:MGI Symbol;Acc:MGI:98822]|ENSMUSG00000022797|16|E		2	18	18	18	13	15	16	13	15	16	13	15	16	29.1	29.1	29.1	85.73	763	1.2	46	3		1	1	15	17	19	2.7472e-97	8.7697	9.5302	84.099	49	12.411	8.9547	90.39	14	9.3813	13.451	61.7
389	93;195;1855;2212;2815;2928;3325;4008;4411;4867;5022;5466;6409;6411;8469	143	1	ENSMUSP00000023510;ENSMUSP00000119423	ENSMUSP00000023510	15;2	15;2	15;2	>ENSMUSP00000023510|Umps|MGI Symbol|uridine monophosphate synthetase Gene [Source:MGI Symbol;Acc:MGI:1298388]|ENSMUSG00000022814|16|ENSMUST00000023510		2	15	15	15	9	11	10	9	11	10	9	11	10	34.7	34.7	34.7	52.292	481	2		32				11	11	10	1.8051e-90	2.3177	1.5455	81.782	32	2.2364	1.3009	62.669	11	2.5017	1.7405	82.467
390	3737;7726;8010;8376;8640			ENSMUSP00000023555	ENSMUSP00000023555	5	5	5	>ENSMUSP00000023555|Hspbap1|MGI Symbol|Hspb associated protein 1 Gene [Source:MGI Symbol;Acc:MGI:1913917]|ENSMUSG00000022849|16|ENSMUST00000023555		1	5	5	5	4	4	4	4	4	4	4	4	4	16.8	16.8	16.8	54.395	483	2		16				7	5	4	7.9512e-13	0.63008	0.48198	59.965	15	0.76116	0.49544	66.179	6	0.63008	0.48277	69.651
391	6888			ENSMUSP00000023562	ENSMUSP00000023562	1	1	1	>ENSMUSP00000023562|Tmem41a|MGI Symbol|transmembrane protein 41a Gene [Source:MGI Symbol;Acc:MGI:1913914]|ENSMUSG00000022856|16|ENSMUST00000023562		1	1	1	1	0	0	1	0	0	1	0	0	1	4.5	4.5	4.5	29.37	264	4				1				1	0.0040196	NaN	NaN	NaN	1	NaN	NaN	NaN	0	NaN	NaN	NaN
392	1380;1824;3465;4733;6807;8194			ENSMUSP00000110995;ENSMUSP00000023598;ENSMUSP00000115479;ENSMUSP00000110994	ENSMUSP00000110995;ENSMUSP00000023598	6;6;2;1	6;6;2;1	6;6;2;1	>ENSMUSP00000110995|Rfc4|MGI Symbol|replication factor C (activator 1) 4 Gene [Source:MGI Symbol;Acc:MGI:2146571]|ENSMUSG00000022881|16|ENSMUST00000115338;>ENSMUSP00000023598|Rfc4|MGI Symbol|replication factor C (activator 1) 4 Gene [Source:MGI Symbol;Acc:		4	6	6	6	1	2	6	1	2	6	1	2	6	20.8	20.8	20.8	40.918	370	3			10			1	2	7	6.013e-25	1.4384	1.3426	24.952	10	NaN	NaN	NaN	1	1.9946	1.5885	20.105
393	2138			ENSMUSP00000023608;ENSMUSP00000109829;ENSMUSP00000109831	ENSMUSP00000023608;ENSMUSP00000109829;ENSMUSP00000109831	1;1;1	1;1;1	1;1;1	>ENSMUSP00000023608|Atp5j|MGI Symbol|ATP synthase, H+ transporting, mitochondrial F0 complex, subunit F Gene [Source:MGI Symbol;Acc:MGI:107777]|ENSMUSG00000022890|16|ENSMUST00000023608;>ENSMUSP00000109829|Atp5j|MGI Symbol|ATP synthase, H+ transporting, mit		3	1	1	1	0	0	1	0	0	1	0	0	1	13	13	13	12.496	108	5					2			2	3.2673e-06	8.2438	9.7646	54.512	2	NaN	NaN	NaN	0	NaN	NaN	NaN
394	80;320;5163;5379;5731;7564;7980;8507			ENSMUSP00000023630;ENSMUSP00000113102;ENSMUSP00000115657	ENSMUSP00000023630;ENSMUSP00000113102	8;8;2	8;8;2	8;8;2	>ENSMUSP00000023630|Psmg1|MGI Symbol|proteasome (prosome, macropain) assembly chaperone 1 Gene [Source:MGI Symbol;Acc:MGI:1860263]|ENSMUSG00000022913|16|ENSMUST00000023630;>ENSMUSP00000113102|Psmg1|MGI Symbol|proteasome (prosome, macropain) assembly chaper		3	8	8	8	7	7	8	7	7	8	7	7	8	31.5	31.5	31.5	33.104	289	3			26			8	8	10	5.7342e-59	1.0281	0.82284	14.19	26	1.3246	0.90904	12.399	8	1.0281	0.82034	11.976
395	395			ENSMUSP00000023666;ENSMUSP00000113684;ENSMUSP00000113420;ENSMUSP00000121034	ENSMUSP00000023666;ENSMUSP00000113684;ENSMUSP00000113420;ENSMUSP00000121034	1;1;1;1	1;1;1;1	1;1;1;1	>ENSMUSP00000023666|Chaf1b|MGI Symbol|chromatin assembly factor 1, subunit B (p60) Gene [Source:MGI Symbol;Acc:MGI:1314881]|ENSMUSG00000022945|16|ENSMUST00000023666;>ENSMUSP00000113684|Chaf1b|MGI Symbol|chromatin assembly factor 1, subunit B (p60) Gene [So		4	1	1	1	0	0	1	0	0	1	0	0	1	1.9	1.9	1.9	63.131	572	2		1						1	0.0012036	NaN	NaN	NaN	1	NaN	NaN	NaN	0	NaN	NaN	NaN
396	1778;2389;2602;4559;5345;6667;6854;7240;8051;8446;8728	144;145	132;185	ENSMUSP00000023677;ENSMUSP00000082301;ENSMUSP00000125172;ENSMUSP00000118216	ENSMUSP00000023677;ENSMUSP00000082301	11;8;5;2	11;8;5;2	11;8;5;2	>ENSMUSP00000023677|Atp5o|MGI Symbol|ATP synthase, H+ transporting, mitochondrial F1 complex, O subunit Gene [Source:MGI Symbol;Acc:MGI:106341]|ENSMUSG00000022956|16|ENSMUST00000023677;>ENSMUSP00000082301|Gm5436|MGI Symbol|predicted pseudogene 5436 Pseudog		4	11	11	11	8	9	11	8	9	11	8	9	11	63.4	63.4	63.4	23.363	213	4				43		11	13	19	1.403e-142	5.2357	5.8328	71.194	43	2.9106	2.2531	85.234	11	6.4382	6.3938	60.611
397	41;230;266;821;986;1369;1400;2185;2215;3011;3589;3839;3951;4036;4067;4318;5005;5508;6335;6401;6901;7877;8190;8276;8283			ENSMUSP00000023684;ENSMUSP00000114034;ENSMUSP00000119272	ENSMUSP00000023684	25;11;7	25;11;7	25;11;7	>ENSMUSP00000023684|Gart|MGI Symbol|phosphoribosylglycinamide formyltransferase Gene [Source:MGI Symbol;Acc:MGI:95654]|ENSMUSG00000022962|16|ENSMUST00000023684		3	25	25	25	15	14	23	15	14	23	15	14	23	34.1	34.1	34.1	107.5	1010	1	59					16	15	28	7.056e-213	0.82783	0.75987	46.214	55	1.1409	0.74202	34.882	14	0.98192	0.97787	44.211
398	1179;2556;3257;8129			ENSMUSP00000023707	ENSMUSP00000023707	4	4	4	>ENSMUSP00000023707|Sod1|MGI Symbol|superoxide dismutase 1, soluble Gene [Source:MGI Symbol;Acc:MGI:98351]|ENSMUSG00000022982|16|ENSMUST00000023707		1	4	4	4	2	3	4	2	3	4	2	3	4	32.5	32.5	32.5	15.942	154	5					10	2	3	5	1.0579e-16	1.1557	1.0674	65.922	10	1.1217	0.75916	0.42571	2	1.1941	1.0676	2.0147
399	6018;7204			ENSMUSP00000023759	ENSMUSP00000023759	2	2	2	>ENSMUSP00000023759|Smarcd1|MGI Symbol|SWI/SNF related, matrix associated, actin dependent regulator of chromatin, subfamily d, member 1 Gene [Source:MGI Symbol;Acc:MGI:1933623]|ENSMUSG00000023018|15|ENSMUST00000023759		1	2	2	2	1	0	1	1	0	1	1	0	1	4.9	4.9	4.9	58.244	515	2.5		1	1			1		1	0.018389	1.338	1.0683	5.4063	2	NaN	NaN	NaN	1	NaN	NaN	NaN
400	2126;2925;4125;6430;6870			ENSMUSP00000023856	ENSMUSP00000023856	5	5	5	>ENSMUSP00000023856|Msrb2|MGI Symbol|methionine sulfoxide reductase B2 Gene [Source:MGI Symbol;Acc:MGI:1923717]|ENSMUSG00000023094|2|ENSMUST00000023856		1	5	5	5	2	4	3	2	4	3	2	4	3	28.6	28.6	28.6	19.157	175	5					12	3	5	4	1.2459e-10	1.9323	1.7127	38.652	12	2.2193	1.8493	25.532	3	2.0143	2.4737	31.907
401	1686;5201;7181			ENSMUSP00000023867	ENSMUSP00000023867	3	3	3	>ENSMUSP00000023867|Rfc2|MGI Symbol|replication factor C (activator 1) 2 Gene [Source:MGI Symbol;Acc:MGI:1341868]|ENSMUSG00000023104|5|ENSMUST00000023867		1	3	3	3	0	0	3	0	0	3	0	0	3	10.9	10.9	10.9	38.724	349	3			3					3	6.0271e-19	1.6335	1.556	13.411	3	NaN	NaN	NaN	0	NaN	NaN	NaN
402	840;8524;8548			ENSMUSP00000023882;ENSMUSP00000133040;ENSMUSP00000128166;ENSMUSP00000130965;ENSMUSP00000121540	ENSMUSP00000023882;ENSMUSP00000133040;ENSMUSP00000128166	3;3;3;1;1	3;3;3;1;1	3;3;3;1;1	>ENSMUSP00000023882|Sympk|MGI Symbol|symplekin Gene [Source:MGI Symbol;Acc:MGI:1915438]|ENSMUSG00000023118|7|ENSMUST00000023882;>ENSMUSP00000133040|Sympk|MGI Symbol|symplekin Gene [Source:MGI Symbol;Acc:MGI:1915438]|ENSMUSG00000023118|7|ENSMUST00000169063;		5	3	3	3	0	1	3	0	1	3	0	1	3	3.4	3.4	3.4	142.62	1288	1	4						1	3	1.7651e-24	13.649	14.951	37.502	3	NaN	NaN	NaN	0	NaN	NaN	NaN
403	4564;7803			ENSMUSP00000024078;ENSMUSP00000108010	ENSMUSP00000024078;ENSMUSP00000108010	2;2	2;2	2;2	>ENSMUSP00000024078|March5|MGI Symbol|membrane-associated ring finger (C3HC4) 5 Gene [Source:MGI Symbol;Acc:MGI:1915207]|ENSMUSG00000023307|19|ENSMUST00000024078;>ENSMUSP00000108010|March5|MGI Symbol|membrane-associated ring finger (C3HC4) 5 Gene [Source:M		2	2	2	2	0	0	2	0	0	2	0	0	2	10.4	10.4	10.4	31.231	278	4				2				2	1.2346e-14	9.4687	10.854	71.193	2	NaN	NaN	NaN	0	NaN	NaN	NaN
404	1274;1275;1801;1802;2181;3255;3329;3575;4010;6415;6917;7203;8075;8438;8495;8534;8545	146	133	ENSMUSP00000130858;ENSMUSP00000024223;ENSMUSP00000125292	ENSMUSP00000130858;ENSMUSP00000024223;ENSMUSP00000125292	17;17;9	17;17;9	17;17;9	>ENSMUSP00000130858|Tpi1|MGI Symbol|triosephosphate isomerase 1 Gene [Source:MGI Symbol;Acc:MGI:98797]|ENSMUSG00000023456|6|ENSMUST00000172132;>ENSMUSP00000024223|Tpi1|MGI Symbol|triosephosphate isomerase 1 Gene [Source:MGI Symbol;Acc:MGI:98797]|ENSMUSG000		3	17	17	17	15	15	17	15	15	17	15	15	17	60.9	60.9	60.9	32.191	299	4.01				68	1	20	21	28	0	1.2227	1.0175	21.37	67	1.3123	1.0283	7.8054	20	1.2674	1.0654	11.533
405	1487;8823			ENSMUSP00000024594	ENSMUSP00000024594	2	2	2	>ENSMUSP00000024594|Agpat4|MGI Symbol|1-acylglycerol-3-phosphate O-acyltransferase 4 (lysophosphatidic acid acyltransferase, delta) Gene [Source:MGI Symbol;Acc:MGI:1915512]|ENSMUSG00000023827|17|ENSMUST00000024594		1	2	2	2	1	0	2	1	0	2	1	0	2	5.8	5.8	5.8	43.81	378	1	3					1		2	1.2671e-05	8.9776	9.4018	30.17	3	NaN	NaN	NaN	1	NaN	NaN	NaN
406	675;2712;7452;8326			ENSMUSP00000024709	ENSMUSP00000024709	4	4	4	>ENSMUSP00000024709|Cd2ap|MGI Symbol|CD2-associated protein Gene [Source:MGI Symbol;Acc:MGI:1330281]|ENSMUSG00000061665|17|ENSMUST00000024709		1	4	4	4	2	0	4	2	0	4	2	0	4	8.3	8.3	8.3	70.449	637	2		6				2		4	1.7422e-11	0.80011	0.71937	79.57	6	3.2804	2.2054	117.4	2	NaN	NaN	NaN
407	7201;7593			ENSMUSP00000118839;ENSMUSP00000116006;ENSMUSP00000119842;ENSMUSP00000120536;ENSMUSP00000128841;ENSMUSP00000115085;ENSMUSP00000116020;ENSMUSP00000024720;ENSMUSP00000110057;ENSMUSP00000046067	ENSMUSP00000118839;ENSMUSP00000116006;ENSMUSP00000119842;ENSMUSP00000120536;ENSMUSP00000128841;ENSMUSP00000115085;ENSMUSP00000116020;ENSMUSP00000024720;ENSMUSP00000110057;ENSMUSP00000046067	2;2;2;2;2;2;2;2;2;2	2;2;2;2;2;2;2;2;2;2	2;2;2;2;2;2;2;2;2;2	>ENSMUSP00000118839|Satb1|MGI Symbol|special AT-rich sequence binding protein 1 Gene [Source:MGI Symbol;Acc:MGI:105084]|ENSMUSG00000023927|17|ENSMUST00000140979;>ENSMUSP00000116006|Satb1|MGI Symbol|special AT-rich sequence binding protein 1 Gene [Source:MG		10	2	2	2	0	0	2	0	0	2	0	0	2	2.6	2.6	2.6	89.033	795	1	2							2	6.5961e-06	14.171	15.592	15.234	2	NaN	NaN	NaN	0	NaN	NaN	NaN
408	2659;4550			ENSMUSP00000024727;ENSMUSP00000130607	ENSMUSP00000024727;ENSMUSP00000130607	2;1	2;1	2;1	>ENSMUSP00000024727|Cdc5l|MGI Symbol|cell division cycle 5-like (S. pombe) Gene [Source:MGI Symbol;Acc:MGI:1918952]|ENSMUSG00000023932|17|ENSMUST00000024727;>ENSMUSP00000130607|Gm9049|MGI Symbol|predicted gene 9049 Pseudogene [Source:MGI Symbol;Acc:MGI:364		2	2	2	2	1	1	2	1	1	2	1	1	2	3.6	3.6	3.6	92.188	802	1	4					1	1	2	8.0021e-06	1.0703	1.0749	38.744	2	NaN	NaN	NaN	0	NaN	NaN	NaN
409	8020;8166;8527			ENSMUSP00000024734	ENSMUSP00000024734	3	3	3	>ENSMUSP00000024734|Mrpl14|MGI Symbol|mitochondrial ribosomal protein L14 Gene [Source:MGI Symbol;Acc:MGI:1333864]|ENSMUSG00000023939|17|ENSMUST00000024734		1	3	3	3	2	3	2	2	3	2	2	3	2	24.8	24.8	24.8	15.874	145	5					7	2	3	2	2.418e-06	1.4236	1.5157	8.7755	4	NaN	NaN	NaN	1	1.4236	1.5178	13.627
410	132;146;404;491;1611;1678;1679;1838;1839;1846;1951;3050;3167;3242;3357;4048;4049;4538;4539;5128;5859;6376;6377;6449;6773;6878;7504;7987;8106;8107;8771;8772;8839	147	93	ENSMUSP00000024739;ENSMUSP00000127338;ENSMUSP00000126239;ENSMUSP00000131601;ENSMUSP00000119678;ENSMUSP00000026254	ENSMUSP00000024739	33;8;6;6;4;2	33;8;6;6;4;2	20;6;5;2;0;1	>ENSMUSP00000024739|Hsp90ab1|MGI Symbol|heat shock protein 90 alpha (cytosolic), class B member 1 Gene [Source:MGI Symbol;Acc:MGI:96247]|ENSMUSG00000023944|17|ENSMUST00000024739		6	33	33	20	30	28	28	30	28	28	19	16	19	37.6	37.6	24.7	83.28	724	1.92	18	101	8			41	38	48	0	1.8798	1.3766	57.82	122	2.2716	1.4529	68.442	39	1.675	1.0973	47.001
411	6866			ENSMUSP00000024778	ENSMUSP00000024778	1	1	1	>ENSMUSP00000024778|Med20|MGI Symbol|mediator complex subunit 20 Gene [Source:MGI Symbol;Acc:MGI:1929648]|ENSMUSG00000023984|17|ENSMUST00000024778		1	1	1	1	0	1	1	0	1	1	0	1	1	5.2	5.2	5.2	23.192	212	4				2			1	1	0.012612	1.3165	1.329	10.329	2	NaN	NaN	NaN	0	NaN	NaN	NaN
412	1529;1856;2403;2846	148;149	40;130	ENSMUSP00000024846;ENSMUSP00000042364;ENSMUSP00000116398;ENSMUSP00000123412;ENSMUSP00000085913;ENSMUSP00000114712;ENSMUSP00000119491	ENSMUSP00000024846;ENSMUSP00000042364;ENSMUSP00000116398;ENSMUSP00000123412;ENSMUSP00000085913	4;4;4;4;2;1;1	4;4;4;4;2;1;1	4;4;4;4;2;1;1	>ENSMUSP00000024846|2900073G15Rik|MGI Symbol|RIKEN cDNA 2900073G15 gene Gene [Source:MGI Symbol;Acc:MGI:1914518]|ENSMUSG00000024048|17|ENSMUST00000024846;>ENSMUSP00000042364|Myl12b|MGI Symbol|myosin, light chain 12B, regulatory Gene [Source:MGI Symbol;Acc:		7	4	4	4	1	1	4	1	1	4	1	1	4	23.3	23.3	23.3	19.895	172	4.67				3	6	1	1	7	5.7003e-19	2.3884	2.7876	90.701	9	NaN	NaN	NaN	1	NaN	NaN	NaN
413	2378;8390			ENSMUSP00000121835;ENSMUSP00000024850	ENSMUSP00000121835;ENSMUSP00000024850	2;2	2;2	2;2	>ENSMUSP00000121835|Smchd1|MGI Symbol|SMC hinge domain containing 1 Gene [Source:MGI Symbol;Acc:MGI:1921605]|ENSMUSG00000024054|17|ENSMUST00000127430;>ENSMUSP00000024850|Smchd1|MGI Symbol|SMC hinge domain containing 1 Gene [Source:MGI Symbol;Acc:MGI:192160		2	2	2	2	0	0	2	0	0	2	0	0	2	1	1	1	225.65	2007	1	2							2	0.0052013	0.68074	0.70722	20.839	2	NaN	NaN	NaN	0	NaN	NaN	NaN
414	488;3924;4745;5246;5628;6210;7491			ENSMUSP00000024879;REV__ENSMUSP00000024879;REV__ENSMUSP00000018743	ENSMUSP00000024879	7;1;1	7;1;1	7;1;1	>ENSMUSP00000024879|Birc6|MGI Symbol|baculoviral IAP repeat-containing 6 Gene [Source:MGI Symbol;Acc:MGI:1276108]|ENSMUSG00000024073|17|ENSMUST00000024879		3	7	7	7	1	2	7	1	2	7	1	2	7	1.8	1.8	1.8	529.41	4854	1	10					1	2	7	3.9163e-23	1.1868	1.0841	75.419	10	NaN	NaN	NaN	1	1.4169	1.3133	8.7964
415	1598;6945;8494			ENSMUSP00000024882	ENSMUSP00000024882	3	3	3	>ENSMUSP00000024882|Ttc27|MGI Symbol|tetratricopeptide repeat domain 27 Gene [Source:MGI Symbol;Acc:MGI:1921446]|ENSMUSG00000024078|17|ENSMUST00000024882		1	3	3	3	3	2	0	3	2	0	3	2	0	3.1	3.1	3.1	96.43	847	2		5				3	2		3.7958e-05	3.102	2.2903	84.358	4	1.5385	1.0678	12.798	2	5.9158	4.576	2.7605
416	1280;2221;2441;2981;7866;8007			ENSMUSP00000024887	ENSMUSP00000024887	6	6	6	>ENSMUSP00000024887|2410091C18Rik|MGI Symbol|RIKEN cDNA 2410091C18 gene Gene [Source:MGI Symbol;Acc:MGI:1920944]|ENSMUSG00000024082|17|ENSMUST00000024887		1	6	6	6	3	2	6	3	2	6	3	2	6	18.6	18.6	18.6	48.384	436	2		11				3	2	6	4.5192e-34	0.83234	0.67409	9.7342	11	1.1295	0.74309	8.0035	3	0.94229	0.65525	8.6747
417	904;1052;1551;2255;2873;3104;3181;4115;6088;7834	150	122	ENSMUSP00000024897	ENSMUSP00000024897	10	10	9	>ENSMUSP00000024897|Vapa|MGI Symbol|vesicle-associated membrane protein, associated protein A Gene [Source:MGI Symbol;Acc:MGI:1353561]|ENSMUSG00000024091|17|ENSMUST00000024897		1	10	10	9	8	8	9	8	8	9	7	7	8	47	47	47	27.855	249	3.1			39		2	12	13	16	1.4014e-102	8.822	7.2504	110.59	41	5.1297	3.6119	97.081	12	8.5376	6.5091	60.251
418	457;507;735;1231;1406;1599;1904;2174;2415;2555;2654;3003;3040;3258;3259;3540;4405;4930;5328;5406;5407;5544;5744;5849;6040;6285;6395;7495	151	210	ENSMUSP00000024967	ENSMUSP00000024967	28	28	28	>ENSMUSP00000024967|Msh2|MGI Symbol|mutS homolog 2 (E. coli) Gene [Source:MGI Symbol;Acc:MGI:101816]|ENSMUSG00000024151|17|ENSMUST00000024967		1	28	28	28	18	19	25	18	19	25	18	19	25	35.1	35.1	35.1	104.15	935	1	74					20	24	30	0	1.7748	1.5463	57.34	72	1.7128	1.1195	35.217	19	1.9715	2.1775	65.761
419	3254			ENSMUSP00000113051;ENSMUSP00000024974;ENSMUSP00000126514;ENSMUSP00000129904	ENSMUSP00000113051;ENSMUSP00000024974;ENSMUSP00000126514;ENSMUSP00000129904	1;1;1;1	1;1;1;1	1;1;1;1	>ENSMUSP00000113051|Hagh|MGI Symbol|hydroxyacyl glutathione hydrolase Gene [Source:MGI Symbol;Acc:MGI:95745]|ENSMUSG00000024158|17|ENSMUST00000118788;>ENSMUSP00000024974|Hagh|MGI Symbol|hydroxyacyl glutathione hydrolase Gene [Source:MGI Symbol;Acc:MGI:9574		4	1	1	1	1	1	1	1	1	1	1	1	1	3.9	3.9	3.9	34.103	309	3			3			1	1	1	0.00028093	1.0302	0.8306	4.6566	3	NaN	NaN	NaN	1	NaN	NaN	NaN
420	5260			ENSMUSP00000131584;ENSMUSP00000025095	ENSMUSP00000131584;ENSMUSP00000025095	1;1	1;1	1;1	>ENSMUSP00000131584|Cox7a2l|MGI Symbol|cytochrome c oxidase subunit VIIa polypeptide 2-like Gene [Source:MGI Symbol;Acc:MGI:106015]|ENSMUSG00000024248|17|ENSMUST00000167741;>ENSMUSP00000025095|Cox7a2l|MGI Symbol|cytochrome c oxidase subunit VIIa polypeptid		2	1	1	1	1	1	1	1	1	1	1	1	1	9.7	9.7	9.7	14.913	134	5					3	1	1	1	0.0020207	18.181	13.789	98.192	3	NaN	NaN	NaN	1	NaN	NaN	NaN
421	2007			ENSMUSP00000025163	ENSMUSP00000025163	1	1	1	>ENSMUSP00000025163|H2-Ke2|MGI Symbol|H2-K region expressed gene 2 Gene [Source:MGI Symbol;Acc:MGI:95908]|ENSMUSG00000024309|17|ENSMUST00000025163		1	1	1	1	0	0	1	0	0	1	0	0	1	9.4	9.4	9.4	14.454	127	5					1			1	0.0027108	NaN	NaN	NaN	1	NaN	NaN	NaN	0	NaN	NaN	NaN
422	664;665;746;1080;1946;2003;3013;4463;4787;5289;5413;5455;5493;5624;6043;6079;6080;6515;6516;6601;7073;7690;7936;8114;8195;8393	152;153;154;155	172;174;389;561	ENSMUSP00000025217	ENSMUSP00000025217	26	26	26	>ENSMUSP00000025217|Hspa9|MGI Symbol|heat shock protein 9 Gene [Source:MGI Symbol;Acc:MGI:96245]|ENSMUSG00000024359|18|ENSMUST00000025217		1	26	26	26	22	22	23	22	22	23	22	22	23	45.5	45.5	45.5	73.46	679	2		88				29	28	31	0	1.6188	1.0743	44.349	88	1.7839	1.0714	47.046	29	1.8152	1.122	53.412
423	2327;2843;6461;8972			ENSMUSP00000025246	ENSMUSP00000025246	4	4	4	>ENSMUSP00000025246|Csnk2b|MGI Symbol|casein kinase 2, beta polypeptide Gene [Source:MGI Symbol;Acc:MGI:88548]|ENSMUSG00000024387|17|ENSMUST00000025246		1	4	4	4	2	3	4	2	3	4	2	3	4	23.3	23.3	23.3	24.942	215	4				11		2	4	5	2.3911e-36	1.3107	1.2646	21.205	11	1.6245	1.2362	2.8398	2	1.4632	1.4449	35.274
424	319;640;1215;1972;4647;4786;5043;8102			ENSMUSP00000025250;ENSMUSP00000129324;ENSMUSP00000084529	ENSMUSP00000025250;ENSMUSP00000129324;ENSMUSP00000084529	8;8;8	8;8;8	8;8;8	>ENSMUSP00000025250|Bag6|MGI Symbol|BCL2-associated athanogene 6 Gene [Source:MGI Symbol;Acc:MGI:1919439]|ENSMUSG00000024392|17|ENSMUST00000025250;>ENSMUSP00000129324|Bag6|MGI Symbol|BCL2-associated athanogene 6 Gene [Source:MGI Symbol;Acc:MGI:1919439]|ENS		3	8	8	8	7	7	7	7	7	7	7	7	7	9.3	9.3	9.3	121.04	1154	1	21					7	7	7	7.3181e-69	3.0582	2.4898	71.897	20	3.5656	2.241	86.891	7	3.3059	3.5293	56.507
425	6648;8693			ENSMUSP00000025271	ENSMUSP00000025271	2	2	2	>ENSMUSP00000025271|Pou5f1|MGI Symbol|POU domain, class 5, transcription factor 1 Gene [Source:MGI Symbol;Acc:MGI:101893]|ENSMUSG00000024406|17|ENSMUST00000025271		1	2	2	2	1	2	1	1	2	1	1	2	1	6.8	6.8	6.8	38.216	352	2		4				1	2	1	1.1154e-38	1.5451	1.3243	23.145	4	NaN	NaN	NaN	1	1.9005	1.357	33.988
426	179;3797;5686;6974			ENSMUSP00000025290	ENSMUSP00000025290	4	4	4	>ENSMUSP00000025290|Impact|MGI Symbol|imprinted and ancient Gene [Source:MGI Symbol;Acc:MGI:1098233]|ENSMUSG00000024423|18|ENSMUST00000025290		1	4	4	4	3	2	3	3	2	3	3	2	3	17.9	17.9	17.9	36.276	318	3			9			3	2	4	4.5279e-18	1.2321	0.98861	47.105	9	1.3743	0.97167	6.5788	3	2.4119	1.993	87.597
427	2667;7639			ENSMUSP00000025295	ENSMUSP00000025295	2	2	2	>ENSMUSP00000025295|Spry4|MGI Symbol|sprouty homolog 4 (Drosophila) Gene [Source:MGI Symbol;Acc:MGI:1345144]|ENSMUSG00000024427|18|ENSMUST00000025295		1	2	2	2	2	0	1	2	0	1	2	0	1	11	11	11	32.523	300	3			3			2		1	2.8631e-11	13.48	9.3139	33.13	3	13.591	9.6081	4.3976	2	NaN	NaN	NaN
428	396;7979			ENSMUSP00000025375;ENSMUSP00000111207	ENSMUSP00000025375;ENSMUSP00000111207	2;2	2;2	2;2	>ENSMUSP00000025375|Tcerg1|MGI Symbol|transcription elongation regulator 1 (CA150) Gene [Source:MGI Symbol;Acc:MGI:1926421]|ENSMUSG00000024498|18|ENSMUST00000025375;>ENSMUSP00000111207|Tcerg1|MGI Symbol|transcription elongation regulator 1 (CA150) Gene [So		2	2	2	2	1	0	1	1	0	1	1	0	1	1.5	1.5	1.5	123.79	1100	1	2					1		1	0.019502	0.97922	0.80298	9.2919	2	NaN	NaN	NaN	1	NaN	NaN	NaN
429	556;2227			ENSMUSP00000025403	ENSMUSP00000025403	2	2	2	>ENSMUSP00000025403|Impa2|MGI Symbol|inositol (myo)-1(or 4)-monophosphatase 2 Gene [Source:MGI Symbol;Acc:MGI:2149728]|ENSMUSG00000024525|18|ENSMUST00000025403		1	2	2	2	2	2	2	2	2	2	2	2	2	7.6	7.6	7.6	31.716	290	3			7			2	3	2	1.1381e-09	0.86778	0.68922	58.44	6	1.0791	0.78098	3.9214	2	0.44071	0.35813	102.83
430	3573;3719;4780;5362;7520;8903			ENSMUSP00000025418;ENSMUSP00000133022	ENSMUSP00000025418;ENSMUSP00000133022	6;6	6;6	6;6	>ENSMUSP00000025418|Psmg2|MGI Symbol|proteasome (prosome, macropain) assembly chaperone 2 Gene [Source:MGI Symbol;Acc:MGI:1922901]|ENSMUSG00000024537|18|ENSMUST00000025418;>ENSMUSP00000133022|Psmg2|MGI Symbol|proteasome (prosome, macropain) assembly chaper		2	6	6	6	6	3	5	6	3	5	6	3	5	21.6	21.6	21.6	29.524	264	3			15			6	3	6	6.7111e-19	1.2633	0.89786	76.69	12	1.3146	0.90906	59.899	5	2.2354	1.6893	111.17
431	3268;3898			ENSMUSP00000025419;ENSMUSP00000034947	ENSMUSP00000025419;ENSMUSP00000034947	2;1	1;0	1;0	>ENSMUSP00000025419|Ppic|MGI Symbol|peptidylprolyl isomerase C Gene [Source:MGI Symbol;Acc:MGI:97751]|ENSMUSG00000024538|18|ENSMUST00000025419;>ENSMUSP00000034947|Ppib|MGI Symbol|peptidylprolyl isomerase B Gene [Source:MGI Symbol;Acc:MGI:97750]|ENSMUSG0000		2	2	1	1	2	2	2	1	1	1	1	1	1	8.5	5.7	5.7	22.794	212	4				3		1	1	1	2.0889e-06	7.3345	6.2733	41.735	3	NaN	NaN	NaN	1	NaN	NaN	NaN
432	7963			ENSMUSP00000025453;ENSMUSP00000130115;ENSMUSP00000089439;ENSMUSP00000109563;ENSMUSP00000029371;ENSMUSP00000034973;ENSMUSP00000125883;ENSMUSP00000116790;ENSMUSP00000122217	ENSMUSP00000025453;ENSMUSP00000130115;ENSMUSP00000089439;ENSMUSP00000109563;ENSMUSP00000029371;ENSMUSP00000034973;ENSMUSP00000125883;ENSMUSP00000116790;ENSMUSP00000122217	1;1;1;1;1;1;1;1;1	1;1;1;1;1;1;1;1;1	1;1;1;1;1;1;1;1;1	>ENSMUSP00000025453|Smad2|MGI Symbol|MAD homolog 2 (Drosophila) Gene [Source:MGI Symbol;Acc:MGI:108051]|ENSMUSG00000024563|18|ENSMUST00000025453;>ENSMUSP00000130115|Smad2|MGI Symbol|MAD homolog 2 (Drosophila) Gene [Source:MGI Symbol;Acc:MGI:108051]|ENSMUSG		9	1	1	1	1	1	1	1	1	1	1	1	1	2.8	2.8	2.8	52.265	467	2		3				1	1	1	1.5688e-09	1.5584	1.1293	10.796	3	NaN	NaN	NaN	1	NaN	NaN	NaN
433	1673;1674;2310;2347;3793;5534;5794;6953;7141			ENSMUSP00000025483	ENSMUSP00000025483	9	9	9	>ENSMUSP00000025483|Nars|MGI Symbol|asparaginyl-tRNA synthetase Gene [Source:MGI Symbol;Acc:MGI:1917473]|ENSMUSG00000024587|18|ENSMUST00000025483		1	9	9	9	7	5	6	7	5	6	7	5	6	15.7	15.7	15.7	64.279	559	2		21				7	6	8	1.0028e-31	1.355	1.0612	37.547	20	1.7057	1.0679	60.806	7	1.2804	0.92875	11.308
434	2771;4732;4779;4847;5065			ENSMUSP00000025485;ENSMUSP00000132838;ENSMUSP00000089482;ENSMUSP00000129912;ENSMUSP00000079280	ENSMUSP00000025485;ENSMUSP00000132838;ENSMUSP00000089482;ENSMUSP00000129912;ENSMUSP00000079280	5;5;5;4;4	2;2;2;1;1	2;2;2;1;1	>ENSMUSP00000025485|Nedd4l|MGI Symbol|neural precursor cell expressed, developmentally down-regulated gene 4-like Gene [Source:MGI Symbol;Acc:MGI:1933754]|ENSMUSG00000024589|18|ENSMUST00000025485;>ENSMUSP00000132838|Nedd4l|MGI Symbol|neural precursor cell		5	5	2	2	4	4	4	1	2	1	1	2	1	5.7	2.5	2.5	113.35	984	1	5					1	3	1	1.0123e-16	1.3466	1.1183	20.808	4	NaN	NaN	NaN	1	1.3466	1.3556	25.562
435	564;712;2225			ENSMUSP00000025486	ENSMUSP00000025486	3	3	3	>ENSMUSP00000025486|Lmnb1|MGI Symbol|lamin B1 Gene [Source:MGI Symbol;Acc:MGI:96795]|ENSMUSG00000024590|18|ENSMUST00000025486		1	3	3	3	0	0	3	0	0	3	0	0	3	5.3	5.3	5.3	66.785	588	2		3						3	8.5157e-09	11.96	11.233	84.733	3	NaN	NaN	NaN	0	NaN	NaN	NaN
436	2901			ENSMUSP00000025490	ENSMUSP00000025490	1	1	1	>ENSMUSP00000025490|Prrc1|MGI Symbol|proline-rich coiled-coil 1 Gene [Source:MGI Symbol;Acc:MGI:1916106]|ENSMUSG00000024594|18|ENSMUST00000025490		1	1	1	1	0	0	1	0	0	1	0	0	1	3.4	3.4	3.4	46.297	443	2		1						1	0.0001574	NaN	NaN	NaN	1	NaN	NaN	NaN	0	NaN	NaN	NaN
437	2253;2790;3624;6006;8779			ENSMUSP00000025503	ENSMUSP00000025503	5	5	5	>ENSMUSP00000025503|Isoc1|MGI Symbol|isochorismatase domain containing 1 Gene [Source:MGI Symbol;Acc:MGI:1913557]|ENSMUSG00000024601|18|ENSMUST00000025503		1	5	5	5	4	4	5	4	4	5	4	4	5	21.9	21.9	21.9	32.032	297	3			14			4	4	6	1.8383e-36	0.79717	0.64491	15.055	14	1.0066	0.70651	6.1043	4	0.8398	0.64571	6.0296
438	155;1008;1828;3379;3380;3479;7428;7568	156	75	ENSMUSP00000025511;ENSMUSP00000113081;ENSMUSP00000113504;ENSMUSP00000072558;ENSMUSP00000122985;ENSMUSP00000114478	ENSMUSP00000025511;ENSMUSP00000113081;ENSMUSP00000113504;ENSMUSP00000072558;ENSMUSP00000122985;ENSMUSP00000114478	8;8;8;5;5;5	8;8;8;5;5;5	8;8;8;5;5;5	>ENSMUSP00000025511|Rps14|MGI Symbol|ribosomal protein S14 Gene [Source:MGI Symbol;Acc:MGI:98107]|ENSMUSG00000024608|18|ENSMUST00000025511;>ENSMUSP00000113081|Rps14|MGI Symbol|ribosomal protein S14 Gene [Source:MGI Symbol;Acc:MGI:98107]|ENSMUSG00000024608|		6	8	8	8	7	7	7	7	7	7	7	7	7	41.7	41.7	41.7	16.273	151	5					29	10	11	8	4.5504e-41	1.5435	1.4789	59.294	28	1.6174	1.151	38.11	9	1.5979	1.5216	68.513
439	745;3530			ENSMUSP00000025542;ENSMUSP00000125340;ENSMUSP00000125593	ENSMUSP00000025542;ENSMUSP00000125340;ENSMUSP00000125593	2;2;1	2;2;1	2;2;1	>ENSMUSP00000025542|Psat1|MGI Symbol|phosphoserine aminotransferase 1 Gene [Source:MGI Symbol;Acc:MGI:2183441]|ENSMUSG00000024640|19|ENSMUST00000025542;>ENSMUSP00000125340|Psat1|MGI Symbol|phosphoserine aminotransferase 1 Gene [Source:MGI Symbol;Acc:MGI:21		3	2	2	2	0	0	2	0	0	2	0	0	2	6.5	6.5	6.5	40.472	370	3			2					2	3.4685e-16	1.8268	1.8021	2.3367	2	NaN	NaN	NaN	0	NaN	NaN	NaN
440	6180;7334			ENSMUSP00000025546;ENSMUSP00000128696;ENSMUSP00000095107	ENSMUSP00000025546;ENSMUSP00000128696;ENSMUSP00000095107	2;2;2	2;2;2	2;2;2	>ENSMUSP00000025546|Cndp2|MGI Symbol|CNDP dipeptidase 2 (metallopeptidase M20 family) Gene [Source:MGI Symbol;Acc:MGI:1913304]|ENSMUSG00000024644|18|ENSMUST00000025546;>ENSMUSP00000128696|Cndp2|MGI Symbol|CNDP dipeptidase 2 (metallopeptidase M20 family) Ge		3	2	2	2	2	2	2	2	2	2	2	2	2	5.9	5.9	5.9	52.767	475	2		7				3	2	2	7.2571e-08	1.1896	0.98646	65.133	6	3.3467	2.3795	92.321	2	1.1513	0.83481	0.86034
441	1930;2273;7781;9052			ENSMUSP00000124480;ENSMUSP00000025549;ENSMUSP00000124412	ENSMUSP00000124480;ENSMUSP00000025549;ENSMUSP00000124412	4;4;2	4;4;2	4;4;2	>ENSMUSP00000124480|Cyb5|MGI Symbol|cytochrome b-5 Gene [Source:MGI Symbol;Acc:MGI:1926952]|ENSMUSG00000024646|18|ENSMUST00000160180;>ENSMUSP00000025549|Cyb5|MGI Symbol|cytochrome b-5 Gene [Source:MGI Symbol;Acc:MGI:1926952]|ENSMUSG00000024646|18|ENSMUST00		3	4	4	4	3	4	4	3	4	4	3	4	4	41	41	41	15.241	134	4.73		1			10	3	4	4	9.7879e-16	4.1653	3.8556	193.32	11	3.0598	2.071	90.211	3	3.9096	3.5412	302.1
442	832;3934			ENSMUSP00000025642	ENSMUSP00000025642	2	2	2	>ENSMUSP00000025642|Prpf19|MGI Symbol|PRP19/PSO4 pre-mRNA processing factor 19 homolog (S. cerevisiae) Gene [Source:MGI Symbol;Acc:MGI:106247]|ENSMUSG00000024735|19|ENSMUST00000025642		1	2	2	2	0	1	1	0	1	1	0	1	1	4.2	4.2	4.2	57.301	523	2		2					1	1	0.00013362	5.8042	4.8776	24.208	2	NaN	NaN	NaN	0	NaN	NaN	NaN
443	570;1578;1898;3333;3400;3480;3637;3926;4053;4190;4423;4512;5010;5385;6137;6291;6606;8490;8874;8897			ENSMUSP00000025649;ENSMUSP00000133224;ENSMUSP00000108705	ENSMUSP00000025649;ENSMUSP00000133224	20;18;6	20;18;6	20;18;6	>ENSMUSP00000025649|Ddb1|MGI Symbol|damage specific DNA binding protein 1 Gene [Source:MGI Symbol;Acc:MGI:1202384]|ENSMUSG00000024740|19|ENSMUST00000025649;>ENSMUSP00000133224|Ddb1|MGI Symbol|damage specific DNA binding protein 1 Gene [Source:MGI Symbol;Ac		3	20	20	20	11	8	19	11	8	19	11	8	19	22	22	22	126.85	1140	1	41					12	8	21	4.427e-95	1.1724	1.0618	54.479	40	1.5497	0.98252	77.56	12	1.196	1.076	18.659
444	7598			ENSMUSP00000065810;ENSMUSP00000085496;ENSMUSP00000085494;ENSMUSP00000025667	ENSMUSP00000065810;ENSMUSP00000085496;ENSMUSP00000085494;ENSMUSP00000025667	1;1;1;1	1;1;1;1	1;1;1;1	>ENSMUSP00000065810|Rtn3|MGI Symbol|reticulon 3 Gene [Source:MGI Symbol;Acc:MGI:1339970]|ENSMUSG00000024758|19|ENSMUST00000065304;>ENSMUSP00000085496|Rtn3|MGI Symbol|reticulon 3 Gene [Source:MGI Symbol;Acc:MGI:1339970]|ENSMUSG00000024758|19|ENSMUST00000088		4	1	1	1	0	0	1	0	0	1	0	0	1	1.1	1.1	1.1	103.88	964	4				2				2	0.0058571	3.1199	3.3461	22.966	2	NaN	NaN	NaN	0	NaN	NaN	NaN
445	3764;4878			ENSMUSP00000025679;ENSMUSP00000115195;ENSMUSP00000122945	ENSMUSP00000025679;ENSMUSP00000115195;ENSMUSP00000122945	2;2;1	2;2;1	2;2;1	>ENSMUSP00000025679|Otub1|MGI Symbol|OTU domain, ubiquitin aldehyde binding 1 Gene [Source:MGI Symbol;Acc:MGI:2147616]|ENSMUSG00000024767|19|ENSMUST00000025679;>ENSMUSP00000115195|Otub1|MGI Symbol|OTU domain, ubiquitin aldehyde binding 1 Gene [Source:MGI S		3	2	2	2	1	1	2	1	1	2	1	1	2	8.9	8.9	8.9	31.27	271	3			4			1	1	2	5.4472e-10	1.1975	1.0297	10.115	4	NaN	NaN	NaN	1	NaN	NaN	NaN
446	6215			ENSMUSP00000025752;ENSMUSP00000128866	ENSMUSP00000025752;ENSMUSP00000128866	1;1	1;1	1;1	>ENSMUSP00000025752|Pola2|MGI Symbol|polymerase (DNA directed), alpha 2 Gene [Source:MGI Symbol;Acc:MGI:99690]|ENSMUSG00000024833|19|ENSMUST00000025752;>ENSMUSP00000128866|Pola2|MGI Symbol|polymerase (DNA directed), alpha 2 Gene [Source:MGI Symbol;Acc:MGI:		2	1	1	1	0	0	1	0	0	1	0	0	1	2.8	2.8	2.8	66.213	600	2		1						1	1.1189e-09	NaN	NaN	NaN	1	NaN	NaN	NaN	0	NaN	NaN	NaN
447	1108;1154	157	15	ENSMUSP00000025762;ENSMUSP00000126202	ENSMUSP00000025762;ENSMUSP00000126202	2;2	2;2	2;2	>ENSMUSP00000025762|Banf1|MGI Symbol|barrier to autointegration factor 1 Gene [Source:MGI Symbol;Acc:MGI:1346330]|ENSMUSG00000024844|19|ENSMUST00000025762;>ENSMUSP00000126202|Banf1|MGI Symbol|barrier to autointegration factor 1 Gene [Source:MGI Symbol;Acc:		2	2	2	2	0	1	2	0	1	2	0	1	2	34.8	34.8	34.8	10.102	89	5					3		1	2	4.3559e-23	4.6735	4.2342	28.061	3	NaN	NaN	NaN	0	NaN	NaN	NaN
448	2708;4257;8813			ENSMUSP00000025774	ENSMUSP00000025774	3	3	3	>ENSMUSP00000025774|Sf3b2|MGI Symbol|splicing factor 3b, subunit 2 Gene [Source:MGI Symbol;Acc:MGI:2441856]|ENSMUSG00000024853|19|ENSMUST00000025774		1	3	3	3	2	1	1	2	1	1	2	1	1	4.2	4.2	4.2	98.197	878	1	4					2	1	1	0.00036361	1.3667	1.1116	14.346	4	1.6679	1.0702	10.206	2	NaN	NaN	NaN
449	292;1262;1641;1899;2023;2216;2798;3149;4301;4947;5454;5789;6100;6557;6558;7650;7705;8434;8811	158	83	ENSMUSP00000025778;ENSMUSP00000065263;REV__ENSMUSP00000021313	ENSMUSP00000025778;ENSMUSP00000065263	19;17;1	19;17;1	19;17;1	>ENSMUSP00000025778|Gldc|MGI Symbol|glycine decarboxylase Gene [Source:MGI Symbol;Acc:MGI:1341155]|ENSMUSG00000024827|19|ENSMUST00000025778;>ENSMUSP00000065263|Gldc|MGI Symbol|glycine decarboxylase Gene [Source:MGI Symbol;Acc:MGI:1341155]|ENSMUSG0000002482		3	19	19	19	13	10	18	13	10	18	13	10	18	25.5	25.5	25.5	113.27	1025	1	45					14	10	21	8.3851e-169	0.49766	0.402	42.528	40	0.58013	0.36307	44.45	12	0.50106	0.52118	42.124
450	1639;2091;4213;4811;5478;5527;5620;6352;6353;6584;7392;7413;8528	112;159;160	1;163;173	ENSMUSP00000025804	ENSMUSP00000025804	13	5	5	>ENSMUSP00000025804|Rab1b|MGI Symbol|RAB1B, member RAS oncogene family Gene [Source:MGI Symbol;Acc:MGI:1923558]|ENSMUSG00000024870|19|ENSMUST00000025804		1	13	5	5	8	8	12	3	3	4	3	3	4	66.7	28.4	28.4	22.187	201	4				16		4	4	8	5.0079e-101	5.7402	7.496	90.666	16	3.9876	3.1726	39.113	4	6.4283	8.3147	35.363
451	952			ENSMUSP00000025811	ENSMUSP00000025811	1	1	1	>ENSMUSP00000025811|Yif1a|MGI Symbol|Yip1 interacting factor homolog A (S. cerevisiae) Gene [Source:MGI Symbol;Acc:MGI:1915340]|ENSMUSG00000024875|19|ENSMUST00000025811		1	1	1	1	0	1	1	0	1	1	0	1	1	4.1	4.1	4.1	32.134	293	4				3			1	2	0.0021479	13.703	16.408	114.23	3	NaN	NaN	NaN	0	NaN	NaN	NaN
452	1873;2808;2809;4269			ENSMUSP00000025893	ENSMUSP00000025893	4	4	4	>ENSMUSP00000025893|Arl2|MGI Symbol|ADP-ribosylation factor-like 2 Gene [Source:MGI Symbol;Acc:MGI:1928393]|ENSMUSG00000024944|19|ENSMUST00000025893		1	4	4	4	1	2	4	1	2	4	1	2	4	16.3	16.3	16.3	20.864	184	4				7		1	2	4	2.9384e-08	2.8142	3.4512	58.359	5	NaN	NaN	NaN	1	NaN	NaN	NaN
453	2396;5258;6251;7497;8222			ENSMUSP00000025955;ENSMUSP00000129938	ENSMUSP00000025955;ENSMUSP00000129938	5;5	5;5	5;5	>ENSMUSP00000025955|Eif3a|MGI Symbol|eukaryotic translation initiation factor 3, subunit A Gene [Source:MGI Symbol;Acc:MGI:95301]|ENSMUSG00000024991|19|ENSMUST00000025955;>ENSMUSP00000129938|Eif3a|MGI Symbol|eukaryotic translation initiation factor 3, subu		2	5	5	5	1	2	4	1	2	4	1	2	4	4.9	4.9	4.9	161.93	1344	1.86	4		3			1	2	4	1.0024e-09	1.5119	1.2173	17.502	7	NaN	NaN	NaN	1	1.5618	1.2454	3.219
454	3375			ENSMUSP00000025957;ENSMUSP00000112839;ENSMUSP00000118461	ENSMUSP00000025957;ENSMUSP00000112839;ENSMUSP00000118461	1;1;1	1;1;1	1;1;1	>ENSMUSP00000025957|Fam45a|MGI Symbol|family with sequence similarity 45, member A Gene [Source:MGI Symbol;Acc:MGI:1915144]|ENSMUSG00000024993|19|ENSMUST00000025957;>ENSMUSP00000112839|Fam45a|MGI Symbol|family with sequence similarity 45, member A Gene [So		3	1	1	1	0	0	1	0	0	1	0	0	1	2.5	2.5	2.5	40.42	357	3			1					1	0.0042376	NaN	NaN	NaN	0	NaN	NaN	NaN	0	NaN	NaN	NaN
455	260;1502;1879;2780;2964			ENSMUSP00000025961	ENSMUSP00000025961	5	5	5	>ENSMUSP00000025961|Prdx3|MGI Symbol|peroxiredoxin 3 Gene [Source:MGI Symbol;Acc:MGI:88034]|ENSMUSG00000024997|19|ENSMUST00000025961		1	5	5	5	4	4	5	4	4	5	4	4	5	29.2	29.2	29.2	28.127	257	4				13		4	4	5	4.0615e-19	1.2035	1.1968	17.467	13	1.757	1.3751	17.532	4	1.2493	1.0629	11.983
456	2175;2416;3478;4657;5353;6751;7763			ENSMUSP00000025965;ENSMUSP00000116710	ENSMUSP00000025965	7;1	7;1	7;1	>ENSMUSP00000025965|Hells|MGI Symbol|helicase, lymphoid specific Gene [Source:MGI Symbol;Acc:MGI:106209]|ENSMUSG00000025001|19|ENSMUST00000025965		2	7	7	7	3	3	6	3	3	6	3	3	6	10.5	10.5	10.5	95.125	821	1	13					3	3	7	3.9077e-21	1.379	1.3186	48.272	13	1.5597	0.98967	25.748	3	1.4755	1.5593	22.233
457	187;1549;3515;4613;4945;5499;6152	161	376	ENSMUSP00000025979	ENSMUSP00000025979	7	7	7	>ENSMUSP00000025979|Aldh18a1|MGI Symbol|aldehyde dehydrogenase 18 family, member A1 Gene [Source:MGI Symbol;Acc:MGI:1888908]|ENSMUSG00000025007|19|ENSMUST00000025979		1	7	7	7	1	3	6	1	3	6	1	3	6	11.3	11.3	11.3	87.265	795	2		10				1	3	6	1.3597e-19	9.7746	7.7534	169.42	9	NaN	NaN	NaN	1	11.24	8.4347	11.91
458	5815			ENSMUSP00000025989;ENSMUSP00000132953	ENSMUSP00000025989;ENSMUSP00000132953	1;1	1;1	1;1	>ENSMUSP00000025989|Tm9sf3|MGI Symbol|transmembrane 9 superfamily member 3 Gene [Source:MGI Symbol;Acc:MGI:1914262]|ENSMUSG00000025016|19|ENSMUST00000025989;>ENSMUSP00000132953|Tm9sf3|MGI Symbol|transmembrane 9 superfamily member 3 Gene [Source:MGI Symbol;		2	1	1	1	1	0	1	1	0	1	1	0	1	1.9	1.9	1.9	67.544	587	1.5	1	1				1		1	0.0022775	NaN	NaN	NaN	1	NaN	NaN	NaN	0	NaN	NaN	NaN
459	1479;9027			ENSMUSP00000026013	ENSMUSP00000026013	2	2	2	>ENSMUSP00000026013|Maoa|MGI Symbol|monoamine oxidase A Gene [Source:MGI Symbol;Acc:MGI:96915]|ENSMUSG00000025037|X|ENSMUST00000026013		1	2	2	2	2	1	1	2	1	1	2	1	1	5.1	5.1	5.1	59.601	526	2		4				2	1	1	1.0381e-07	2.9753	2.1306	38.444	4	2.1769	1.484	18.757	2	NaN	NaN	NaN
460	141;6266;6821	162;163	5;7	ENSMUSP00000026125;ENSMUSP00000080242	ENSMUSP00000026125;ENSMUSP00000080242	3;3	3;3	3;3	>ENSMUSP00000026125|Thoc4|MGI Symbol|THO complex 4 Gene [Source:MGI Symbol;Acc:MGI:1341044]|ENSMUSG00000025134|11|ENSMUST00000026125;>ENSMUSP00000080242|Refbp2|MGI Symbol|RNA and export factor binding protein 2 Gene [Source:MGI Symbol;Acc:MGI:1913144]|ENSM		2	3	3	3	2	1	2	2	1	2	2	1	2	16.5	16.5	16.5	26.94	255	3			8			3	2	3	1.2888e-30	1.1895	0.95612	44.636	7	1.1895	0.95612	20.313	3	NaN	NaN	NaN
461	885;2098;4256;7925			ENSMUSP00000130900;ENSMUSP00000026168;ENSMUSP00000128653;ENSMUSP00000126881;ENSMUSP00000132483;ENSMUSP00000131219;ENSMUSP00000130399	ENSMUSP00000130900;ENSMUSP00000026168;ENSMUSP00000128653;ENSMUSP00000126881;ENSMUSP00000132483	4;4;4;3;3;1;1	4;4;4;3;3;1;1	4;4;4;3;3;1;1	>ENSMUSP00000130900|Mms19|MGI Symbol|MMS19 (MET18 S. cerevisiae) Gene [Source:MGI Symbol;Acc:MGI:1919449]|ENSMUSG00000025159|19|ENSMUST00000171561;>ENSMUSP00000026168|Mms19|MGI Symbol|MMS19 (MET18 S. cerevisiae) Gene [Source:MGI Symbol;Acc:MGI:1919449]|ENS		7	4	4	4	2	1	4	2	1	4	2	1	4	4.2	4.2	4.2	113.09	1031	1	7					2	1	4	2.1266e-06	3.4457	2.721	109.14	7	1.7222	1.1459	6.3887	2	NaN	NaN	NaN
462	8273			ENSMUSP00000107678;ENSMUSP00000026199;ENSMUSP00000118906	ENSMUSP00000107678;ENSMUSP00000026199;ENSMUSP00000118906	1;1;1	1;1;1	1;1;1	>ENSMUSP00000107678|Cutc|MGI Symbol|cutC copper transporter homolog (E.coli) Gene [Source:MGI Symbol;Acc:MGI:1913638]|ENSMUSG00000025193|19|ENSMUST00000112047;>ENSMUSP00000026199|Cutc|MGI Symbol|cutC copper transporter homolog (E.coli) Gene [Source:MGI Sym		3	1	1	1	1	0	0	1	0	0	1	0	0	6.6	6.6	6.6	29.003	272	3			1			1			0.0031774	NaN	NaN	NaN	1	NaN	NaN	NaN	1	NaN	NaN	NaN
463	2637;6362			ENSMUSP00000026222	ENSMUSP00000026222	2	2	2	>ENSMUSP00000026222|Ndufb8|MGI Symbol|NADH dehydrogenase (ubiquinone) 1 beta subcomplex 8 Gene [Source:MGI Symbol;Acc:MGI:1914514]|ENSMUSG00000025204|19|ENSMUST00000026222		1	2	2	2	0	1	2	0	1	2	0	1	2	14.5	14.5	14.5	21.876	186	4				4			1	3	5.3434e-06	26.752	30.272	62.103	4	NaN	NaN	NaN	0	NaN	NaN	NaN
464	334			ENSMUSP00000026239	ENSMUSP00000026239	1	1	1	>ENSMUSP00000026239|Poll|MGI Symbol|polymerase (DNA directed), lambda Gene [Source:MGI Symbol;Acc:MGI:1889000]|ENSMUSG00000025218|19|ENSMUST00000026239		1	1	1	1	0	0	1	0	0	1	0	0	1	1.7	1.7	1.7	62.942	573	1	1							1	0.0056442	NaN	NaN	NaN	0	NaN	NaN	NaN	0	NaN	NaN	NaN
465	7545			ENSMUSP00000026270	ENSMUSP00000026270	1	1	1	>ENSMUSP00000026270|Sacm1l|MGI Symbol|SAC1 (suppressor of actin mutations 1, homolog)-like (S. cerevisiae) Gene [Source:MGI Symbol;Acc:MGI:1933169]|ENSMUSG00000025240|9|ENSMUST00000026270		1	1	1	1	0	0	1	0	0	1	0	0	1	1.7	1.7	1.7	66.943	587	2		1						1	0.0078689	NaN	NaN	NaN	1	NaN	NaN	NaN	0	NaN	NaN	NaN
466	2657;2829;3502;4383;5291;5680;6454;8570;8571	164	188	ENSMUSP00000108236;ENSMUSP00000026289	ENSMUSP00000108236;ENSMUSP00000026289	9;9	9;9	9;9	>ENSMUSP00000108236|Hsd17b10|MGI Symbol|hydroxysteroid (17-beta) dehydrogenase 10 Gene [Source:MGI Symbol;Acc:MGI:1333871]|ENSMUSG00000025260|X|ENSMUST00000112617;>ENSMUSP00000026289|Hsd17b10|MGI Symbol|hydroxysteroid (17-beta) dehydrogenase 10 Gene [Sourc		2	9	9	9	6	5	9	6	5	9	6	5	9	38.4	38.4	38.4	28.374	271	3.62	1	3		20		7	5	12	2.0576e-150	0.8733	1.0158	29.725	23	1.687	1.0979	52.097	7	1.3373	1.0825	8.3768
467	218;383;423;1390;2816;2824;3262;4568;4815;4864;4884;6524;7743;8910			ENSMUSP00000026292;ENSMUSP00000108241;ENSMUSP00000120057;ENSMUSP00000131302	ENSMUSP00000026292;ENSMUSP00000108241	14;14;6;2	14;14;6;2	14;14;6;2	>ENSMUSP00000026292|Huwe1|MGI Symbol|HECT, UBA and WWE domain containing 1 Gene [Source:MGI Symbol;Acc:MGI:1926884]|ENSMUSG00000025261|X|ENSMUST00000026292;>ENSMUSP00000108241|Huwe1|MGI Symbol|HECT, UBA and WWE domain containing 1 Gene [Source:MGI Symbol;A		4	14	14	14	5	6	12	5	6	12	5	6	12	4	4	4	482.69	4378	1	24					5	7	12	8.6956e-76	1.0221	0.97138	62.256	22	1.3369	1.0127	92.215	5	1.153	1.0578	75.419
468	1767;3238;8068			ENSMUSP00000026324;ENSMUSP00000051333	ENSMUSP00000026324	3;1	3;1	3;1	>ENSMUSP00000026324|Acot9|MGI Symbol|acyl-CoA thioesterase 9 Gene [Source:MGI Symbol;Acc:MGI:1928939]|ENSMUSG00000025287|X|ENSMUST00000026324		2	3	3	3	1	0	2	1	0	2	1	0	2	7.1	7.1	7.1	50.56	439	2		3				1		2	0.0018599	0.73368	0.58967	31.976	3	NaN	NaN	NaN	1	NaN	NaN	NaN
469	1503;1902;2777;2779;3126;6170;8458			ENSMUSP00000026328;ENSMUSP00000122997	ENSMUSP00000026328;ENSMUSP00000122997	7;4	6;3	6;3	>ENSMUSP00000026328|Prdx4|MGI Symbol|peroxiredoxin 4 Gene [Source:MGI Symbol;Acc:MGI:1859815]|ENSMUSG00000025289|X|ENSMUST00000026328;>ENSMUSP00000122997|Prdx4|MGI Symbol|peroxiredoxin 4 Gene [Source:MGI Symbol;Acc:MGI:1859815]|ENSMUSG00000025289|X|ENSMUST		2	7	6	6	3	6	7	2	5	6	2	5	6	33.2	33.2	33.2	31.052	274	3.9	1		3	23	3	8	9	13	3.8592e-94	1.1254	0.96326	67.527	30	1.2002	0.89296	13.171	8	1.1125	0.96858	21.044
470	5532	165	1	ENSMUSP00000026409;ENSMUSP00000027266	ENSMUSP00000026409;ENSMUSP00000027266	1;1	1;1	1;1	>ENSMUSP00000026409|Ormdl2|MGI Symbol|ORM1-like 2 (S. cerevisiae) Gene [Source:MGI Symbol;Acc:MGI:1914094]|ENSMUSG00000025353|10|ENSMUST00000026409;>ENSMUSP00000027266|Ormdl1|MGI Symbol|ORM1-like 1 (S. cerevisiae) Gene [Source:MGI Symbol;Acc:MGI:2181669]|E		2	1	1	1	1	1	1	1	1	1	1	1	1	9.8	9.8	9.8	17.389	153	5					3	1	1	1	5.9247e-06	21.159	19.585	61.885	3	NaN	NaN	NaN	1	NaN	NaN	NaN
471	1217;2694;4600;5736			ENSMUSP00000026420;ENSMUSP00000076447	ENSMUSP00000026420;ENSMUSP00000076447	4;4	4;4	4;4	>ENSMUSP00000026420|Rps26|MGI Symbol|ribosomal protein S26 Gene [Source:MGI Symbol;Acc:MGI:1351628]|ENSMUSG00000025362|10|ENSMUST00000026420;>ENSMUSP00000076447|Rps26-ps1|MGI Symbol|ribosomal protein S26, pseudogene 1 Pseudogene [Source:MGI Symbol;Acc:MGI:		2	4	4	4	3	3	2	3	3	2	3	3	2	37.4	37.4	37.4	13.015	115	4.89				1	8	3	3	3	5.8989e-18	1.5873	1.3483	20.252	8	1.7398	1.4498	27.25	3	1.6421	1.2455	14.123
472	537;4719;4886			ENSMUSP00000026427;ENSMUSP00000100867	ENSMUSP00000026427;ENSMUSP00000100867	3;3	3;3	3;3	>ENSMUSP00000026427|Esyt1|MGI Symbol|extended synaptotagmin-like protein 1 Gene [Source:MGI Symbol;Acc:MGI:1344426]|ENSMUSG00000025366|10|ENSMUST00000026427;>ENSMUSP00000100867|Esyt1|MGI Symbol|extended synaptotagmin-like protein 1 Gene [Source:MGI Symbol;		2	3	3	3	1	1	3	1	1	3	1	1	3	3.7	3.7	3.7	121.55	1092	1	5					1	1	3	6.6127e-14	3.4541	3.4626	57.243	5	NaN	NaN	NaN	1	NaN	NaN	NaN
473	332;344;1372;1685;2308;2419;2624;3461;3680;3686;3687;3732;4041;5313;5331;7376;7741;7843;7845;8180;8181;8523	166;167;168;169;170;171;172	113;145;217;272;408;478;509	ENSMUSP00000026459	ENSMUSP00000026459	22	22	22	>ENSMUSP00000026459|Atp5b|MGI Symbol|ATP synthase, H+ transporting mitochondrial F1 complex, beta subunit Gene [Source:MGI Symbol;Acc:MGI:107801]|ENSMUSG00000025393|10|ENSMUST00000026459		1	22	22	22	20	19	22	20	19	22	20	19	22	59.5	59.5	59.5	56.3	529	2.13		102	12		1	32	37	46	0	4.6164	3.2633	65.684	113	2.4853	1.5278	42.597	32	5.1501	3.2709	66.759
474	3598;3830;7921			ENSMUSP00000026461	ENSMUSP00000026461	3	3	3	>ENSMUSP00000026461|Prim1|MGI Symbol|DNA primase, p49 subunit Gene [Source:MGI Symbol;Acc:MGI:97757]|ENSMUSG00000025395|10|ENSMUST00000026461		1	3	3	3	0	1	3	0	1	3	0	1	3	9.8	9.8	9.8	49.295	417	2		4					1	3	2.499e-16	0.95612	0.83359	67.777	4	NaN	NaN	NaN	0	NaN	NaN	NaN
475	5715			ENSMUSP00000118504;ENSMUSP00000026487	ENSMUSP00000118504;ENSMUSP00000026487	1;1	1;1	1;1	>ENSMUSP00000118504|Hdhd2|MGI Symbol|haloacid dehalogenase-like hydrolase domain containing 2 Gene [Source:MGI Symbol;Acc:MGI:1924237]|ENSMUSG00000025421|18|ENSMUST00000142456;>ENSMUSP00000026487|Ier3ip1|MGI Symbol|immediate early response 3 interacting pr		2	1	1	1	1	0	1	1	0	1	1	0	1	13.2	13.2	13.2	16.254	152	5					2	1		1	1.5945e-05	11.623	9.3671	13.847	2	NaN	NaN	NaN	1	NaN	NaN	NaN
476	625;860;1590;2022;2167;2727;2838;3076;3085;3623;3831;3851;4432;4687;5210;6138;6241;6495;7087;7314;7339;7640;7641;8042;8264;8519;8520	173;174;175	51;105;189	ENSMUSP00000026495;ENSMUSP00000110396;ENSMUSP00000120436;REV__ENSMUSP00000078985;REV__ENSMUSP00000111156;REV__ENSMUSP00000132375;REV__ENSMUSP00000070265	ENSMUSP00000026495;ENSMUSP00000110396	27;26;2;1;1;1;1	27;26;2;1;1;1;1	27;26;2;1;1;1;1	>ENSMUSP00000026495|Atp5a1|MGI Symbol|ATP synthase, H+ transporting, mitochondrial F1 complex, alpha subunit 1 Gene [Source:MGI Symbol;Acc:MGI:88115]|ENSMUSG00000025428|18|ENSMUST00000026495;>ENSMUSP00000110396|Atp5a1|MGI Symbol|ATP synthase, H+ transporti		7	27	27	27	19	22	27	19	22	27	19	22	27	53.5	53.5	53.5	59.752	553	2.05		87	5			22	29	41	0	4.168	2.9011	63.126	92	2.4284	1.453	51.982	22	4.622	2.8082	68.825
477	228;229;666;1684;2306;4501;5276;5916;6437;6795;7298	176;177;178	103;189;191	ENSMUSP00000026538;ENSMUSP00000121174	ENSMUSP00000026538;ENSMUSP00000121174	11;8	11;8	11;8	>ENSMUSP00000026538|Echs1|MGI Symbol|enoyl Coenzyme A hydratase, short chain, 1, mitochondrial Gene [Source:MGI Symbol;Acc:MGI:2136460]|ENSMUSG00000025465|7|ENSMUST00000026538;>ENSMUSP00000121174|Echs1|MGI Symbol|enoyl Coenzyme A hydratase, short chain, 1,		2	11	11	11	9	7	9	9	7	9	9	7	9	38.6	38.6	38.6	31.474	290	3.03			34	1		11	9	15	2.2324e-104	1.1334	0.90377	40.594	35	1.6354	1.1041	46.497	11	1.1768	0.89917	43.862
478	968;3658;4381;5208;5231;5767;7295;8672;8853;9010			ENSMUSP00000026547;ENSMUSP00000127588	ENSMUSP00000026547;ENSMUSP00000127588	10;8	10;8	10;8	>ENSMUSP00000026547|Tubgcp2|MGI Symbol|tubulin, gamma complex associated protein 2 Gene [Source:MGI Symbol;Acc:MGI:1921487]|ENSMUSG00000025474|7|ENSMUST00000026547;>ENSMUSP00000127588|Tubgcp2|MGI Symbol|tubulin, gamma complex associated protein 2 Gene [Sou		2	10	10	10	6	0	7	6	0	7	6	0	7	13.4	13.4	13.4	103.22	905	1	13					6		7	1.4655e-39	1.2925	1.1943	77.533	12	5.1279	4.3068	87.67	5	NaN	NaN	NaN
479	794;1032;2226;4414;7665	179	39	ENSMUSP00000026554;ENSMUSP00000101665	ENSMUSP00000026554;ENSMUSP00000101665	5;5	5;5	5;5	>ENSMUSP00000026554|1190003J15Rik|MGI Symbol|RIKEN cDNA 1190003J15 gene Gene [Source:MGI Symbol;Acc:MGI:1916142]|ENSMUSG00000025481|7|ENSMUST00000026554;>ENSMUSP00000101665|1190003J15Rik|MGI Symbol|RIKEN cDNA 1190003J15 gene Gene [Source:MGI Symbol;Acc:MGI		2	5	5	5	2	3	5	2	3	5	2	3	5	66.9	66.9	66.9	13.559	118	5					10	2	3	5	1.0803e-58	0.64432	0.59641	37.819	9	0.5523	0.46298	16.807	2	0.58739	0.47666	17.29
480	533;1381;1478;2283;2284;4437;4919;5392;6232;6242;7003;8179;9051			ENSMUSP00000026560;ENSMUSP00000130580;ENSMUSP00000132405;ENSMUSP00000126160;ENSMUSP00000130256;ENSMUSP00000126532	ENSMUSP00000026560;ENSMUSP00000130580;ENSMUSP00000132405	13;12;7;4;2;1	13;12;7;4;2;1	13;12;7;4;2;1	>ENSMUSP00000026560|Psmd13|MGI Symbol|proteasome (prosome, macropain) 26S subunit, non-ATPase, 13 Gene [Source:MGI Symbol;Acc:MGI:1345192]|ENSMUSG00000025487|7|ENSMUST00000026560;>ENSMUSP00000130580|Psmd13|MGI Symbol|proteasome (prosome, macropain) 26S sub		6	13	13	13	6	5	10	6	5	10	6	5	10	35.9	35.9	35.9	42.809	376	3			22			6	5	11	2.9568e-27	1.7077	1.3585	46.424	22	1.8821	1.3181	55.002	6	1.9588	1.5124	14.7
481	5525;7698	180;181	1;48	ENSMUSP00000026565;ENSMUSP00000126230	ENSMUSP00000026565;ENSMUSP00000126230	2;1	1;0	1;0	>ENSMUSP00000026565|Ifitm3|MGI Symbol|interferon induced transmembrane protein 3 Gene [Source:MGI Symbol;Acc:MGI:1913391]|ENSMUSG00000025492|7|ENSMUST00000026565;>ENSMUSP00000126230|AC090123.1|Clone-based (Ensembl)||ENSMUSG00000090468|7|ENSMUST00000048361		2	2	1	1	1	2	2	0	1	1	0	1	1	21.9	16.1	16.1	14.954	137	5					2		1	1	3.1341e-10	8.6126	9.6053	80.709	2	NaN	NaN	NaN	0	NaN	NaN	NaN
482	942;5481;6640;9020			ENSMUSP00000109041;ENSMUSP00000026599;ENSMUSP00000109042	ENSMUSP00000109041;ENSMUSP00000026599;ENSMUSP00000109042	4;4;2	4;4;2	4;4;2	>ENSMUSP00000109041|Apool|MGI Symbol|apolipoprotein O-like Gene [Source:MGI Symbol;Acc:MGI:1915367]|ENSMUSG00000025525|X|ENSMUST00000113414;>ENSMUSP00000026599|Apool|MGI Symbol|apolipoprotein O-like Gene [Source:MGI Symbol;Acc:MGI:1915367]|ENSMUSG000000255		3	4	4	4	0	0	4	0	0	4	0	0	4	18.7	18.7	18.7	29.501	267	3			4					4	1.5372e-11	6.2042	6.1995	78.064	4	NaN	NaN	NaN	0	NaN	NaN	NaN
483	1065;2128;5604;6034;6477			ENSMUSP00000097868;ENSMUSP00000026624;ENSMUSP00000131227	ENSMUSP00000097868;ENSMUSP00000026624;ENSMUSP00000131227	5;5;3	5;5;3	5;5;3	>ENSMUSP00000097868|Tm9sf2|MGI Symbol|transmembrane 9 superfamily member 2 Gene [Source:MGI Symbol;Acc:MGI:1915309]|ENSMUSG00000025544|14|ENSMUST00000100295;>ENSMUSP00000026624|Tm9sf2|MGI Symbol|transmembrane 9 superfamily member 2 Gene [Source:MGI Symbol;		3	5	5	5	2	3	4	2	3	4	2	3	4	7.3	7.3	7.3	75.995	669	1.17	10	2				2	3	7	6.8027e-19	9.3988	11.982	60.379	12	7.8423	6.6515	10.569	2	11.265	13.796	31.007
484	62;2738;4197			ENSMUSP00000026667;ENSMUSP00000101860;ENSMUSP00000075207;ENSMUSP00000133154;ENSMUSP00000118141;ENSMUSP00000121745	ENSMUSP00000026667;ENSMUSP00000101860;ENSMUSP00000075207;ENSMUSP00000133154	3;3;2;2;1;1	1;1;0;0;0;0	1;1;0;0;0;0	>ENSMUSP00000026667|Eif4a3|MGI Symbol|eukaryotic translation initiation factor 4A3 Gene [Source:MGI Symbol;Acc:MGI:1923731]|ENSMUSG00000025580|11|ENSMUST00000026667;>ENSMUSP00000101860|Eif4a3|MGI Symbol|eukaryotic translation initiation factor 4A3 Gene [So		6	3	1	1	2	2	3	1	1	1	1	1	1	9	3.2	3.2	46.839	411	2		4				1	1	2	3.5916e-18	1.6377	1.1665	16.86	4	NaN	NaN	NaN	1	NaN	NaN	NaN
485	3607			ENSMUSP00000026671;ENSMUSP00000125293	ENSMUSP00000026671;ENSMUSP00000125293	1;1	1;1	1;1	>ENSMUSP00000026671|Rptor|MGI Symbol|regulatory associated protein of MTOR, complex 1 Gene [Source:MGI Symbol;Acc:MGI:1921620]|ENSMUSG00000025583|11|ENSMUST00000026671;>ENSMUSP00000125293|Rptor|MGI Symbol|regulatory associated protein of MTOR, complex 1 Ge		2	1	1	1	0	0	1	0	0	1	0	0	1	1.3	1.3	1.3	149.5	1335	1	1							1	4.0427e-23	NaN	NaN	NaN	1	NaN	NaN	NaN	0	NaN	NaN	NaN
486	331;345;474;621;855;1453;1821;1997;2096;2584;3116;5330;5414;5998;6174;6357;7725			ENSMUSP00000026704	ENSMUSP00000026704	17	17	17	>ENSMUSP00000026704|Cct8|MGI Symbol|chaperonin containing Tcp1, subunit 8 (theta) Gene [Source:MGI Symbol;Acc:MGI:107183]|ENSMUSG00000025613|16|ENSMUST00000026704		1	17	17	17	12	15	14	12	15	14	12	15	14	35	35	35	59.555	548	2		43				12	16	15	3.0708e-51	1.7134	1.0992	48.251	42	1.8082	1.0786	45.319	12	1.8283	1.1467	57.462
487	1309;1472;1897;2171;4703;5949;6753;6950;7106;7150;7528;7867;7988;8095	182;183;184;185	43;54;57;143	ENSMUSP00000026723	ENSMUSP00000026723	14	14	14	>ENSMUSP00000026723|Hprt|MGI Symbol|hypoxanthine guanine phosphoribosyl transferase Gene [Source:MGI Symbol;Acc:MGI:96217]|ENSMUSG00000025630|X|ENSMUST00000026723		1	14	14	14	11	10	13	11	10	13	11	10	13	75.7	75.7	75.7	24.57	218	4.06				51	3	16	15	23	5.4049e-254	1.06	0.9618	80.78	54	1.3806	1.0595	141.42	16	1.1491	0.92734	10.778
488	2833			ENSMUSP00000026735	ENSMUSP00000026735	1	1	1	>ENSMUSP00000026735|Ccdc51|MGI Symbol|coiled-coil domain containing 51 Gene [Source:MGI Symbol;Acc:MGI:1913908]|ENSMUSG00000025645|9|ENSMUST00000026735		1	1	1	1	0	0	1	0	0	1	0	0	1	4.9	4.9	4.9	45.132	406	3			1					1	0.0020827	NaN	NaN	NaN	1	NaN	NaN	NaN	0	NaN	NaN	NaN
489	1714;2037;4372;5571;5611;5898;6423;6704;8599			ENSMUSP00000026743;ENSMUSP00000130029	ENSMUSP00000026743	9;4	9;4	9;4	>ENSMUSP00000026743|Uqcrc1|MGI Symbol|ubiquinol-cytochrome c reductase core protein 1 Gene [Source:MGI Symbol;Acc:MGI:107876]|ENSMUSG00000025651|9|ENSMUST00000026743		2	9	9	9	3	3	7	3	3	7	3	3	7	24	24	24	52.851	480	2		17				3	3	11	1.2937e-60	4.2332	3.8454	97.184	16	7.3585	4.8867	119.47	3	2.2324	1.4932	28.03
490	2560			ENSMUSP00000112944;ENSMUSP00000113601;ENSMUSP00000026818;ENSMUSP00000112425	ENSMUSP00000112944;ENSMUSP00000113601;ENSMUSP00000026818;ENSMUSP00000112425	1;1;1;1	1;1;1;1	1;1;1;1	>ENSMUSP00000112944|Sec11a|MGI Symbol|SEC11 homolog A (S. cerevisiae) Gene [Source:MGI Symbol;Acc:MGI:1929464]|ENSMUSG00000025724|7|ENSMUST00000120285;>ENSMUSP00000113601|Sec11a|MGI Symbol|SEC11 homolog A (S. cerevisiae) Gene [Source:MGI Symbol;Acc:MGI:192		4	1	1	1	1	1	0	1	1	0	1	1	0	3.6	3.6	3.6	27.931	247	5					2	1	1		0.0094461	11.96	10.504	114.1	2	NaN	NaN	NaN	1	NaN	NaN	NaN
491	1012			ENSMUSP00000026827;ENSMUSP00000126198;ENSMUSP00000130209	ENSMUSP00000026827;ENSMUSP00000126198;ENSMUSP00000130209	1;1;1	1;1;1	1;1;1	>ENSMUSP00000026827|0610011F06Rik|MGI Symbol|RIKEN cDNA 0610011F06 gene Gene [Source:MGI Symbol;Acc:MGI:1915597]|ENSMUSG00000025731|17|ENSMUST00000026827;>ENSMUSP00000126198|0610011F06Rik|MGI Symbol|RIKEN cDNA 0610011F06 gene Gene [Source:MGI Symbol;Acc:MG		3	1	1	1	1	0	0	1	0	0	1	0	0	4.9	4.9	4.9	22.687	204	4				1		1			0.0046379	NaN	NaN	NaN	0	NaN	NaN	NaN	0	NaN	NaN	NaN
492	3717			ENSMUSP00000026841;ENSMUSP00000110431;ENSMUSP00000110434;ENSMUSP00000118296	ENSMUSP00000026841;ENSMUSP00000110431;ENSMUSP00000110434;ENSMUSP00000118296	1;1;1;1	1;1;1;1	1;1;1;1	>ENSMUSP00000026841|Hadhb|MGI Symbol|hydroxyacyl-Coenzyme A dehydrogenase/3-ketoacyl-Coenzyme A thiolase/enoyl-Coenzyme A hydratase (trifunctional protein), beta subunit Gene [Source:MGI Symbol;Acc:MGI:2136381]|ENSMUSG00000059447|5|ENSMUST00000026841;>ENSM		4	1	1	1	1	1	1	1	1	1	1	1	1	2.3	2.3	2.3	51.386	475	2		3				1	1	1	0.0065596	8.7993	6.3556	86.245	3	NaN	NaN	NaN	1	NaN	NaN	NaN
493	222;3475			ENSMUSP00000026976;ENSMUSP00000106502;ENSMUSP00000117473;ENSMUSP00000116975	ENSMUSP00000026976;ENSMUSP00000106502;ENSMUSP00000117473;ENSMUSP00000116975	2;2;1;1	2;2;1;1	2;2;1;1	>ENSMUSP00000026976|Get4|MGI Symbol|golgi to ER traffic protein 4 homolog (S. cerevisiae) Gene [Source:MGI Symbol;Acc:MGI:1914854]|ENSMUSG00000025858|5|ENSMUST00000026976;>ENSMUSP00000106502|Get4|MGI Symbol|golgi to ER traffic protein 4 homolog (S. cerevis		4	2	2	2	2	1	1	2	1	1	2	1	1	8	8	8	36.525	327	3			4			2	1	1	1.2319e-14	2.1231	1.7148	5.7171	3	NaN	NaN	NaN	1	NaN	NaN	NaN
494	6270;8474			ENSMUSP00000121182;ENSMUSP00000026991;ENSMUSP00000121606;ENSMUSP00000123026	ENSMUSP00000121182;ENSMUSP00000026991;ENSMUSP00000121606;ENSMUSP00000123026	2;2;1;1	2;2;1;1	2;2;1;1	>ENSMUSP00000121182|Faf2|MGI Symbol|Fas associated factor family member 2 Gene [Source:MGI Symbol;Acc:MGI:1923827]|ENSMUSG00000025873|13|ENSMUST00000126071;>ENSMUSP00000026991|Faf2|MGI Symbol|Fas associated factor family member 2 Gene [Source:MGI Symbol;Ac		4	2	2	2	1	1	1	1	1	1	1	1	1	6.7	6.7	6.7	52.471	445	2		3				1	1	1	0.00013017	10.756	10.741	30.87	3	NaN	NaN	NaN	1	NaN	NaN	NaN
495	720;4279			ENSMUSP00000027036;ENSMUSP00000118453;ENSMUSP00000119456	ENSMUSP00000027036;ENSMUSP00000118453;ENSMUSP00000119456	2;2;1	2;2;1	2;2;1	>ENSMUSP00000027036|Lypla1|MGI Symbol|lysophospholipase 1 Gene [Source:MGI Symbol;Acc:MGI:1344588]|ENSMUSG00000025903|1|ENSMUST00000027036;>ENSMUSP00000118453|Lypla1|MGI Symbol|lysophospholipase 1 Gene [Source:MGI Symbol;Acc:MGI:1344588]|ENSMUSG00000025903		3	2	2	2	1	1	2	1	1	2	1	1	2	11.7	11.7	11.7	24.687	230	4				4		1	1	2	1.4522e-17	0.75739	0.72567	47.431	4	NaN	NaN	NaN	1	NaN	NaN	NaN
496	5354;5721;7712			ENSMUSP00000027087;ENSMUSP00000095316;ENSMUSP00000127307;ENSMUSP00000117853;ENSMUSP00000103007;ENSMUSP00000118184	ENSMUSP00000027087;ENSMUSP00000095316;ENSMUSP00000127307;ENSMUSP00000117853	3;3;3;2;1;1	3;3;3;2;1;1	3;3;3;2;1;1	>ENSMUSP00000027087|Idh1|MGI Symbol|isocitrate dehydrogenase 1 (NADP+), soluble Gene [Source:MGI Symbol;Acc:MGI:96413]|ENSMUSG00000025950|1|ENSMUST00000027087;>ENSMUSP00000095316|Idh1|MGI Symbol|isocitrate dehydrogenase 1 (NADP+), soluble Gene [Source:MGI		6	3	3	3	2	1	2	2	1	2	2	1	2	8.3	8.3	8.3	47.474	421	2		5				2	1	2	1.0097e-06	7.1924	6.2096	74.23	5	4.2297	2.9647	104.55	2	NaN	NaN	NaN
497	529;2810			ENSMUSP00000027111;ENSMUSP00000126621	ENSMUSP00000027111;ENSMUSP00000126621	2;2	2;2	2;2	>ENSMUSP00000027111|Ndufs1|MGI Symbol|NADH dehydrogenase (ubiquinone) Fe-S protein 1 Gene [Source:MGI Symbol;Acc:MGI:2443241]|ENSMUSG00000025968|1|ENSMUST00000027111;>ENSMUSP00000126621|Ndufs1|MGI Symbol|NADH dehydrogenase (ubiquinone) Fe-S protein 1 Gene		2	2	2	2	0	0	2	0	0	2	0	0	2	4.5	4.5	4.5	79.776	727	2		2						2	2.9375e-22	4.8116	4.402	34.895	2	NaN	NaN	NaN	0	NaN	NaN	NaN
498	87;486;499;622;623;983;984;1004;2519;2520;3024;3075;3452;3453;3709;3750;3825;4044;4071;5120;5338;5602;6734;7191;7482;7483;7734;8029;8030;8034;8035;8036;8043;8470;8487	186;187;188;189	55;217;356;477	ENSMUSP00000027123;ENSMUSP00000119336;ENSMUSP00000122947	ENSMUSP00000027123	35;9;7	35;9;7	35;9;7	>ENSMUSP00000027123|Hspd1|MGI Symbol|heat shock protein 1 (chaperonin) Gene [Source:MGI Symbol;Acc:MGI:96242]|ENSMUSG00000025980|1|ENSMUST00000027123		3	35	35	35	29	29	34	29	29	34	29	29	34	60.2	60.2	60.2	60.955	573	2.13	1	148	22	1		58	54	60	0	1.823	1.2675	43.427	165	1.9461	1.3011	39.368	54	2.0102	1.3259	45.026
499	360;1441;2572;4882;7267			ENSMUSP00000027127	ENSMUSP00000027127	5	5	5	>ENSMUSP00000027127|Sf3b1|MGI Symbol|splicing factor 3b, subunit 1 Gene [Source:MGI Symbol;Acc:MGI:1932339]|ENSMUSG00000025982|1|ENSMUST00000027127		1	5	5	5	1	0	5	1	0	5	1	0	5	5.8	5.8	5.8	145.83	1304	1	6					1		5	2.3427e-07	1.0289	1.0033	20.188	6	NaN	NaN	NaN	1	NaN	NaN	NaN
500	3729;5245;6793			ENSMUSP00000027149;ENSMUSP00000109612;ENSMUSP00000113080;ENSMUSP00000122752	ENSMUSP00000027149;ENSMUSP00000109612;ENSMUSP00000113080;ENSMUSP00000122752	3;3;3;2	3;3;3;2	3;3;3;2	>ENSMUSP00000027149|Lancl1|MGI Symbol|LanC (bacterial lantibiotic synthetase component C)-like 1 Gene [Source:MGI Symbol;Acc:MGI:1336997]|ENSMUSG00000026000|1|ENSMUST00000027149;>ENSMUSP00000109612|Lancl1|MGI Symbol|LanC (bacterial lantibiotic synthetase c		4	3	3	3	1	1	3	1	1	3	1	1	3	10.5	10.5	10.5	45.341	399	3			6			1	1	4	1.0675e-11	1.0733	0.90129	72.807	6	NaN	NaN	NaN	1	NaN	NaN	NaN
501	3387			ENSMUSP00000027193	ENSMUSP00000027193	1	1	1	>ENSMUSP00000027193|Ndufb3|MGI Symbol|NADH dehydrogenase (ubiquinone) 1 beta subcomplex 3 Gene [Source:MGI Symbol;Acc:MGI:1913745]|ENSMUSG00000026032|1|ENSMUST00000027193		1	1	1	1	0	0	1	0	0	1	0	0	1	11.5	11.5	11.5	11.692	104	5					1			1	0.0025046	NaN	NaN	NaN	1	NaN	NaN	NaN	0	NaN	NaN	NaN
502	3710;8341			ENSMUSP00000027312	ENSMUSP00000027312	2	2	2	>ENSMUSP00000027312|Prim2|MGI Symbol|DNA primase, p58 subunit Gene [Source:MGI Symbol;Acc:MGI:97758]|ENSMUSG00000026134|1|ENSMUST00000027312		1	2	2	2	2	1	2	2	1	2	2	1	2	5	5	5	58.408	505	2		5				2	1	2	9.8825e-12	0.66637	0.69135	69.665	5	0.53265	0.3456	113.34	2	NaN	NaN	NaN
503	4000;4896;4915;6475			ENSMUSP00000027339;ENSMUSP00000117875	ENSMUSP00000027339;ENSMUSP00000117875	4;3	4;3	4;3	>ENSMUSP00000027339|Smap1|MGI Symbol|stromal membrane-associated protein 1 Gene [Source:MGI Symbol;Acc:MGI:2138261]|ENSMUSG00000026155|1|ENSMUST00000027339;>ENSMUSP00000117875|Smap1|MGI Symbol|stromal membrane-associated protein 1 Gene [Source:MGI Symbol;A		2	4	4	4	0	2	3	0	2	3	0	2	3	10.2	10.2	10.2	47.66	440	2.12		7	1				2	6	4.0406e-15	0.89266	0.74015	69.99	8	NaN	NaN	NaN	0	1.3057	0.97291	2.0341
504	4482;5114;5272;6861;7139;7956			ENSMUSP00000027421	ENSMUSP00000027421	6	6	6	>ENSMUSP00000027421|Trip12|MGI Symbol|thyroid hormone receptor interactor 12 Gene [Source:MGI Symbol;Acc:MGI:1309481]|ENSMUSG00000026219|1|ENSMUST00000027421		1	6	6	6	0	1	6	0	1	6	0	1	6	3.6	3.6	3.6	224.13	2025	1	7						1	6	2.298e-10	1.8298	1.8129	78.547	7	NaN	NaN	NaN	0	NaN	NaN	NaN
505	90;1343;1442;1547;1558;4079;4794;5490;5615;5844;6084;6094;6897;7562;7728;7729			ENSMUSP00000027432;ENSMUSP00000122121	ENSMUSP00000027432	16;1	16;1	16;1	>ENSMUSP00000027432|Psmd1|MGI Symbol|proteasome (prosome, macropain) 26S subunit, non-ATPase, 1 Gene [Source:MGI Symbol;Acc:MGI:1917497]|ENSMUSG00000026229|1|ENSMUST00000027432		2	16	16	16	10	9	16	10	9	16	10	9	16	26	26	26	105.73	953	1	36					10	9	17	8.655e-129	1.9837	1.6967	75.978	36	2.2126	1.4664	110.22	10	2.1179	2.2342	62.436
506	458;557;558;2008;2039;2106;2219;2615;2701;2818;2819;3922;3958;4011;4435;5648;5814;6183;6615;7130;7514;7515;7943;7984;8358;8489			ENSMUSP00000027438	ENSMUSP00000027438	26	26	26	>ENSMUSP00000027438|Ncl|MGI Symbol|nucleolin Gene [Source:MGI Symbol;Acc:MGI:97286]|ENSMUSG00000026234|1|ENSMUST00000027438		1	26	26	26	19	19	22	19	19	22	19	19	22	33.5	33.5	33.5	76.722	707	1.25	67	22				30	27	32	1.4801e-236	1.352	1.0941	66.127	86	1.3112	0.85852	78.218	28	1.3587	1.3691	54.85
507	30			ENSMUSP00000027475;ENSMUSP00000129046	ENSMUSP00000027475;ENSMUSP00000129046	1;1	1;1	1;1	>ENSMUSP00000027475|Gigyf2|MGI Symbol|GRB10 interacting GYF protein 2 Gene [Source:MGI Symbol;Acc:MGI:2138584]|ENSMUSG00000048000|1|ENSMUST00000027475;>ENSMUSP00000129046|Gigyf2|MGI Symbol|GRB10 interacting GYF protein 2 Gene [Source:MGI Symbol;Acc:MGI:213		2	1	1	1	0	0	1	0	0	1	0	0	1	1.2	1.2	1.2	149.19	1291	1	1							1	2.7991e-06	NaN	NaN	NaN	1	NaN	NaN	NaN	0	NaN	NaN	NaN
508	208;317;1226;1498;1653;2315;3005;4585;4960;7503;8996			ENSMUSP00000027579;ENSMUSP00000085578;ENSMUSP00000121629	ENSMUSP00000027579	11;1;1	11;1;1	11;1;1	>ENSMUSP00000027579|Actr3|MGI Symbol|ARP3 actin-related protein 3 homolog (yeast) Gene [Source:MGI Symbol;Acc:MGI:1921367]|ENSMUSG00000026341|1|ENSMUST00000027579		3	11	11	11	5	6	9	5	6	9	5	6	9	38.5	38.5	38.5	47.357	418	2		23				7	6	10	1.269e-118	1.1876	0.88247	18.675	23	1.624	1.0097	8.867	7	1.2504	0.86714	16.348
509	1157;3252;3814;7643;8616			ENSMUSP00000027601;ENSMUSP00000127183	ENSMUSP00000027601;ENSMUSP00000127183	5;5	5;5	5;5	>ENSMUSP00000027601|Mcm6|MGI Symbol|minichromosome maintenance deficient 6 (MIS5 homolog, S. pombe) (S. cerevisiae) Gene [Source:MGI Symbol;Acc:MGI:1298227]|ENSMUSG00000026355|1|ENSMUST00000027601;>ENSMUSP00000127183|Mcm6|MGI Symbol|minichromosome maintena		2	5	5	5	2	0	5	2	0	5	2	0	5	6.7	6.7	6.7	92.866	821	1	7					2		5	1.504e-06	0.79082	0.94575	34.94	7	0.58731	0.72337	40.241	2	NaN	NaN	NaN
510	2183;2582;4989;5833;7969			ENSMUSP00000027602	ENSMUSP00000027602	5	5	5	>ENSMUSP00000027602|Dars|MGI Symbol|aspartyl-tRNA synthetase Gene [Source:MGI Symbol;Acc:MGI:2442544]|ENSMUSG00000026356|1|ENSMUST00000027602		1	5	5	5	3	3	4	3	3	4	3	3	4	13.4	13.4	13.4	57.147	501	2		10				3	3	4	2.0962e-09	1.1198	0.85755	66.204	10	1.1021	0.74959	19.184	3	1.1378	0.80939	88.009
511	1588;1752;1753;5192;8560			ENSMUSP00000027623	ENSMUSP00000027623	5	5	5	>ENSMUSP00000027623|Tsn|MGI Symbol|translin Gene [Source:MGI Symbol;Acc:MGI:109263]|ENSMUSG00000026374|1|ENSMUST00000027623		1	5	5	5	4	3	4	4	3	4	4	3	4	25.9	25.9	25.9	26.201	228	4				14		5	4	5	2.8724e-20	1.3492	1.2956	40.287	14	1.6991	1.3092	3.6339	5	1.2621	1.3583	22.46
512	1722;5371;5526			ENSMUSP00000027684;ENSMUSP00000121545	ENSMUSP00000027684;ENSMUSP00000121545	3;3	3;3	1;1	>ENSMUSP00000027684|Arl8a|MGI Symbol|ADP-ribosylation factor-like 8A Gene [Source:MGI Symbol;Acc:MGI:1915974]|ENSMUSG00000026426|1|ENSMUST00000027684;>ENSMUSP00000121545|Arl8a|MGI Symbol|ADP-ribosylation factor-like 8A Gene [Source:MGI Symbol;Acc:MGI:19159		2	3	3	1	2	1	3	2	1	3	1	1	1	15.1	15.1	4.8	21.39	186	4				7		2	1	4	2.5866e-07	4.6399	3.9042	78.558	7	3.6807	2.8048	12.29	2	NaN	NaN	NaN
513	4502			ENSMUSP00000119343;ENSMUSP00000063504;ENSMUSP00000115865;ENSMUSP00000116424;ENSMUSP00000118912;ENSMUSP00000119289;ENSMUSP00000027719;ENSMUSP00000115712;ENSMUSP00000119982	ENSMUSP00000119343;ENSMUSP00000063504;ENSMUSP00000115865;ENSMUSP00000116424;ENSMUSP00000118912;ENSMUSP00000119289;ENSMUSP00000027719;ENSMUSP00000115712;ENSMUSP00000119982	1;1;1;1;1;1;1;1;1	1;1;1;1;1;1;1;1;1	1;1;1;1;1;1;1;1;1	>ENSMUSP00000119343|2010107G23Rik|MGI Symbol|RIKEN cDNA 2010107G23 gene Gene [Source:MGI Symbol;Acc:MGI:1917144]|ENSMUSG00000020083|10|ENSMUST00000141724;>ENSMUSP00000063504|2010107G23Rik|MGI Symbol|RIKEN cDNA 2010107G23 gene Gene [Source:MGI Symbol;Acc:MG		9	1	1	1	0	1	1	0	1	1	0	1	1	10.6	10.6	10.6	13.454	123	5					2		1	1	7.7768e-06	4.2782	4.7726	59.755	2	NaN	NaN	NaN	0	NaN	NaN	NaN
514	2845;8338			ENSMUSP00000027726	ENSMUSP00000027726	2	2	2	>ENSMUSP00000027726|Cyb5r1|MGI Symbol|cytochrome b5 reductase 1 Gene [Source:MGI Symbol;Acc:MGI:1919267]|ENSMUSG00000026456|1|ENSMUST00000027726		1	2	2	2	0	0	2	0	0	2	0	0	2	9.2	9.2	9.2	34.134	305	3			2					2	1.5046e-14	18.383	20.437	51.777	2	NaN	NaN	NaN	0	NaN	NaN	NaN
515	899			ENSMUSP00000027743;ENSMUSP00000107409	ENSMUSP00000027743;ENSMUSP00000107409	1;1	1;1	1;1	>ENSMUSP00000027743|Stx6|MGI Symbol|syntaxin 6 Gene [Source:MGI Symbol;Acc:MGI:1926235]|ENSMUSG00000026470|1|ENSMUST00000027743;>ENSMUSP00000107409|Stx6|MGI Symbol|syntaxin 6 Gene [Source:MGI Symbol;Acc:MGI:1926235]|ENSMUSG00000026470|1|ENSMUST00000111779		2	1	1	1	0	0	1	0	0	1	0	0	1	4.3	4.3	4.3	28.996	255	3			1					1	0.0024927	NaN	NaN	NaN	1	NaN	NaN	NaN	0	NaN	NaN	NaN
516	236;1569;3206;4950;5110;5928;6965;7490;8425			ENSMUSP00000027752;ENSMUSP00000124216	ENSMUSP00000027752	9;1	9;1	9;1	>ENSMUSP00000027752|Lamc1|MGI Symbol|laminin, gamma 1 Gene [Source:MGI Symbol;Acc:MGI:99914]|ENSMUSG00000026478|1|ENSMUST00000027752		2	9	9	9	0	3	8	0	3	8	0	3	8	6.8	6.8	6.8	177.19	1607	1	11						3	8	4.6804e-70	11.29	10.716	70.396	9	NaN	NaN	NaN	0	13.609	12.63	10.406
517	1852;2478;2629;2635;4021;4128;4161;4894;5053;6252;6595;6865;7458;7686;8518;8530			ENSMUSP00000027777	ENSMUSP00000027777	16	16	16	>ENSMUSP00000027777|Parp1|MGI Symbol|poly (ADP-ribose) polymerase family, member 1 Gene [Source:MGI Symbol;Acc:MGI:1340806]|ENSMUSG00000026496|1|ENSMUST00000027777		1	16	16	16	5	4	16	5	4	16	5	4	16	22.1	22.1	22.1	112.72	1014	1.03	28	1				6	5	18	6.7244e-115	1.4373	1.3265	101.43	29	0.97413	0.60568	106.11	6	2.0003	1.9477	181.55
518	6033;8471			ENSMUSP00000027792;ENSMUSP00000106647	ENSMUSP00000027792;ENSMUSP00000106647	2;1	2;1	2;1	>ENSMUSP00000027792|Srp9|MGI Symbol|signal recognition particle 9 Gene [Source:MGI Symbol;Acc:MGI:1350930]|ENSMUSG00000026511|1|ENSMUST00000027792;>ENSMUSP00000106647|Srp9|MGI Symbol|signal recognition particle 9 Gene [Source:MGI Symbol;Acc:MGI:1350930]|EN		2	2	2	2	1	2	1	1	2	1	1	2	1	25.6	25.6	25.6	10.194	86	5					4	1	2	1	2.5641e-05	1.572	1.4551	18.819	4	NaN	NaN	NaN	1	1.572	1.4551	16.311
519	2632;4504;6840;7104			ENSMUSP00000027802;ENSMUSP00000026133;ENSMUSP00000131199;ENSMUSP00000114863	ENSMUSP00000027802;ENSMUSP00000026133;ENSMUSP00000131199	4;2;2;1	4;2;2;1	4;2;2;1	>ENSMUSP00000027802|Pycr2|MGI Symbol|pyrroline-5-carboxylate reductase family, member 2 Gene [Source:MGI Symbol;Acc:MGI:1277956]|ENSMUSG00000026520|1|ENSMUST00000027802;>ENSMUSP00000026133|Pycr1|MGI Symbol|pyrroline-5-carboxylate reductase 1 Gene [Source:M		4	4	4	4	3	3	4	3	3	4	3	3	4	16.2	16.2	16.2	33.659	320	3			10			3	3	4	4.6087e-36	1.7281	1.3461	63.44	9	3.786	2.7833	98.273	2	2.2899	1.687	79.824
520	4493;7752;8711			ENSMUSP00000027839;ENSMUSP00000002625;ENSMUSP00000109032;ENSMUSP00000125350	ENSMUSP00000027839	3;1;1;1	3;1;1;1	3;1;1;1	>ENSMUSP00000027839|Uck2|MGI Symbol|uridine-cytidine kinase 2 Gene [Source:MGI Symbol;Acc:MGI:1931744]|ENSMUSG00000026558|1|ENSMUST00000027839		4	3	3	3	2	2	2	2	2	2	2	2	2	12.3	12.3	12.3	29.404	261	3			6			2	2	2	6.8329e-05	2.012	1.6438	14.984	5	2.1053	1.4618	16.6	2	NaN	NaN	NaN
521	7151;7853;8939			ENSMUSP00000027863	ENSMUSP00000027863	3	3	3	>ENSMUSP00000027863|Atp1b1|MGI Symbol|ATPase, Na+/K+ transporting, beta 1 polypeptide Gene [Source:MGI Symbol;Acc:MGI:88108]|ENSMUSG00000026576|1|ENSMUST00000027863		1	3	3	3	2	3	2	2	3	2	2	3	2	12.5	12.5	12.5	35.194	304	1.89	1	8				3	3	3	1.9086e-21	2.7261	1.8378	73.088	9	2.7261	1.5885	77.751	3	3.8188	2.3133	71.319
522	2113;3006;4635;6484;6547;8267			ENSMUSP00000027961	ENSMUSP00000027961	6	6	6	>ENSMUSP00000027961|Hspa14|MGI Symbol|heat shock protein 14 Gene [Source:MGI Symbol;Acc:MGI:1354164]|ENSMUSG00000051396|2|ENSMUST00000027961		1	6	6	6	3	2	4	3	2	4	3	2	4	22	22	22	54.65	509	2		10				3	2	5	3.8151e-45	1.0248	0.82993	52.716	10	1.5099	0.90021	83.17	3	1.2771	0.90799	8.2065
523	2643;3663			ENSMUSP00000117009;ENSMUSP00000028063;ENSMUSP00000110444;ENSMUSP00000118645	ENSMUSP00000117009;ENSMUSP00000028063;ENSMUSP00000110444;ENSMUSP00000118645	2;2;1;1	2;2;1;1	2;2;1;1	>ENSMUSP00000117009|Pter|MGI Symbol|phosphotriesterase related Gene [Source:MGI Symbol;Acc:MGI:107372]|ENSMUSG00000026730|2|ENSMUST00000134794;>ENSMUSP00000028063|Pter|MGI Symbol|phosphotriesterase related Gene [Source:MGI Symbol;Acc:MGI:107372]|ENSMUSG000		4	2	2	2	0	0	2	0	0	2	0	0	2	7.4	7.4	7.4	39.218	349	3			2					2	4.6039e-16	1.2343	1.1995	6.6926	2	NaN	NaN	NaN	0	NaN	NaN	NaN
524	633;2507;5358;6173			ENSMUSP00000028087	ENSMUSP00000028087	4	4	4	>ENSMUSP00000028087|Ppp6c|MGI Symbol|protein phosphatase 6, catalytic subunit Gene [Source:MGI Symbol;Acc:MGI:1915107]|ENSMUSG00000026753|2|ENSMUST00000028087		1	4	4	4	1	2	4	1	2	4	1	2	4	16.4	16.4	16.4	35.159	305	3			8			2	2	4	5.214e-18	1.7998	1.5089	84.08	7	NaN	NaN	NaN	1	3.4322	2.9053	92.653
525	577;2996			ENSMUSP00000028117	ENSMUSP00000028117	2	2	2	>ENSMUSP00000028117|Yme1l1|MGI Symbol|YME1-like 1 (S. cerevisiae) Gene [Source:MGI Symbol;Acc:MGI:1351651]|ENSMUSG00000026775|2|ENSMUST00000028117		1	2	2	2	0	0	2	0	0	2	0	0	2	5.3	5.3	5.3	80.027	715	2		2						2	1.7803e-43	4.9577	5.1394	107.6	2	NaN	NaN	NaN	0	NaN	NaN	NaN
526	378;1054;4171;4267;5339;5989;6508;6513;7193;8092			ENSMUSP00000028167;ENSMUSP00000130992;ENSMUSP00000108237	ENSMUSP00000028167;ENSMUSP00000130992;ENSMUSP00000108237	10;10;9	10;10;9	10;10;9	>ENSMUSP00000028167|Gpd2|MGI Symbol|glycerol phosphate dehydrogenase 2, mitochondrial Gene [Source:MGI Symbol;Acc:MGI:99778]|ENSMUSG00000026827|2|ENSMUST00000028167;>ENSMUSP00000130992|Gpd2|MGI Symbol|glycerol phosphate dehydrogenase 2, mitochondrial Gene		3	10	10	10	6	5	9	6	5	9	6	5	9	16.2	16.2	16.2	80.953	727	2		22				7	5	10	1.4294e-32	2.244	1.7117	35.117	22	2.2645	1.3428	54.174	7	2.5225	1.5965	18.893
527	403;1082;1340;1644;1815;3390;3402;3548;3550;3850;3863;5244;5398;5659;5884;5885;5937;6372;6972;7284;7769;7944;8188;8294;8481;8601	190	197	ENSMUSP00000028222;ENSMUSP00000097747	ENSMUSP00000028222;ENSMUSP00000097747	26;26	24;24	24;24	>ENSMUSP00000028222|Hspa5|MGI Symbol|heat shock protein 5 Gene [Source:MGI Symbol;Acc:MGI:95835]|ENSMUSG00000026864|2|ENSMUST00000028222;>ENSMUSP00000097747|Hspa5|MGI Symbol|heat shock protein 5 Gene [Source:MGI Symbol;Acc:MGI:95835]|ENSMUSG00000026864|2|E		2	26	24	24	19	23	22	17	21	20	17	21	20	47.5	45.8	45.8	72.421	655	2.02		65	1			18	23	25	0	2.1367	1.5084	60.988	66	2.1501	1.3309	43.511	18	2.5266	1.6257	73.548
528	68;525;1405;1881;2825;3890;4841;7701;8957			ENSMUSP00000028225;ENSMUSP00000116880	ENSMUSP00000028225	9;1	9;1	9;1	>ENSMUSP00000028225|Psmd5|MGI Symbol|proteasome (prosome, macropain) 26S subunit, non-ATPase, 5 Gene [Source:MGI Symbol;Acc:MGI:1914248]|ENSMUSG00000026869|2|ENSMUST00000028225		2	9	9	9	5	6	8	5	6	8	5	6	8	20.2	20.2	20.2	55.971	504	2		22				6	7	9	4.7614e-41	1.6191	1.2431	51.198	22	1.9139	1.1775	10.791	6	2.063	1.4414	78.602
529	780;3948;5256;5819;6582;7089;7320;7321			ENSMUSP00000028238;ENSMUSP00000125976;ENSMUSP00000108648	ENSMUSP00000028238;ENSMUSP00000125976;ENSMUSP00000108648	8;7;4	8;7;4	8;7;4	>ENSMUSP00000028238|Rab14|MGI Symbol|RAB14, member RAS oncogene family Gene [Source:MGI Symbol;Acc:MGI:1915615]|ENSMUSG00000026878|2|ENSMUST00000028238;>ENSMUSP00000125976|Rab14|MGI Symbol|RAB14, member RAS oncogene family Gene [Source:MGI Symbol;Acc:MGI:1		3	8	8	8	7	5	7	7	5	7	7	5	7	48.8	48.8	48.8	23.897	215	4				25		9	7	9	1.5305e-111	5.6436	6.5931	74.88	24	5.5845	4.8937	52.607	8	5.1943	7.1352	86.482
530	853;8088			ENSMUSP00000028278;ENSMUSP00000128069;ENSMUSP00000127873	ENSMUSP00000028278;ENSMUSP00000128069;ENSMUSP00000127873	2;2;2	2;2;2	2;2;2	>ENSMUSP00000028278|Psmd14|MGI Symbol|proteasome (prosome, macropain) 26S subunit, non-ATPase, 14 Gene [Source:MGI Symbol;Acc:MGI:1913284]|ENSMUSG00000026914|2|ENSMUST00000028278;>ENSMUSP00000128069|Psmd14|MGI Symbol|proteasome (prosome, macropain) 26S sub		3	2	2	2	0	0	2	0	0	2	0	0	2	12.6	12.6	12.6	34.577	310	3			2					2	1.3313e-12	1.0662	0.91261	18.98	2	NaN	NaN	NaN	0	NaN	NaN	NaN
531	6770			ENSMUSP00000028382;ENSMUSP00000107385;ENSMUSP00000122132	ENSMUSP00000028382;ENSMUSP00000107385;ENSMUSP00000122132	1;1;1	1;1;1	1;1;1	>ENSMUSP00000028382|Nup35|MGI Symbol|nucleoporin 35 Gene [Source:MGI Symbol;Acc:MGI:1916732]|ENSMUSG00000026999|2|ENSMUST00000028382;>ENSMUSP00000107385|AC160535.1|Clone-based (Ensembl)|nucleoporin NUP53 isoform 1 [Source:RefSeq peptide;Acc:NP_081367]|ENS		3	1	1	1	0	0	1	0	0	1	0	0	1	5.8	5.8	5.8	34.785	325	3			1					1	2.2872e-07	NaN	NaN	NaN	1	NaN	NaN	NaN	0	NaN	NaN	NaN
532	380;742;1803;2073;3472;4015;4566;5360;5366;5472;5627;5772;5786;5811;5843;6642;7115;7410			ENSMUSP00000107390;ENSMUSP00000028386;ENSMUSP00000107389	ENSMUSP00000107390;ENSMUSP00000028386;ENSMUSP00000107389	18;18;16	18;18;16	18;18;16	>ENSMUSP00000107390|Nckap1|MGI Symbol|NCK-associated protein 1 Gene [Source:MGI Symbol;Acc:MGI:1355333]|ENSMUSG00000027002|2|ENSMUST00000111760;>ENSMUSP00000028386|Nckap1|MGI Symbol|NCK-associated protein 1 Gene [Source:MGI Symbol;Acc:MGI:1355333]|ENSMUSG0		3	18	18	18	9	8	17	9	8	17	9	8	17	17.5	17.5	17.5	129.51	1134	1	39					10	8	21	6.5017e-122	1.0532	0.99827	69.971	37	1.6496	1.069	45.979	9	1.3993	1.3469	75.114
533	1029;2130;2312;2334;2354;4890;5095;7906;9047	191	339	ENSMUSP00000028408;ENSMUSP00000107750	ENSMUSP00000028408;ENSMUSP00000107750	9;8	9;8	9;8	>ENSMUSP00000028408|Hat1|MGI Symbol|histone aminotransferase 1 Gene [Source:MGI Symbol;Acc:MGI:96013]|ENSMUSG00000027018|2|ENSMUST00000028408;>ENSMUSP00000107750|Hat1|MGI Symbol|histone aminotransferase 1 Gene [Source:MGI Symbol;Acc:MGI:96013]|ENSMUSG00000		2	9	9	9	8	6	8	8	6	8	8	6	8	24.3	24.3	24.3	49.278	416	2		23				8	7	8	1.9531e-63	1.3225	0.93038	55.807	22	1.3302	0.82407	6.8273	7	1.3553	0.86758	76.091
534	5420			ENSMUSP00000028509;ENSMUSP00000107820;ENSMUSP00000107824;ENSMUSP00000121549	ENSMUSP00000028509;ENSMUSP00000107820;ENSMUSP00000107824;ENSMUSP00000121549	1;1;1;1	1;1;1;1	1;1;1;1	>ENSMUSP00000028509|Gorasp2|MGI Symbol|golgi reassembly stacking protein 2 Gene [Source:MGI Symbol;Acc:MGI:2135962]|ENSMUSG00000014959|2|ENSMUST00000028509;>ENSMUSP00000107820|Gorasp2|MGI Symbol|golgi reassembly stacking protein 2 Gene [Source:MGI Symbol;A		4	1	1	1	0	0	1	0	0	1	0	0	1	2.7	2.7	2.7	47.038	451	2		1						1	0.0012468	NaN	NaN	NaN	1	NaN	NaN	NaN	0	NaN	NaN	NaN
535	171;4448;4608;4825;5106;5781;5921;7754;8115;8324;9007			ENSMUSP00000107729;ENSMUSP00000028522;ENSMUSP00000040155;ENSMUSP00000118086	ENSMUSP00000107729;ENSMUSP00000028522;ENSMUSP00000040155;ENSMUSP00000118086	11;11;9;9	11;11;9;9	11;11;9;9	>ENSMUSP00000107729|Itga6|MGI Symbol|integrin alpha 6 Gene [Source:MGI Symbol;Acc:MGI:96605]|ENSMUSG00000027111|2|ENSMUST00000112101;>ENSMUSP00000028522|Itga6|MGI Symbol|integrin alpha 6 Gene [Source:MGI Symbol;Acc:MGI:96605]|ENSMUSG00000027111|2|ENSMUST00		4	11	11	11	4	6	10	4	6	10	4	6	10	13	13	13	122.16	1091	2.5	3	8	12		1	5	7	12	1.21e-79	4.4717	3.4173	79.122	23	10.437	8.5993	87.59	5	14.443	11.015	54.326
536	2934			ENSMUSP00000028551	ENSMUSP00000028551	1	1	1	>ENSMUSP00000028551|Tmem85|MGI Symbol|transmembrane protein 85 Gene [Source:MGI Symbol;Acc:MGI:1915282]|ENSMUSG00000027131|2|ENSMUST00000028551		1	1	1	1	0	0	1	0	0	1	0	0	1	8.7	8.7	8.7	20.116	183	4				1				1	8.9329e-05	NaN	NaN	NaN	1	NaN	NaN	NaN	0	NaN	NaN	NaN
537	8253			ENSMUSP00000028583	ENSMUSP00000028583	1	1	1	>ENSMUSP00000028583|Lin7c|MGI Symbol|lin-7 homolog C (C. elegans) Gene [Source:MGI Symbol;Acc:MGI:1330839]|ENSMUSG00000027162|2|ENSMUST00000028583		1	1	1	1	1	0	0	1	0	0	1	0	0	5.6	5.6	5.6	21.834	197	4				1		1			0.00045347	NaN	NaN	NaN	1	NaN	NaN	NaN	1	NaN	NaN	NaN
538	59;3776			ENSMUSP00000028584	ENSMUSP00000028584	2	2	2	>ENSMUSP00000028584|Commd9|MGI Symbol|COMM domain containing 9 Gene [Source:MGI Symbol;Acc:MGI:1923751]|ENSMUSG00000027163|2|ENSMUST00000028584		1	2	2	2	0	0	2	0	0	2	0	0	2	13.6	13.6	13.6	21.85	198	4				3				3	4.403e-26	1.1442	1.3864	5.273	3	NaN	NaN	NaN	0	NaN	NaN	NaN
539	481;7122;8577			ENSMUSP00000028592;ENSMUSP00000106739;ENSMUSP00000122339	ENSMUSP00000028592;ENSMUSP00000106739;ENSMUSP00000122339	3;2;2	3;2;2	3;2;2	>ENSMUSP00000028592|Eif3m|MGI Symbol|eukaryotic translation initiation factor 3, subunit M Gene [Source:MGI Symbol;Acc:MGI:1351744]|ENSMUSG00000027170|2|ENSMUST00000028592;>ENSMUSP00000106739|Eif3m|MGI Symbol|eukaryotic translation initiation factor 3, sub		3	3	3	3	0	0	3	0	0	3	0	0	3	12.6	12.6	12.6	42.516	374	3			3					3	5.5238e-10	1.7773	2.1712	83.528	3	NaN	NaN	NaN	0	NaN	NaN	NaN
540	4937;8966			ENSMUSP00000028607;ENSMUSP00000106777	ENSMUSP00000028607;ENSMUSP00000106777	2;2	2;2	2;2	>ENSMUSP00000028607|Caprin1|MGI Symbol|cell cycle associated protein 1 Gene [Source:MGI Symbol;Acc:MGI:1858234]|ENSMUSG00000027184|2|ENSMUST00000028607;>ENSMUSP00000106777|Caprin1|MGI Symbol|cell cycle associated protein 1 Gene [Source:MGI Symbol;Acc:MGI:1		2	2	2	2	2	2	2	2	2	2	2	2	2	3.3	3.3	3.3	78.168	707	1	6					2	2	2	1.9112e-28	1.1238	0.83857	21.309	6	1.157	0.71817	3.5295	2	1.0436	1.0522	13.702
541	261;267;940;2330;2711;4520;5318;6964;7380			ENSMUSP00000028619	ENSMUSP00000028619	9	9	9	>ENSMUSP00000028619|Hsd17b12|MGI Symbol|hydroxysteroid (17-beta) dehydrogenase 12 Gene [Source:MGI Symbol;Acc:MGI:1926967]|ENSMUSG00000027195|2|ENSMUST00000028619		1	9	9	9	2	3	8	2	3	8	2	3	8	36.5	36.5	36.5	34.741	312	3			15			2	3	10	1.8737e-49	4.3415	4.0656	71.924	15	7.2453	5.3022	117.03	2	9.3774	7.341	74.642
542	337;834;3625			ENSMUSP00000112138;ENSMUSP00000028743;ENSMUSP00000106339;ENSMUSP00000116935;ENSMUSP00000119652;ENSMUSP00000121509	ENSMUSP00000112138;ENSMUSP00000028743;ENSMUSP00000106339;ENSMUSP00000116935;ENSMUSP00000119652;ENSMUSP00000121509	3;3;3;3;2;2	3;3;3;3;2;2	3;3;3;3;2;2	>ENSMUSP00000112138|Snap23|MGI Symbol|synaptosomal-associated protein 23 Gene [Source:MGI Symbol;Acc:MGI:109356]|ENSMUSG00000027287|2|ENSMUST00000116437;>ENSMUSP00000028743|Snap23|MGI Symbol|synaptosomal-associated protein 23 Gene [Source:MGI Symbol;Acc:MG		6	3	3	3	1	1	3	1	1	3	1	1	3	20.4	20.4	20.4	24.55	221	4				5		1	1	3	3.3138e-27	8.7217	6.951	79.559	5	NaN	NaN	NaN	1	NaN	NaN	NaN
543	8807			ENSMUSP00000028795;ENSMUSP00000117939;ENSMUSP00000119101	ENSMUSP00000028795;ENSMUSP00000117939;ENSMUSP00000119101	1;1;1	1;1;1	1;1;1	>ENSMUSP00000028795|Rad51|MGI Symbol|RAD51 homolog (S. cerevisiae) Gene [Source:MGI Symbol;Acc:MGI:97890]|ENSMUSG00000027323|2|ENSMUST00000028795;>ENSMUSP00000117939|Rad51|MGI Symbol|RAD51 homolog (S. cerevisiae) Gene [Source:MGI Symbol;Acc:MGI:97890]|ENSM		3	1	1	1	0	0	1	0	0	1	0	0	1	4.7	4.7	4.7	36.971	339	3			1					1	2.9726e-06	NaN	NaN	NaN	1	NaN	NaN	NaN	0	NaN	NaN	NaN
544	7539			ENSMUSP00000028816;ENSMUSP00000105792;ENSMUSP00000105793	ENSMUSP00000028816;ENSMUSP00000105792;ENSMUSP00000105793	1;1;1	1;1;1	1;1;1	>ENSMUSP00000028816|5730494N06Rik|MGI Symbol|RIKEN cDNA 5730494N06 gene Gene [Source:MGI Symbol;Acc:MGI:1917862]|ENSMUSG00000027341|2|ENSMUST00000028816;>ENSMUSP00000105792|5730494N06Rik|MGI Symbol|RIKEN cDNA 5730494N06 gene Gene [Source:MGI Symbol;Acc:MGI		3	1	1	1	1	1	1	1	1	1	1	1	1	9.2	9.2	9.2	13.188	120	5					4	1	2	1	0.0018252	0.86385	0.66225	229.99	4	NaN	NaN	NaN	1	0.54921	0.41654	389.18
545	175;972;1323;2370;4654;6625;8905			ENSMUSP00000028817;ENSMUSP00000130082	ENSMUSP00000028817;ENSMUSP00000130082	7;5	7;5	7;5	>ENSMUSP00000028817|Pcna|MGI Symbol|proliferating cell nuclear antigen Gene [Source:MGI Symbol;Acc:MGI:97503]|ENSMUSG00000027342|2|ENSMUST00000028817;>ENSMUSP00000130082|Pcna|MGI Symbol|proliferating cell nuclear antigen Gene [Source:MGI Symbol;Acc:MGI:975		2	7	7	7	7	6	6	7	6	6	7	6	6	31.4	31.4	31.4	28.785	261	3.12			22	1	1	8	7	9	1.9117e-70	1.9605	1.4668	58.794	22	2.069	1.4344	71.254	8	1.9517	1.5648	52.171
546	15;1334;1949;4511			ENSMUSP00000028892	ENSMUSP00000028892	4	4	4	>ENSMUSP00000028892|Idh3b|MGI Symbol|isocitrate dehydrogenase 3 (NAD+) beta Gene [Source:MGI Symbol;Acc:MGI:2158650]|ENSMUSG00000027406|2|ENSMUST00000028892		1	4	4	4	1	2	3	1	2	3	1	2	3	14.8	14.8	14.8	42.194	384	3			6			1	2	3	6.6326e-19	2.2339	1.9462	8.1457	6	NaN	NaN	NaN	1	2.524	1.9948	12.922
547	478;5211;5853;6526;7684			ENSMUSP00000028909;ENSMUSP00000105657	ENSMUSP00000028909;ENSMUSP00000105657	5;5	4;4	4;4	>ENSMUSP00000028909|Snx5|MGI Symbol|sorting nexin 5 Gene [Source:MGI Symbol;Acc:MGI:1916428]|ENSMUSG00000027423|2|ENSMUST00000028909;>ENSMUSP00000105657|Snx5|MGI Symbol|sorting nexin 5 Gene [Source:MGI Symbol;Acc:MGI:1916428]|ENSMUSG00000027423|2|ENSMUST00		2	5	4	4	3	2	3	3	1	3	3	1	3	13.9	12.4	12.4	46.797	404	2		7				3	1	3	2.5929e-08	2.0211	1.4133	76.386	7	2.0211	1.2704	46.084	3	NaN	NaN	NaN
548	216;374;836;2401;2510;2868;3174;5582;5971;6002;6928;8848			ENSMUSP00000028916;ENSMUSP00000132240;ENSMUSP00000096892;ENSMUSP00000120972;ENSMUSP00000122884;ENSMUSP00000122819;ENSMUSP00000123690	ENSMUSP00000028916;ENSMUSP00000132240	12;12;5;5;4;4;3	12;12;5;5;4;4;3	10;10;4;4;3;3;2	>ENSMUSP00000028916|Sec23b|MGI Symbol|SEC23B (S. cerevisiae) Gene [Source:MGI Symbol;Acc:MGI:1350925]|ENSMUSG00000027429|2|ENSMUST00000028916;>ENSMUSP00000132240|Sec23b|MGI Symbol|SEC23B (S. cerevisiae) Gene [Source:MGI Symbol;Acc:MGI:1350925]|ENSMUSG00000		7	12	12	10	6	5	11	6	5	11	5	4	9	21.4	21.4	17.7	86.436	767	2		23				6	5	12	1.1168e-160	1.01	0.8404	35.631	23	1.4614	0.9362	5.4229	6	1.1361	0.81978	70.281
549	54;8731			ENSMUSP00000028921	ENSMUSP00000028921	2	2	2	>ENSMUSP00000028921|Xrn2|MGI Symbol|5-3 exoribonuclease 2 Gene [Source:MGI Symbol;Acc:MGI:894687]|ENSMUSG00000027433|2|ENSMUST00000028921		1	2	2	2	1	0	1	1	0	1	1	0	1	3.4	3.4	3.4	108.69	951	1	2					1		1	0.0005036	1.1372	1.5858	72.288	2	NaN	NaN	NaN	1	NaN	NaN	NaN
550	2793;2794;5586;5984;7836			ENSMUSP00000029013;ENSMUSP00000131968	ENSMUSP00000029013;ENSMUSP00000131968	5;3	5;3	5;3	>ENSMUSP00000029013|Rae1|MGI Symbol|RAE1 RNA export 1 homolog (S. pombe) Gene [Source:MGI Symbol;Acc:MGI:1913929]|ENSMUSG00000027509|2|ENSMUST00000029013;>ENSMUSP00000131968|Rae1|MGI Symbol|RAE1 RNA export 1 homolog (S. pombe) Gene [Source:MGI Symbol;Acc:M		2	5	5	5	2	2	4	2	2	4	2	2	4	12	12	12	40.965	368	3			9			2	3	4	8.5279e-10	1.9351	1.6778	69.288	9	1.5968	1.1343	22.602	2	3.5408	2.6244	94.322
551	2402			ENSMUSP00000029053	ENSMUSP00000029053	1	1	1	>ENSMUSP00000029053|Ptpn1|MGI Symbol|protein tyrosine phosphatase, non-receptor type 1 Gene [Source:MGI Symbol;Acc:MGI:97805]|ENSMUSG00000027540|2|ENSMUST00000029053		1	1	1	1	0	0	1	0	0	1	0	0	1	2.5	2.5	2.5	49.593	432	2		1						1	0.00096239	NaN	NaN	NaN	1	NaN	NaN	NaN	0	NaN	NaN	NaN
552	58;289;398;532;597;684;750;823;1307;2413;2516;2538;2747;2750;3221;3222;4019;4104;4349;4570;4979;5008;5009;5079;5080;5685;6375;6730;7253;7358;7366;7368;7536;7572;7596;7597;7645;7847;7986;8072;8239;8260;8400	192;193;194	99;236;647	ENSMUSP00000029061;ENSMUSP00000099363;ENSMUSP00000074556;ENSMUSP00000119628;ENSMUSP00000115646	ENSMUSP00000029061;ENSMUSP00000099363	43;25;10;8;7	43;25;10;8;7	42;25;10;8;7	>ENSMUSP00000029061|Sall4|MGI Symbol|sal-like 4 (Drosophila) Gene [Source:MGI Symbol;Acc:MGI:2139360]|ENSMUSG00000027547|2|ENSMUST00000029061;>ENSMUSP00000099363|Sall4|MGI Symbol|sal-like 4 (Drosophila) Gene [Source:MGI Symbol;Acc:MGI:2139360]|ENSMUSG00000		5	43	43	42	7	36	41	7	36	41	7	35	40	53.2	53.2	53.2	113.11	1067	1.24	118	22	3	1	1	7	60	78	0	11.716	10.896	192.8	139	0.044075	0.027695	57.351	7	41.053	43.577	110.77
553	3468;6726			ENSMUSP00000029078	ENSMUSP00000029078	2	2	2	>ENSMUSP00000029078|Car2|MGI Symbol|carbonic anhydrase 2 Gene [Source:MGI Symbol;Acc:MGI:88269]|ENSMUSG00000027562|3|ENSMUST00000029078		1	2	2	2	1	2	1	1	2	1	1	2	1	6.9	6.9	6.9	29.032	260	3			4			1	2	1	0.0002039	10.014	8.5963	72.709	3	NaN	NaN	NaN	1	NaN	NaN	NaN
554	490;3650;5408;5994			ENSMUSP00000029082;ENSMUSP00000042590;ENSMUSP00000131733;ENSMUSP00000129562	ENSMUSP00000029082;ENSMUSP00000042590	4;2;1;1	4;2;1;1	4;2;1;1	>ENSMUSP00000029082|Psma7|MGI Symbol|proteasome (prosome, macropain) subunit, alpha type 7 Gene [Source:MGI Symbol;Acc:MGI:1347070]|ENSMUSG00000027566|2|ENSMUST00000029082;>ENSMUSP00000042590|Psma8|MGI Symbol|proteasome (prosome, macropain) subunit, alpha		4	4	4	4	1	2	4	1	2	4	1	2	4	19.8	19.8	19.8	27.855	248	3.12			7	1		1	3	4	5.0801e-06	0.99523	0.90665	156.77	8	NaN	NaN	NaN	1	0.88635	0.73139	274.66
555	3406			ENSMUSP00000029092	ENSMUSP00000029092	1	1	1	>ENSMUSP00000029092|Arfgap1|MGI Symbol|ADP-ribosylation factor GTPase activating protein 1 Gene [Source:MGI Symbol;Acc:MGI:2183559]|ENSMUSG00000027575|2|ENSMUST00000029092		1	1	1	1	0	0	1	0	0	1	0	0	1	3.6	3.6	3.6	45.288	414	2		1						1	0.00014505	NaN	NaN	NaN	1	NaN	NaN	NaN	0	NaN	NaN	NaN
556	3132;5908;6320			ENSMUSP00000029142;ENSMUSP00000123190	ENSMUSP00000029142;ENSMUSP00000123190	3;2	3;2	3;2	>ENSMUSP00000029142|Eif6|MGI Symbol|eukaryotic translation initiation factor 6 Gene [Source:MGI Symbol;Acc:MGI:1196288]|ENSMUSG00000027613|2|ENSMUST00000029142;>ENSMUSP00000123190|Eif6|MGI Symbol|eukaryotic translation initiation factor 6 Gene [Source:MGI		2	3	3	3	0	1	3	0	1	3	0	1	3	21.6	21.6	21.6	26.511	245	4				4			1	3	1.4486e-15	1.0794	1.0728	14.702	4	NaN	NaN	NaN	0	NaN	NaN	NaN
557	4136;4544;5089;5671;7335;8834			ENSMUSP00000127471;ENSMUSP00000112081;ENSMUSP00000130239;ENSMUSP00000029171	ENSMUSP00000127471;ENSMUSP00000112081;ENSMUSP00000130239;ENSMUSP00000029171	6;6;6;6	6;6;6;6	6;6;6;6	>ENSMUSP00000127471|Rpn2|MGI Symbol|ribophorin II Gene [Source:MGI Symbol;Acc:MGI:98085]|ENSMUSG00000027642|2|ENSMUST00000166205;>ENSMUSP00000112081|Rpn2|MGI Symbol|ribophorin II Gene [Source:MGI Symbol;Acc:MGI:98085]|ENSMUSG00000027642|2|ENSMUST0000011638		4	6	6	6	2	4	6	2	4	6	2	4	6	15.8	15.8	15.8	72.093	659	1.07	13	1				2	5	7	3.5832e-156	9.4595	8.8505	76.508	13	7.6334	4.8103	86.225	2	6.8045	7.9819	77.991
558	2939;8684			ENSMUSP00000072154;ENSMUSP00000090237;ENSMUSP00000105155;ENSMUSP00000132161;ENSMUSP00000097547;ENSMUSP00000029175;ENSMUSP00000105157;ENSMUSP00000105159;ENSMUSP00000057707;ENSMUSP00000114188;ENSMUSP00000115233;ENSMUSP00000117111;ENSMUSP00000118131;ENSMUSP00000003370;ENSMUSP00000038838;ENSMUSP00000105423;ENSMUSP00000100075	ENSMUSP00000072154;ENSMUSP00000090237;ENSMUSP00000105155;ENSMUSP00000132161;ENSMUSP00000097547;ENSMUSP00000029175;ENSMUSP00000105157;ENSMUSP00000105159;ENSMUSP00000057707;ENSMUSP00000114188;ENSMUSP00000115233;ENSMUSP00000117111;ENSMUSP00000118131;ENSMUSP00000003370;ENSMUSP00000038838;ENSMUSP00000105423;ENSMUSP00000100075	2;2;2;2;2;2;2;2;2;2;2;2;2;1;1;1;1	2;2;2;2;2;2;2;2;2;2;2;2;2;1;1;1;1	2;2;2;2;2;2;2;2;2;2;2;2;2;1;1;1;1	>ENSMUSP00000072154|Yes1|MGI Symbol|Yamaguchi sarcoma viral (v-yes) oncogene homolog 1 Gene [Source:MGI Symbol;Acc:MGI:99147]|ENSMUSG00000014932|5|ENSMUST00000072311;>ENSMUSP00000090237|Src|MGI Symbol|Rous sarcoma oncogene Gene [Source:MGI Symbol;Acc:MGI:9		17	2	2	2	2	2	2	2	2	2	2	2	2	3.5	3.5	3.5	60.629	541	2		6				2	2	2	0.00061902	7.1698	5.227	48.423	6	7.6937	5.5072	40.686	2	5.9466	4.4826	55.027
559	5253			ENSMUSP00000029179;ENSMUSP00000105148	ENSMUSP00000029179;ENSMUSP00000105148	1;1	1;1	1;1	>ENSMUSP00000029179|Tti1|MGI Symbol|Tel2 interacting protein 1 homolog (S. pombe) Gene [Source:MGI Symbol;Acc:MGI:1922675]|ENSMUSG00000027650|2|ENSMUST00000029179;>ENSMUSP00000105148|Tti1|MGI Symbol|Tel2 interacting protein 1 homolog (S. pombe) Gene [Sourc		2	1	1	1	1	0	0	1	0	0	1	0	0	1	1	1	120.81	1085	1	1					1			0.0013482	NaN	NaN	NaN	0	NaN	NaN	NaN	0	NaN	NaN	NaN
560	4606;6134;7910			ENSMUSP00000029214;ENSMUSP00000114317	ENSMUSP00000029214	3;1	3;1	3;1	>ENSMUSP00000029214|Actl6a|MGI Symbol|actin-like 6A Gene [Source:MGI Symbol;Acc:MGI:1861453]|ENSMUSG00000027671|3|ENSMUST00000029214		2	3	3	3	3	2	3	3	2	3	3	2	3	8.6	8.6	8.6	47.447	429	2		8				3	2	3	8.7029e-12	1.444	1.0346	45.206	8	1.609	1.0566	12.004	3	2.4704	1.9092	79.486
561	2801;8284			ENSMUSP00000103747;ENSMUSP00000029277;ENSMUSP00000122079;ENSMUSP00000117495;ENSMUSP00000026486;ENSMUSP00000115411;ENSMUSP00000118511	ENSMUSP00000103747;ENSMUSP00000029277;ENSMUSP00000122079;ENSMUSP00000117495;ENSMUSP00000026486;ENSMUSP00000115411;ENSMUSP00000118511	2;2;1;1;1;1;1	2;2;1;1;1;1;1	2;2;1;1;1;1;1	>ENSMUSP00000103747|Spata5|MGI Symbol|spermatogenesis associated 5 Gene [Source:MGI Symbol;Acc:MGI:1927170]|ENSMUSG00000027722|3|ENSMUST00000108112;>ENSMUSP00000029277|Spata5|MGI Symbol|spermatogenesis associated 5 Gene [Source:MGI Symbol;Acc:MGI:1927170]|		7	2	2	2	2	1	2	2	1	2	2	1	2	3.4	3.4	3.4	97.255	893	1	5					2	1	2	1.6168e-05	1.9651	1.3616	59.677	5	1.025	1.0989	30.321	2	NaN	NaN	NaN
562	4417			ENSMUSP00000029303	ENSMUSP00000029303	1	1	1	>ENSMUSP00000029303|Naa15|MGI Symbol|N(alpha)-acetyltransferase 15, NatA auxiliary subunit Gene [Source:MGI Symbol;Acc:MGI:1922088]|ENSMUSG00000063273|3|ENSMUST00000029303		1	1	1	1	1	0	0	1	0	0	1	0	0	1	1	1	101.09	865	1	1					1			0.0028191	NaN	NaN	NaN	0	NaN	NaN	NaN	0	NaN	NaN	NaN
563	3859;8269			ENSMUSP00000118235;ENSMUSP00000118478;ENSMUSP00000112586;ENSMUSP00000029309	ENSMUSP00000118235;ENSMUSP00000118478;ENSMUSP00000112586;ENSMUSP00000029309	2;2;2;2	2;2;2;2	2;2;2;2	>ENSMUSP00000118235|Ufm1|MGI Symbol|ubiquitin-fold modifier 1 Gene [Source:MGI Symbol;Acc:MGI:1915140]|ENSMUSG00000027746|3|ENSMUST00000148338;>ENSMUSP00000118478|Ufm1|MGI Symbol|ubiquitin-fold modifier 1 Gene [Source:MGI Symbol;Acc:MGI:1915140]|ENSMUSG000		4	2	2	2	1	0	2	1	0	2	1	0	2	25.3	25.3	25.3	9.612	91	5					3	1		2	0.00061523	1.1174	1.2009	21.248	3	NaN	NaN	NaN	1	NaN	NaN	NaN
564	1524			ENSMUSP00000029344	ENSMUSP00000029344	1	1	1	>ENSMUSP00000029344|Mfsd1|MGI Symbol|major facilitator superfamily domain containing 1 Gene [Source:MGI Symbol;Acc:MGI:1914118]|ENSMUSG00000027775|3|ENSMUST00000029344		1	1	1	1	0	0	1	0	0	1	0	0	1	2.4	2.4	2.4	51.396	464	1	1							1	0.0098999	NaN	NaN	NaN	1	NaN	NaN	NaN	0	NaN	NaN	NaN
565	148;4112;6698			ENSMUSP00000127790;ENSMUSP00000029353;ENSMUSP00000121076;ENSMUSP00000022496;ENSMUSP00000056564	ENSMUSP00000127790;ENSMUSP00000029353;ENSMUSP00000121076	3;3;2;1;1	3;3;2;1;1	3;3;2;1;1	>ENSMUSP00000127790|Kpna4|MGI Symbol|karyopherin (importin) alpha 4 Gene [Source:MGI Symbol;Acc:MGI:1100848]|ENSMUSG00000027782|3|ENSMUST00000170599;>ENSMUSP00000029353|Kpna4|MGI Symbol|karyopherin (importin) alpha 4 Gene [Source:MGI Symbol;Acc:MGI:1100848		5	3	3	3	0	1	3	0	1	3	0	1	3	6.3	6.3	6.3	67.842	621	2		5					1	4	7.697e-06	3.9402	4.3741	83.658	4	NaN	NaN	NaN	0	NaN	NaN	NaN
566	3489			ENSMUSP00000029400	ENSMUSP00000029400	1	1	1	>ENSMUSP00000029400|Mme|MGI Symbol|membrane metallo endopeptidase Gene [Source:MGI Symbol;Acc:MGI:97004]|ENSMUSG00000027820|3|ENSMUST00000029400		1	1	1	1	0	0	1	0	0	1	0	0	1	1.7	1.7	1.7	85.701	750	1	1							1	0.00016702	NaN	NaN	NaN	1	NaN	NaN	NaN	0	NaN	NaN	NaN
567	1130;1145;1808;1925;1984;3211;3528;3689;4151;4903;5682;6046;6705;6706;7163;7164;7356;7486;7982;7983;8083;8084;8091;8112;8581	195	679	ENSMUSP00000029405	ENSMUSP00000029405	25	25	25	>ENSMUSP00000029405|Gmps|MGI Symbol|guanine monophosphate synthetase Gene [Source:MGI Symbol;Acc:MGI:2448526]|ENSMUSG00000027823|3|ENSMUST00000029405		1	25	25	25	19	17	13	19	17	13	19	17	13	38.5	38.5	38.5	76.723	693	2		55				23	18	14	2.8597e-151	1.0987	0.89668	60.666	54	1.5306	0.96717	55.236	23	1.0787	0.73865	80.115
568	6273			ENSMUSP00000029414;ENSMUSP00000113831	ENSMUSP00000029414;ENSMUSP00000113831	1;1	1;1	1;1	>ENSMUSP00000029414|Ssr3|MGI Symbol|signal sequence receptor, gamma Gene [Source:MGI Symbol;Acc:MGI:1914687]|ENSMUSG00000027828|3|ENSMUST00000029414;>ENSMUSP00000113831|Ssr3|MGI Symbol|signal sequence receptor, gamma Gene [Source:MGI Symbol;Acc:MGI:1914687		2	1	1	1	1	1	1	1	1	1	1	1	1	7.6	7.6	7.6	21.064	185	4				3		1	1	1	3.2995e-17	4.1443	3.4872	41.167	3	NaN	NaN	NaN	1	NaN	NaN	NaN
569	5367;6553;6652;7154			ENSMUSP00000130333;ENSMUSP00000029445;ENSMUSP00000123081;ENSMUSP00000119414;ENSMUSP00000118251	ENSMUSP00000130333;ENSMUSP00000029445	4;4;1;1;1	1;1;0;0;0	1;1;0;0;0	>ENSMUSP00000130333|Nras|MGI Symbol|neuroblastoma ras oncogene Gene [Source:MGI Symbol;Acc:MGI:97376]|ENSMUSG00000027852|3|ENSMUST00000170829;>ENSMUSP00000029445|Nras|MGI Symbol|neuroblastoma ras oncogene Gene [Source:MGI Symbol;Acc:MGI:97376]|ENSMUSG00000		5	4	1	1	1	2	3	1	1	0	1	1	0	29.5	4.7	4.7	21.672	193	4				2		1	1		4.0435e-15	6.3443	5.0086	127.53	2	NaN	NaN	NaN	1	NaN	NaN	NaN
570	594;1321;2577;3688;4207;4264;5780;6457;7804;8230	196;197	20;149	ENSMUSP00000029476;ENSMUSP00000113502;ENSMUSP00000117579	ENSMUSP00000029476;ENSMUSP00000113502	10;8;1	10;8;1	10;8;1	>ENSMUSP00000029476|Sec22b|MGI Symbol|SEC22 vesicle trafficking protein homolog B (S. cerevisiae) Gene [Source:MGI Symbol;Acc:MGI:1338759]|ENSMUSG00000027879|3|ENSMUST00000029476;>ENSMUSP00000113502|Sec22b|MGI Symbol|SEC22 vesicle trafficking protein homol		3	10	10	10	6	5	9	6	5	9	6	5	9	56.7	56.7	56.7	24.74	215	4				24		6	7	11	4.8717e-88	7.3773	7.9013	67.664	22	4.7844	3.6605	47.75	5	8.3656	6.9956	80.843
571	999;5882;7263			ENSMUSP00000029515;ENSMUSP00000127799;ENSMUSP00000126789	ENSMUSP00000029515;ENSMUSP00000127799;ENSMUSP00000126789	3;2;2	3;2;2	3;2;2	>ENSMUSP00000029515|S100a11|MGI Symbol|S100 calcium binding protein A11 (calgizzarin) Gene [Source:MGI Symbol;Acc:MGI:1338798]|ENSMUSG00000027907|3|ENSMUST00000029515;>ENSMUSP00000127799|Gm5068|MGI Symbol|predicted gene 5068 Pseudogene [Source:MGI Symbol;A		3	3	3	3	2	2	3	2	2	3	2	2	3	37.8	37.8	37.8	11.083	98	5					8	2	2	4	1.2394e-13	1.1592	1.0419	70.005	8	3.0891	2.1969	99.673	2	1.1592	1.0998	13.47
572	322;1047;3759;3771;3772;4069;4130;7262;7384;8989			ENSMUSP00000029549;ENSMUSP00000072197;ENSMUSP00000029550;ENSMUSP00000113056;ENSMUSP00000113219;ENSMUSP00000113978;ENSMUSP00000062920;ENSMUSP00000113578;ENSMUSP00000034928;ENSMUSP00000109317;ENSMUSP00000030185;ENSMUSP00000051888;ENSMUSP00000109315;ENSMUSP00000109327;ENSMUSP00000109331;ENSMUSP00000109335;ENSMUSP00000109337;ENSMUSP00000109323;ENSMUSP00000109316;ENSMUSP00000109314;ENSMUSP00000109325;…	ENSMUSP00000029549;ENSMUSP00000072197;ENSMUSP00000029550;ENSMUSP00000113056;ENSMUSP00000113219;ENSMUSP00000113978;ENSMUSP00000062920	10;10;8;7;7;6;6;3;2;2;2;2;2;2;2;2;2;2;2;2;2;2;2;2;1;1;1;1;1;1;1	10;10;8;7;7;6;6;3;2;2;2;2;2;2;2;2;2;2;2;2;2;2;2;2;1;1;1;1;1;1;1	10;10;8;7;7;6;6;3;2;2;2;2;2;2;2;2;2;2;2;2;2;2;2;2;1;1;1;1;1;1;1	>ENSMUSP00000029549|Tpm3|MGI Symbol|tropomyosin 3, gamma Gene [Source:MGI Symbol;Acc:MGI:1890149]|ENSMUSG00000027940|3|ENSMUST00000029549;>ENSMUSP00000072197|Tpm3-rs7|MGI Symbol|tropomyosin 3, related sequence 7 Pseudogene [Source:MGI Symbol;Acc:MGI:99705]		31	10	10	10	6	4	9	6	4	9	6	4	9	38.3	38.3	38.3	29.02	248	3			24			8	4	12	3.3622e-56	1.4044	1.2695	38.026	24	1.4488	1.097	16.324	8	1.1805	1.0956	85.511
573	634;1708;3886;3887;4075;4076;4529;4727;5140;5315;6048;6699;7625			ENSMUSP00000029564;ENSMUSP00000103033	ENSMUSP00000029564;ENSMUSP00000103033	13;13	13;13	13;13	>ENSMUSP00000029564|Pmvk|MGI Symbol|phosphomevalonate kinase Gene [Source:MGI Symbol;Acc:MGI:1915853]|ENSMUSG00000027952|3|ENSMUST00000029564;>ENSMUSP00000103033|Pmvk|MGI Symbol|phosphomevalonate kinase Gene [Source:MGI Symbol;Acc:MGI:1915853]|ENSMUSG00000		2	13	13	13	8	7	12	8	7	12	8	7	12	56.2	56.2	56.2	21.916	192	4				34		11	8	15	2.0656e-83	1.1464	1.0245	18.421	34	1.4528	1.0977	7.9356	11	1.2312	1.0726	21.006
574	231;7258			ENSMUSP00000029644;ENSMUSP00000113369;ENSMUSP00000117201;ENSMUSP00000101922	ENSMUSP00000029644;ENSMUSP00000113369;ENSMUSP00000117201;ENSMUSP00000101922	2;2;1;1	2;2;1;1	2;2;1;1	>ENSMUSP00000029644|Ppa2|MGI Symbol|pyrophosphatase (inorganic) 2 Gene [Source:MGI Symbol;Acc:MGI:1922026]|ENSMUSG00000028013|3|ENSMUST00000029644;>ENSMUSP00000113369|Ppa2|MGI Symbol|pyrophosphatase (inorganic) 2 Gene [Source:MGI Symbol;Acc:MGI:1922026]|EN		4	2	2	2	1	1	2	1	1	2	1	1	2	6.4	6.4	6.4	38.114	330	3			4			1	1	2	1.8448e-05	0.85003	0.70065	25.12	4	NaN	NaN	NaN	1	NaN	NaN	NaN
575	2494;3435;3841;5580;6272			ENSMUSP00000029663	ENSMUSP00000029663	5	5	5	>ENSMUSP00000029663|Aimp1|MGI Symbol|aminoacyl tRNA synthetase complex-interacting multifunctional protein 1 Gene [Source:MGI Symbol;Acc:MGI:102774]|ENSMUSG00000028029|3|ENSMUST00000029663		1	5	5	5	3	2	4	3	2	4	3	2	4	20.7	20.7	20.7	35.166	319	3			9			3	2	4	2.8295e-09	0.96349	0.8463	17.251	9	1.3874	1.0331	22.072	3	1.014	0.87916	5.3872
576	5983;7168			ENSMUSP00000112846;ENSMUSP00000029684;ENSMUSP00000096540	ENSMUSP00000112846;ENSMUSP00000029684;ENSMUSP00000096540	2;2;2	2;2;2	2;2;2	>ENSMUSP00000112846|Scamp3|MGI Symbol|secretory carrier membrane protein 3 Gene [Source:MGI Symbol;Acc:MGI:1346346]|ENSMUSG00000028049|3|ENSMUST00000120697;>ENSMUSP00000029684|Scamp3|MGI Symbol|secretory carrier membrane protein 3 Gene [Source:MGI Symbol;A		3	2	2	2	1	1	2	1	1	2	1	1	2	10.3	10.3	10.3	38.586	350	2.6	1		4			1	1	3	1.4601e-21	12.682	12.057	32.711	5	NaN	NaN	NaN	1	NaN	NaN	NaN
577	318			ENSMUSP00000029712	ENSMUSP00000029712	1	1	1	>ENSMUSP00000029712|Ntrk1|MGI Symbol|neurotrophic tyrosine kinase, receptor, type 1 Gene [Source:MGI Symbol;Acc:MGI:97383]|ENSMUSG00000028072|3|ENSMUST00000029712		1	1	1	1	0	1	1	0	1	1	0	1	1	1	1	1	87.737	799	2		2					1	1	0.0097395	0.028384	0.027471	73.758	2	NaN	NaN	NaN	0	NaN	NaN	NaN
578	40;111;112;129;611;1492;2053;3986;4192;4452;4651;4663;4901;5634;7664;7977;7978;8529	198;199;200	38;103;229	ENSMUSP00000029722;ENSMUSP00000073864;ENSMUSP00000096784	ENSMUSP00000029722;ENSMUSP00000073864;ENSMUSP00000096784	18;18;16	18;18;16	18;18;16	>ENSMUSP00000029722|Rps3a|MGI Symbol|ribosomal protein S3A Gene [Source:MGI Symbol;Acc:MGI:1202063]|ENSMUSG00000028081|3|ENSMUST00000029722;>ENSMUSP00000073864|Gm10119|MGI Symbol|predicted gene 10119 Gene [Source:MGI Symbol;Acc:MGI:3642853]|ENSMUSG00000062		3	18	18	18	13	7	17	13	7	17	13	7	17	59.8	59.8	59.8	29.885	264	3			55			19	10	26	4.7719e-107	1.4176	1.2189	28.921	51	1.665	1.1851	47.185	17	1.5914	1.2113	12.364
579	39;764;1655;3074;3878;4478;6114;7485			ENSMUSP00000029769;ENSMUSP00000123683	ENSMUSP00000029769	8;3	8;3	8;3	>ENSMUSP00000029769|Gclm|MGI Symbol|glutamate-cysteine ligase, modifier subunit Gene [Source:MGI Symbol;Acc:MGI:104995]|ENSMUSG00000028124|3|ENSMUST00000029769		2	8	8	8	7	8	5	7	8	5	7	8	5	36.1	36.1	36.1	30.534	274	3			23			8	9	6	1.2096e-63	1.2354	0.92368	45.389	23	1.4332	0.97744	54.79	8	1.1671	0.91325	51.578
580	8203			ENSMUSP00000029770	ENSMUSP00000029770	1	1	1	>ENSMUSP00000029770|Abcd3|MGI Symbol|ATP-binding cassette, sub-family D (ALD), member 3 Gene [Source:MGI Symbol;Acc:MGI:1349216]|ENSMUSG00000028127|3|ENSMUST00000029770		1	1	1	1	1	1	1	1	1	1	1	1	1	1.8	1.8	1.8	75.474	659	1.75	1	3				1	2	1	0.00039057	12.918	10.362	41.666	4	NaN	NaN	NaN	1	14.994	12.562	32.401
581	316;1165;2079;2527;2892;4204;5237;8306;8749	201;202	219;247	ENSMUSP00000029773;ENSMUSP00000004784;ENSMUSP00000101013	ENSMUSP00000029773	9;1;1	9;1;1	9;1;1	>ENSMUSP00000029773|Cnn3|MGI Symbol|calponin 3, acidic Gene [Source:MGI Symbol;Acc:MGI:1919244]|ENSMUSG00000053931|3|ENSMUST00000029773		3	9	9	9	8	7	7	8	7	7	8	7	7	33.3	33.3	33.3	36.428	330	3.15			22	4		10	8	8	3.7392e-85	1.2448	1.0194	40.925	22	1.429	0.99718	60.061	8	1.2779	0.93495	34.894
582	827;828;1103;1164;3306;3307;3899;7280;7770;8624;8625	203	101	ENSMUSP00000029803	ENSMUSP00000029803	11	11	11	>ENSMUSP00000029803|Eif4e|MGI Symbol|eukaryotic translation initiation factor 4E Gene [Source:MGI Symbol;Acc:MGI:95305]|ENSMUSG00000028156|3|ENSMUST00000029803		1	11	11	11	8	8	11	8	8	11	8	8	11	44.2	44.2	44.2	25.053	217	4				40		11	11	18	1.0973e-110	0.96242	0.99075	22.652	39	1.3871	1.073	10.712	11	1.1388	0.95783	10.443
583	4547			ENSMUSP00000029812;ENSMUSP00000128345;ENSMUSP00000101883;ENSMUSP00000114798	ENSMUSP00000029812;ENSMUSP00000128345;ENSMUSP00000101883;ENSMUSP00000114798	1;1;1;1	1;1;1;1	1;1;1;1	>ENSMUSP00000029812|Nfkb1|MGI Symbol|nuclear factor of kappa light polypeptide gene enhancer in B-cells 1, p105 Gene [Source:MGI Symbol;Acc:MGI:97312]|ENSMUSG00000028163|3|ENSMUST00000029812;>ENSMUSP00000128345|Nfkb1|MGI Symbol|nuclear factor of kappa ligh		4	1	1	1	0	1	1	0	1	1	0	1	1	1.1	1.1	1.1	105.61	971	1	2						1	1	0.0084823	2.613	2.7097	58.109	2	NaN	NaN	NaN	0	NaN	NaN	NaN
584	1407;3197;6220;8386;8556			ENSMUSP00000029815;ENSMUSP00000113842	ENSMUSP00000029815;ENSMUSP00000113842	5;4	5;4	5;4	>ENSMUSP00000029815|Cisd2|MGI Symbol|CDGSH iron sulfur domain 2 Gene [Source:MGI Symbol;Acc:MGI:1914256]|ENSMUSG00000028165|3|ENSMUST00000029815;>ENSMUSP00000113842|Cisd2|MGI Symbol|CDGSH iron sulfur domain 2 Gene [Source:MGI Symbol;Acc:MGI:1914256]|ENSMUS		2	5	5	5	3	3	5	3	3	5	3	3	5	42.2	42.2	42.2	15.242	135	5					11	3	3	5	1.4578e-26	4.1783	4.365	66.091	11	3.992	2.7019	18.004	3	4.9556	4.5871	87.617
585	1331			ENSMUSP00000029972;ENSMUSP00000103766;ENSMUSP00000103767;ENSMUSP00000103768;ENSMUSP00000103769	ENSMUSP00000029972;ENSMUSP00000103766;ENSMUSP00000103767;ENSMUSP00000103768;ENSMUSP00000103769	1;1;1;1;1	1;1;1;1;1	1;1;1;1;1	>ENSMUSP00000029972|1810030N24Rik|MGI Symbol|RIKEN cDNA 1810030N24 gene Gene [Source:MGI Symbol;Acc:MGI:1913541]|ENSMUSG00000028295|4|ENSMUST00000029972;>ENSMUSP00000103766|1810030N24Rik|MGI Symbol|RIKEN cDNA 1810030N24 gene Gene [Source:MGI Symbol;Acc:MGI		5	1	1	1	0	0	1	0	0	1	0	0	1	12.4	12.4	12.4	11.064	97	5					1			1	0.001088	NaN	NaN	NaN	1	NaN	NaN	NaN	0	NaN	NaN	NaN
586	752;4248;8652			ENSMUSP00000030030;ENSMUSP00000132498;ENSMUSP00000114669	ENSMUSP00000030030;ENSMUSP00000132498	3;3;1	3;3;1	3;3;1	>ENSMUSP00000030030|Tex10|MGI Symbol|testis expressed gene 10 Gene [Source:MGI Symbol;Acc:MGI:1344413]|ENSMUSG00000028345|4|ENSMUST00000030030;>ENSMUSP00000132498|Tex10|MGI Symbol|testis expressed gene 10 Gene [Source:MGI Symbol;Acc:MGI:1344413]|ENSMUSG000		3	3	3	3	0	0	3	0	0	3	0	0	3	4.5	4.5	4.5	105.21	928	1.67	1	2						3	7.1465e-07	10.731	12.603	89.843	3	NaN	NaN	NaN	0	NaN	NaN	NaN
587	1022;1530;1781;5487;8025;8026;8147	204;205	37;74	ENSMUSP00000030051	ENSMUSP00000030051	7	7	7	>ENSMUSP00000030051|Txn1|MGI Symbol|thioredoxin 1 Gene [Source:MGI Symbol;Acc:MGI:98874]|ENSMUSG00000028367|4|ENSMUST00000030051		1	7	7	7	7	6	7	7	6	7	7	6	7	58.1	58.1	58.1	11.675	105	5					31	11	9	11	2.6178e-74	1.1522	1.0072	42.833	29	1.4156	1.1133	45.817	9	1.2426	0.97614	59.126
588	1055;1185;1888;2262;2533;3279;3614;3842;3843;4023;5943;5969;6169;7416;8307;8308;8827	206	308	ENSMUSP00000030118;ENSMUSP00000129730;ENSMUSP00000118294;ENSMUSP00000116601;ENSMUSP00000121461	ENSMUSP00000030118;ENSMUSP00000129730;ENSMUSP00000118294	17;17;12;8;5	17;17;12;8;5	17;17;12;8;5	>ENSMUSP00000030118|Dnaja1|MGI Symbol|DnaJ (Hsp40) homolog, subfamily A, member 1 Gene [Source:MGI Symbol;Acc:MGI:1270129]|ENSMUSG00000028410|4|ENSMUST00000030118;>ENSMUSP00000129730|Dnaja1|MGI Symbol|DnaJ (Hsp40) homolog, subfamily A, member 1 Gene [Sourc		5	17	17	17	11	12	14	11	12	14	11	12	14	44.6	44.6	44.6	44.868	397	2		53				16	17	20	2.8479e-203	8.8574	6.452	104.73	52	10.349	6.9905	104.7	15	11.367	8.4891	114.35
589	213;3925			ENSMUSP00000030140	ENSMUSP00000030140	2	2	2	>ENSMUSP00000030140|Ikbkap|MGI Symbol|inhibitor of kappa light polypeptide enhancer in B-cells, kinase complex-associated protein Gene [Source:MGI Symbol;Acc:MGI:1914544]|ENSMUSG00000028431|4|ENSMUST00000030140		1	2	2	2	2	1	2	2	1	2	2	1	2	1.7	1.7	1.7	149.58	1333	1	5					2	1	2	4.793e-05	2.0255	1.3469	98.419	5	3.9127	2.9319	110	2	NaN	NaN	NaN
590	1169;6978			ENSMUSP00000030143;ENSMUSP00000103703;ENSMUSP00000122256	ENSMUSP00000030143;ENSMUSP00000103703;ENSMUSP00000122256	2;2;1	2;2;1	2;2;1	>ENSMUSP00000030143|Ubap2|MGI Symbol|ubiquitin-associated protein 2 Gene [Source:MGI Symbol;Acc:MGI:1916176]|ENSMUSG00000028433|4|ENSMUST00000030143;>ENSMUSP00000103703|Ubap2|MGI Symbol|ubiquitin-associated protein 2 Gene [Source:MGI Symbol;Acc:MGI:1916176		3	2	2	2	2	1	1	2	1	1	2	1	1	2.7	2.7	2.7	117.96	1132	1	4					2	1	1	5.9588e-09	1.1251	0.83744	16.805	4	1.2001	0.80696	5.1448	2	NaN	NaN	NaN
591	346;364;722;1457;1870;1974;2018;2033;2871;3919;4026;4249;4270;4271;4402;4429;4513;4668;5444;5565;5613;6041;8623	207	550	ENSMUSP00000030164	ENSMUSP00000030164	23	23	23	>ENSMUSP00000030164|Vcp|MGI Symbol|valosin containing protein Gene [Source:MGI Symbol;Acc:MGI:99919]|ENSMUSG00000028452|4|ENSMUST00000030164		1	23	23	23	14	17	22	14	17	22	14	17	22	39.2	39.2	39.2	89.321	806	1	65					17	20	28	2.9276e-253	1.9858	1.5383	93.835	61	2.1353	1.3779	75.317	15	2.4251	2.4883	134.92
592	214;651;774;831;1481;1956;1965;3596;3612;5935;6066;6383			ENSMUSP00000030169;ENSMUSP00000123478;ENSMUSP00000117586;ENSMUSP00000118465	ENSMUSP00000030169;ENSMUSP00000123478;ENSMUSP00000117586	12;7;7;4	12;7;7;4	12;7;7;4	>ENSMUSP00000030169|Stoml2|MGI Symbol|stomatin (Epb7.2)-like 2 Gene [Source:MGI Symbol;Acc:MGI:1913842]|ENSMUSG00000028455|4|ENSMUST00000030169;>ENSMUSP00000123478|Stoml2|MGI Symbol|stomatin (Epb7.2)-like 2 Gene [Source:MGI Symbol;Acc:MGI:1913842]|ENSMUSG0		4	12	12	12	4	8	12	4	8	12	4	8	12	51.6	51.6	51.6	38.384	353	3			29			4	9	16	0	10.81	10.541	86.586	29	4.2882	2.9583	113.49	4	12.739	10.141	75.387
593	672;713;1571;2900;8782			ENSMUSP00000030202;ENSMUSP00000103487	ENSMUSP00000030202	5;2	5;2	5;2	>ENSMUSP00000030202|Glipr2|MGI Symbol|GLI pathogenesis-related 2 Gene [Source:MGI Symbol;Acc:MGI:1917770]|ENSMUSG00000028480|4|ENSMUST00000030202		2	5	5	5	3	3	5	3	3	5	3	3	5	48.1	48.1	48.1	17.09	154	5					11	3	3	5	6.1977e-34	9.1106	11.781	90.336	11	8.106	6.7545	63.568	3	39.562	36.621	29.469
594	1517;2610;3621;8413			ENSMUSP00000030296	ENSMUSP00000030296	4	4	4	>ENSMUSP00000030296|Txndc12|MGI Symbol|thioredoxin domain containing 12 (endoplasmic reticulum) Gene [Source:MGI Symbol;Acc:MGI:1913323]|ENSMUSG00000028567|4|ENSMUST00000030296		1	4	4	4	3	4	3	3	4	3	3	4	3	28.2	28.2	28.2	19.048	170	5					12	3	6	3	1.1201e-15	1.7422	1.5121	50.985	11	2.2559	1.5268	86.68	3	1.5766	1.4444	19.715
595	451;1038;1905;2374;2436;3016;3739;3950;4368;5947;6022;6429;6577;8349;8840			ENSMUSP00000030381	ENSMUSP00000030381	15	15	14	>ENSMUSP00000030381|Ctps|MGI Symbol|cytidine 5-triphosphate synthase Gene [Source:MGI Symbol;Acc:MGI:1858304]|ENSMUSG00000028633|4|ENSMUST00000030381		1	15	15	14	10	10	11	10	10	11	9	10	11	32.7	32.7	30.6	66.682	591	2		34				11	10	13	1.3614e-92	1.5501	1.1132	61.625	33	1.6446	1.017	61.26	10	1.513	1.0308	63.233
596	1318;2293;4211;6129;7287;7560;8484			ENSMUSP00000030398	ENSMUSP00000030398	7	7	7	>ENSMUSP00000030398|Slc2a1|MGI Symbol|solute carrier family 2 (facilitated glucose transporter), member 1 Gene [Source:MGI Symbol;Acc:MGI:95755]|ENSMUSG00000028645|4|ENSMUST00000030398		1	7	7	7	7	6	7	7	6	7	7	6	7	12	12	12	53.984	492	1.3	23	10				11	10	12	3.2739e-41	4.3692	3.949	84.879	27	3.6102	2.1818	86.979	9	5.0089	6.759	77.919
597	3385;6014			ENSMUSP00000030401;ENSMUSP00000101812;ENSMUSP00000101813;ENSMUSP00000123236	ENSMUSP00000030401;ENSMUSP00000101812;ENSMUSP00000101813;ENSMUSP00000123236	2;2;2;2	2;2;2;2	2;2;2;2	>ENSMUSP00000030401|Ndufs5|MGI Symbol|NADH dehydrogenase (ubiquinone) Fe-S protein 5 Gene [Source:MGI Symbol;Acc:MGI:1890889]|ENSMUSG00000028648|4|ENSMUST00000030401;>ENSMUSP00000101812|Ndufs5|MGI Symbol|NADH dehydrogenase (ubiquinone) Fe-S protein 5 Gene		4	2	2	2	0	1	2	0	1	2	0	1	2	18.9	18.9	18.9	12.648	106	5					3		1	2	2.1183e-07	18.663	24.52	65.993	3	NaN	NaN	NaN	0	NaN	NaN	NaN
598	2058;2339;3082;3893;4617;4746;4747;5612;8697	208;209	62;110	ENSMUSP00000030432;ENSMUSP00000008052;ENSMUSP00000113290;ENSMUSP00000114045	ENSMUSP00000030432	9;1;1;1	9;1;1;1	9;1;1;1	>ENSMUSP00000030432|Hmgcl|MGI Symbol|3-hydroxy-3-methylglutaryl-Coenzyme A lyase Gene [Source:MGI Symbol;Acc:MGI:96158]|ENSMUSG00000028672|4|ENSMUST00000030432		4	9	9	9	3	4	8	3	4	8	3	4	8	34.2	34.2	34.2	34.238	325	3			16			3	4	9	4.9968e-64	0.85773	0.7215	13.864	16	1.0212	0.71873	7.0042	3	0.97237	0.74252	5.8633
599	1520;1526;1570;2015;4162;5039;6530;6707;6736;6760;6838;6877			ENSMUSP00000030456;ENSMUSP00000030457;ENSMUSP00000079946;ENSMUSP00000102082	ENSMUSP00000030456;ENSMUSP00000030457	12;6;5;5	12;6;5;5	12;6;5;5	>ENSMUSP00000030456|Nasp|MGI Symbol|nuclear autoantigenic sperm protein (histone-binding) Gene [Source:MGI Symbol;Acc:MGI:1355328]|ENSMUSG00000028693|4|ENSMUST00000030456;>ENSMUSP00000030457|Nasp|MGI Symbol|nuclear autoantigenic sperm protein (histone-bind		4	12	12	12	6	8	9	6	8	9	6	8	9	20.3	20.3	20.3	84.012	773	1	23					6	8	9	1.5764e-62	0.95361	0.94513	65.596	22	1.2693	0.85989	82.892	6	1.0601	1.0171	73.232
600	1510;4101;4998;6446;6715;6958;7068	210	216	ENSMUSP00000030518;ENSMUSP00000099565;ENSMUSP00000099566;ENSMUSP00000038011;ENSMUSP00000122077;ENSMUSP00000114973;ENSMUSP00000119252	ENSMUSP00000030518;ENSMUSP00000099565;ENSMUSP00000099566;ENSMUSP00000038011;ENSMUSP00000122077;ENSMUSP00000114973;ENSMUSP00000119252	7;7;7;7;6;5;5	7;7;7;7;6;5;5	7;7;7;7;6;5;5	>ENSMUSP00000030518|Capzb|MGI Symbol|capping protein (actin filament) muscle Z-line, beta Gene [Source:MGI Symbol;Acc:MGI:104652]|ENSMUSG00000028745|4|ENSMUST00000030518;>ENSMUSP00000099565|Capzb|MGI Symbol|capping protein (actin filament) muscle Z-line, b		7	7	7	7	5	5	5	5	5	5	5	5	5	25.2	25.2	25.2	33.767	301	3			17			5	7	5	1.7504e-19	1.5432	1.164	17.568	13	1.784	1.2229	5.0937	5	1.5432	1.164	25.533
601	1435;1830;4969;5931;7022;7176;7513;8696			ENSMUSP00000030538	ENSMUSP00000030538	8	8	8	>ENSMUSP00000030538|Ddost|MGI Symbol|dolichyl-di-phosphooligosaccharide-protein glycotransferase Gene [Source:MGI Symbol;Acc:MGI:1194508]|ENSMUSG00000028757|4|ENSMUST00000030538		1	8	8	8	4	5	7	4	5	7	4	5	7	20.4	20.4	20.4	49.027	441	2		16				4	5	7	1.5948e-34	14.277	10.941	50.46	16	14.449	10.041	13.184	4	18.955	12.556	52.94
602	531;1204;4856;6924			ENSMUSP00000131316;ENSMUSP00000030547;ENSMUSP00000095450;ENSMUSP00000128379	ENSMUSP00000131316;ENSMUSP00000030547;ENSMUSP00000095450;ENSMUSP00000128379	4;4;3;3	4;4;3;3	4;4;3;3	>ENSMUSP00000131316|Hspg2|MGI Symbol|perlecan (heparan sulfate proteoglycan 2) Gene [Source:MGI Symbol;Acc:MGI:96257]|ENSMUSG00000028763|4|ENSMUST00000171332;>ENSMUSP00000030547|Hspg2|MGI Symbol|perlecan (heparan sulfate proteoglycan 2) Gene [Source:MGI Sy		4	4	4	4	0	0	4	0	0	4	0	0	4	1.2	1.2	1.2	469.78	4383	1	4							4	7.8445e-11	11.94	12.794	106.81	4	NaN	NaN	NaN	0	NaN	NaN	NaN
603	1428;1776;2302;3372;5133;5776;6542;7895	211;212	229;269	ENSMUSP00000030563;ENSMUSP00000112638	ENSMUSP00000030563;ENSMUSP00000112638	8;8	8;8	8;8	>ENSMUSP00000030563|Pef1|MGI Symbol|penta-EF hand domain containing 1 Gene [Source:MGI Symbol;Acc:MGI:1915148]|ENSMUSG00000028779|4|ENSMUST00000030563;>ENSMUSP00000112638|Pef1|MGI Symbol|penta-EF hand domain containing 1 Gene [Source:MGI Symbol;Acc:MGI:191		2	8	8	8	7	7	7	7	7	7	7	7	7	27.3	27.3	27.3	29.227	275	3			27			8	9	10	1.5214e-62	1.0069	0.73141	20.786	27	1.1185	0.73909	6.5808	8	1.0548	0.81073	20.852
604	591;2210;2612;2734;4495;8794			ENSMUSP00000030623	ENSMUSP00000030623	6	6	6	>ENSMUSP00000030623|Sfpq|MGI Symbol|splicing factor proline/glutamine rich (polypyrimidine tract binding protein associated) Gene [Source:MGI Symbol;Acc:MGI:1918764]|ENSMUSG00000028820|4|ENSMUST00000030623		1	6	6	6	3	4	5	3	4	5	3	4	5	9.7	9.7	9.7	75.441	699	1	12					3	4	5	1.2256e-09	1.4594	1.5905	85.786	11	1.5455	1.2475	17.762	2	3.6808	5.7938	98.267
605	2241;8086			ENSMUSP00000030642	ENSMUSP00000030642	2	2	2	>ENSMUSP00000030642|Psmb2|MGI Symbol|proteasome (prosome, macropain) subunit, beta type 2 Gene [Source:MGI Symbol;Acc:MGI:1347045]|ENSMUSG00000028837|4|ENSMUST00000030642		1	2	2	2	2	2	2	2	2	2	2	2	2	13.9	13.9	13.9	22.906	201	4				8		2	3	3	2.1288e-09	1.1586	1.094	27.841	8	1.1777	0.99228	8.0423	2	0.89691	0.75685	23.705
606	1144;1831;5037;6191			ENSMUSP00000030698	ENSMUSP00000030698	4	4	4	>ENSMUSP00000030698|Stx12|MGI Symbol|syntaxin 12 Gene [Source:MGI Symbol;Acc:MGI:1931027]|ENSMUSG00000028879|4|ENSMUST00000030698		1	4	4	4	1	2	4	1	2	4	1	2	4	22.3	22.3	22.3	31.195	274	3			7			1	2	4	2.3448e-28	14.052	11.608	67.776	7	NaN	NaN	NaN	1	15.855	12.639	12.042
607	2198;4569;4860			ENSMUSP00000030720;ENSMUSP00000099688;ENSMUSP00000114150	ENSMUSP00000030720;ENSMUSP00000099688	3;3;1	3;3;1	3;3;1	>ENSMUSP00000030720|Yrdc|MGI Symbol|yrdC domain containing (E.coli) Gene [Source:MGI Symbol;Acc:MGI:2387201]|ENSMUSG00000028889|4|ENSMUST00000030720;>ENSMUSP00000099688|Yrdc|MGI Symbol|yrdC domain containing (E.coli) Gene [Source:MGI Symbol;Acc:MGI:2387201		3	3	3	3	3	2	2	3	2	2	3	2	2	17.1	17.1	17.1	29.454	280	3			7			3	2	2	1.4235e-18	1.1202	0.82163	27.887	7	1.5996	1.1196	34.316	3	1.1755	0.93417	18.155
608	436;1968;2136;2443;3021;3326;3545;4058;4366;5102;7524;8098			ENSMUSP00000030769	ENSMUSP00000030769	12	12	12	>ENSMUSP00000030769|Psmc2|MGI Symbol|proteasome (prosome, macropain) 26S subunit, ATPase 2 Gene [Source:MGI Symbol;Acc:MGI:109555]|ENSMUSG00000028932|5|ENSMUST00000030769		1	12	12	12	8	7	9	8	7	9	8	7	9	35.2	35.2	35.2	52.866	475	2		25				9	7	9	3.2213e-52	1.865	1.2988	52.305	22	2.1124	1.3369	62.12	6	1.8999	1.3007	51.279
609	5975			ENSMUSP00000030771;ENSMUSP00000110847;ENSMUSP00000110849	ENSMUSP00000030771;ENSMUSP00000110847;ENSMUSP00000110849	1;1;1	1;1;1	1;1;1	>ENSMUSP00000030771|Dnajc2|MGI Symbol|DnaJ (Hsp40) homolog, subfamily C, member 2 Gene [Source:MGI Symbol;Acc:MGI:99470]|ENSMUSG00000029014|5|ENSMUST00000030771;>ENSMUSP00000110847|Dnajc2|MGI Symbol|DnaJ (Hsp40) homolog, subfamily C, member 2 Gene [Source:		3	1	1	1	0	0	1	0	0	1	0	0	1	1.9	1.9	1.9	71.721	621	2		1						1	0.0013122	NaN	NaN	NaN	0	NaN	NaN	NaN	0	NaN	NaN	NaN
610	424			ENSMUSP00000030787	ENSMUSP00000030787	1	1	1	>ENSMUSP00000030787|Rheb|MGI Symbol|Ras homolog enriched in brain Gene [Source:MGI Symbol;Acc:MGI:97912]|ENSMUSG00000028945|5|ENSMUST00000030787		1	1	1	1	0	1	0	0	1	0	0	1	0	8.7	8.7	8.7	20.451	184	5					1		1		0.00015929	NaN	NaN	NaN	1	NaN	NaN	NaN	0	NaN	NaN	NaN
611	122;5084;5127;7062;7063	213	33	ENSMUSP00000030797;ENSMUSP00000112611;ENSMUSP00000021273;ENSMUSP00000127048;ENSMUSP00000130228	ENSMUSP00000030797	5;2;2;2;2	5;2;2;2;2	5;2;2;2;2	>ENSMUSP00000030797|Vamp3|MGI Symbol|vesicle-associated membrane protein 3 Gene [Source:MGI Symbol;Acc:MGI:1321389]|ENSMUSG00000028955|4|ENSMUST00000030797		5	5	5	5	3	4	4	3	4	4	3	4	4	55.3	55.3	55.3	11.48	103	5					12	3	4	5	2.9935e-118	7.342	9.7838	67.347	12	5.7102	6.7572	84.117	3	12.636	13.473	80.004
612	297;554;636;637;1167;1471;1749;1750;2495;2496;2792;2876;2877;4038;6373;7594;7946;8502;8505;8506	214;215;216;217;218	17;26;51;87;177	ENSMUSP00000030805;ENSMUSP00000101298;ENSMUSP00000101299;ENSMUSP00000101300;ENSMUSP00000101301;ENSMUSP00000115875;ENSMUSP00000122265;ENSMUSP00000120832	ENSMUSP00000030805;ENSMUSP00000101298;ENSMUSP00000101299;ENSMUSP00000101300;ENSMUSP00000101301;ENSMUSP00000115875	20;20;20;20;16;14;8;8	20;20;20;20;16;14;8;8	20;20;20;20;16;14;8;8	>ENSMUSP00000030805|Park7|MGI Symbol|Parkinson disease (autosomal recessive, early onset) 7 Gene [Source:MGI Symbol;Acc:MGI:2135637]|ENSMUSG00000028964|4|ENSMUST00000030805;>ENSMUSP00000101298|Park7|MGI Symbol|Parkinson disease (autosomal recessive, early		8	20	20	20	17	17	18	17	17	18	17	17	18	89.9	89.9	89.9	20.021	189	4.06				77	5	25	26	31	0	1.1528	0.93561	30.996	80	1.2175	0.96796	9.0869	24	1.2024	1.0526	38.929
613	1304;3444;3791;4250;6665			ENSMUSP00000030814	ENSMUSP00000030814	5	4	4	>ENSMUSP00000030814|Cdk5|MGI Symbol|cyclin-dependent kinase 5 Gene [Source:MGI Symbol;Acc:MGI:101765]|ENSMUSG00000028969|5|ENSMUST00000030814		1	5	4	4	1	1	5	0	0	4	0	0	4	18.2	15.4	15.4	33.288	292	3			4					4	3.0779e-06	0.96389	1.0291	45.207	3	NaN	NaN	NaN	0	NaN	NaN	NaN
614	3346;6422;7400			ENSMUSP00000030882	ENSMUSP00000030882	3	3	3	>ENSMUSP00000030882|Pmpcb|MGI Symbol|peptidase (mitochondrial processing) beta Gene [Source:MGI Symbol;Acc:MGI:1920328]|ENSMUSG00000029017|5|ENSMUST00000030882		1	3	3	3	3	3	1	3	3	1	3	3	1	6.1	6.1	6.1	54.614	489	2		7				3	3	1	1.029e-05	4.5688	3.436	59.23	7	4.5688	3.0763	69.023	3	4.8117	3.436	71.168
615	807;1252;2589;3828;4690;5351;6271;6313;6405;7142;7143;7182;7959;7974;9030			ENSMUSP00000030903;ENSMUSP00000101219	ENSMUSP00000030903;ENSMUSP00000101219	15;13	15;13	15;13	>ENSMUSP00000030903|Atad3a|MGI Symbol|ATPase family, AAA domain containing 3A Gene [Source:MGI Symbol;Acc:MGI:1919214]|ENSMUSG00000029036|4|ENSMUST00000030903;>ENSMUSP00000101219|Atad3a|MGI Symbol|ATPase family, AAA domain containing 3A Gene [Source:MGI Sy		2	15	15	15	12	12	13	12	12	13	12	12	13	30.3	30.3	30.3	66.741	591	2.02		45	1			15	15	16	3.413e-100	28.157	21.109	87.89	46	26.283	17.705	87.383	15	55.119	35.265	65.883
616	6624			ENSMUSP00000030914	ENSMUSP00000030914	1	1	1	>ENSMUSP00000030914|Rer1|MGI Symbol|RER1 retention in endoplasmic reticulum 1 homolog (S. cerevisiae) Gene [Source:MGI Symbol;Acc:MGI:1915080]|ENSMUSG00000029048|4|ENSMUST00000030914		1	1	1	1	1	1	1	1	1	1	1	1	1	9.7	9.7	9.7	22.988	196	1	3					1	1	1	1.9086e-08	17.479	16.74	76.918	3	NaN	NaN	NaN	1	NaN	NaN	NaN
617	101;325;1796;3959;4499;4638;4803;4888;6634;6635;8058;8421			ENSMUSP00000030940;ENSMUSP00000101241;ENSMUSP00000130123;ENSMUSP00000024206	ENSMUSP00000030940;ENSMUSP00000101241;ENSMUSP00000130123	12;12;12;2	12;12;12;2	7;7;7;0	>ENSMUSP00000030940|Gnb1|MGI Symbol|guanine nucleotide binding protein (G protein), beta 1 Gene [Source:MGI Symbol;Acc:MGI:95781]|ENSMUSG00000029064|4|ENSMUST00000030940;>ENSMUSP00000101241|Gnb1|MGI Symbol|guanine nucleotide binding protein (G protein), be		4	12	12	7	6	9	11	6	9	11	2	4	6	41.8	41.8	23.8	37.377	340	3			30			7	9	14	3.8104e-203	3.882	3.4392	47.322	30	6.2004	4.2999	70.287	7	4.7054	3.63	45.395
618	516			ENSMUSP00000031032	ENSMUSP00000031032	1	1	1	>ENSMUSP00000031032|Ppm1g|MGI Symbol|protein phosphatase 1G (formerly 2C), magnesium-dependent, gamma isoform Gene [Source:MGI Symbol;Acc:MGI:106065]|ENSMUSG00000029147|5|ENSMUST00000031032		1	1	1	1	1	1	0	1	1	0	1	1	0	2.2	2.2	2.2	58.727	542	2		2				1	1		0.00092216	1.4704	1.0388	11.493	2	NaN	NaN	NaN	1	NaN	NaN	NaN
619	2145			ENSMUSP00000031038;ENSMUSP00000069412;ENSMUSP00000128805	ENSMUSP00000031038;ENSMUSP00000069412;ENSMUSP00000128805	1;1;1	1;1;1	1;1;1	>ENSMUSP00000031038|Ociad1|MGI Symbol|OCIA domain containing 1 Gene [Source:MGI Symbol;Acc:MGI:1915345]|ENSMUSG00000029152|5|ENSMUST00000031038;>ENSMUSP00000069412|Ociad1|MGI Symbol|OCIA domain containing 1 Gene [Source:MGI Symbol;Acc:MGI:1915345]|ENSMUSG0		3	1	1	1	0	1	1	0	1	1	0	1	1	8.9	8.9	8.9	27.61	247	3			2				1	1	9.916e-12	14.991	13.666	99.606	2	NaN	NaN	NaN	0	NaN	NaN	NaN
620	2031;3230;6903;7435;8818	219	273	ENSMUSP00000031061	ENSMUSP00000031061	5	5	5	>ENSMUSP00000031061|Dhx15|MGI Symbol|DEAH (Asp-Glu-Ala-His) box polypeptide 15 Gene [Source:MGI Symbol;Acc:MGI:1099786]|ENSMUSG00000029169|5|ENSMUST00000031061		1	5	5	5	3	4	4	3	4	4	3	4	4	7.7	7.7	7.7	91.006	795	2		14				4	5	5	2.0878e-16	0.88346	0.63841	88.238	14	1.0961	0.69952	97.819	4	0.90212	0.574	70.368
621	2655			ENSMUSP00000031092	ENSMUSP00000031092	1	1	1	>ENSMUSP00000031092|Rfc1|MGI Symbol|replication factor C (activator 1) 1 Gene [Source:MGI Symbol;Acc:MGI:97891]|ENSMUSG00000029191|5|ENSMUST00000031092		1	1	1	1	0	0	1	0	0	1	0	0	1	1	1	1	125.93	1131	1	1							1	0.0038906	NaN	NaN	NaN	1	NaN	NaN	NaN	0	NaN	NaN	NaN
622	421;1290			ENSMUSP00000031099	ENSMUSP00000031099	2	2	2	>ENSMUSP00000031099|Grpel1|MGI Symbol|GrpE-like 1, mitochondrial Gene [Source:MGI Symbol;Acc:MGI:1334417]|ENSMUSG00000029198|5|ENSMUST00000031099		1	2	2	2	2	2	1	2	2	1	2	2	1	9.2	9.2	9.2	24.307	217	4				5		2	2	1	4.9694e-05	1.6835	1.7265	96.872	5	1.5575	1.1955	179.72	2	2.3872	2.0034	49.763
623	8510			ENSMUSP00000031103;ENSMUSP00000113972;ENSMUSP00000118999	ENSMUSP00000031103;ENSMUSP00000113972;ENSMUSP00000118999	1;1;1	1;1;1	1;1;1	>ENSMUSP00000031103|Ugdh|MGI Symbol|UDP-glucose dehydrogenase Gene [Source:MGI Symbol;Acc:MGI:1306785]|ENSMUSG00000029201|5|ENSMUST00000031103;>ENSMUSP00000113972|Ugdh|MGI Symbol|UDP-glucose dehydrogenase Gene [Source:MGI Symbol;Acc:MGI:1306785]|ENSMUSG000		3	1	1	1	1	0	0	1	0	0	1	0	0	2	2	2	54.831	493	2		1				1			0.00033135	NaN	NaN	NaN	0	NaN	NaN	NaN	0	NaN	NaN	NaN
624	1258;2052;3314;3405;4242;4881;5381;5640;6702;6737;7137;7455			ENSMUSP00000031104;ENSMUSP00000130489;ENSMUSP00000038421;ENSMUSP00000016569	ENSMUSP00000031104;ENSMUSP00000130489	12;12;1;1	12;12;1;1	12;12;1;1	>ENSMUSP00000031104|Pds5a|MGI Symbol|PDS5, regulator of cohesion maintenance, homolog A (S. cerevisiae) Gene [Source:MGI Symbol;Acc:MGI:1918771]|ENSMUSG00000029202|5|ENSMUST00000031104;>ENSMUSP00000130489|Pds5a|MGI Symbol|PDS5, regulator of cohesion mainte		4	12	12	12	5	5	12	5	5	12	5	5	12	11.6	11.6	11.6	150.22	1332	1	22					5	5	12	5.0064e-89	4.7322	4.3973	78.407	22	9.6793	7.901	89.457	5	4.8232	4.6074	94.437
625	4078;4829;5555			ENSMUSP00000031144;ENSMUSP00000114647	ENSMUSP00000031144;ENSMUSP00000114647	3;2	3;2	3;2	>ENSMUSP00000031144|Tmem165|MGI Symbol|transmembrane protein 165 Gene [Source:MGI Symbol;Acc:MGI:894407]|ENSMUSG00000029234|5|ENSMUST00000031144;>ENSMUSP00000114647|Tmem165|MGI Symbol|transmembrane protein 165 Gene [Source:MGI Symbol;Acc:MGI:894407]|ENSMUS		2	3	3	3	1	1	3	1	1	3	1	1	3	13.9	13.9	13.9	34.79	323	1	5					1	1	3	3.0071e-08	12.708	19.493	54.096	5	NaN	NaN	NaN	1	NaN	NaN	NaN
626	107;226;733;785;786;1374;1769;2059;2062;3327;3576;3868;4137;5672;5864;6416;6458;7144;7424;8499;8576	220	272	ENSMUSP00000031160;ENSMUSP00000112879;ENSMUSP00000113483;ENSMUSP00000117027;ENSMUSP00000123558	ENSMUSP00000031160;ENSMUSP00000112879;ENSMUSP00000113483	21;21;21;6;5	21;21;21;6;5	21;21;21;6;5	>ENSMUSP00000031160|Paics|MGI Symbol|phosphoribosylaminoimidazole carboxylase, phosphoribosylaminoribosylaminoimidazole, succinocarboxamide synthetase Gene [Source:MGI Symbol;Acc:MGI:1914304]|ENSMUSG00000029247|5|ENSMUST00000031160;>ENSMUSP00000112879|Paic		5	21	21	21	14	16	19	14	16	19	14	16	19	45.4	45.4	45.4	47.006	425	2.05		70	2	1		20	20	33	1.8677e-259	1.0241	0.78465	33.892	72	1.4422	0.89198	38.673	19	1.1533	0.78363	22.257
627	1363;3881;6109			ENSMUSP00000031167	ENSMUSP00000031167	3	3	3	>ENSMUSP00000031167|Polr2b|MGI Symbol|polymerase (RNA) II (DNA directed) polypeptide B Gene [Source:MGI Symbol;Acc:MGI:2388280]|ENSMUSG00000029250|5|ENSMUST00000031167		1	3	3	3	2	1	3	2	1	3	2	1	3	2.5	2.5	2.5	133.91	1174	1.83	3	2		1		2	1	3	0.0010248	1.2894	1.1774	74.318	6	3.8371	2.8921	115.99	2	NaN	NaN	NaN
628	2089;7091;7623			ENSMUSP00000031251;ENSMUSP00000113455;ENSMUSP00000046772;ENSMUSP00000108422;ENSMUSP00000113599	ENSMUSP00000031251;ENSMUSP00000113455	3;3;1;1;1	3;3;1;1;1	3;3;1;1;1	>ENSMUSP00000031251|Hsd17b11|MGI Symbol|hydroxysteroid (17-beta) dehydrogenase 11 Gene [Source:MGI Symbol;Acc:MGI:2149821]|ENSMUSG00000029311|5|ENSMUST00000031251;>ENSMUSP00000113455|Hsd17b11|MGI Symbol|hydroxysteroid (17-beta) dehydrogenase 11 Gene [Sourc		5	3	3	3	1	0	3	1	0	3	1	0	3	13.8	13.8	13.8	32.88	298	3			4			1		3	1.7231e-11	2.7628	2.492	53.108	4	NaN	NaN	NaN	1	NaN	NaN	NaN
629	1762;6214;7158	221;222	11;28	ENSMUSP00000031341;ENSMUSP00000100565;ENSMUSP00000131614;ENSMUSP00000107097;ENSMUSP00000107098;ENSMUSP00000107099;ENSMUSP00000025779	ENSMUSP00000031341;ENSMUSP00000100565;ENSMUSP00000131614;ENSMUSP00000107097;ENSMUSP00000107098;ENSMUSP00000107099	3;3;3;2;2;2;1	3;3;3;2;2;2;1	3;3;3;2;2;2;1	>ENSMUSP00000031341|Cdk2ap1|MGI Symbol|CDK2 (cyclin-dependent kinase 2)-associated protein 1 Gene [Source:MGI Symbol;Acc:MGI:1202069]|ENSMUSG00000029394|5|ENSMUST00000031341;>ENSMUSP00000100565|Gm12184|MGI Symbol|predicted gene 12184 Gene [Source:MGI Symbo		7	3	3	3	0	1	3	0	1	3	0	1	3	61.4	61.4	61.4	12.354	114	5					5		1	4	3.9196e-22	12.289	11.271	112.99	5	NaN	NaN	NaN	0	NaN	NaN	NaN
630	265;3166;3633;4992;5918;6365;7896			ENSMUSP00000031352;ENSMUSP00000128244;ENSMUSP00000128353;ENSMUSP00000108752;ENSMUSP00000132469	ENSMUSP00000031352;ENSMUSP00000128244;ENSMUSP00000128353;ENSMUSP00000108752;ENSMUSP00000132469	7;7;7;6;6	7;7;7;6;6	7;7;7;6;6	>ENSMUSP00000031352|G3bp2|MGI Symbol|GTPase activating protein (SH3 domain) binding protein 2 Gene [Source:MGI Symbol;Acc:MGI:2442040]|ENSMUSG00000029405|5|ENSMUST00000031352;>ENSMUSP00000128244|G3bp2|MGI Symbol|GTPase activating protein (SH3 domain) bindi		5	7	7	7	6	2	5	6	2	5	6	2	5	19.5	19.5	19.5	54.087	482	2.06		17	1			7	3	8	2.24e-25	1.0744	0.89404	95.512	14	1.376	0.92881	11.798	5	NaN	NaN	NaN
631	5086;5646;6977;7125;8286			ENSMUSP00000031355;ENSMUSP00000094800	ENSMUSP00000031355;ENSMUSP00000094800	5;3	5;3	5;3	>ENSMUSP00000031355|Uso1|MGI Symbol|USO1 homolog, vesicle docking protein (yeast) Gene [Source:MGI Symbol;Acc:MGI:1929095]|ENSMUSG00000029407|5|ENSMUST00000031355;>ENSMUSP00000094800|Uso1|MGI Symbol|USO1 homolog, vesicle docking protein (yeast) Gene [Sourc		2	5	5	5	1	0	5	1	0	5	1	0	5	7	7	7	106.98	959	1	6					1		5	1.3283e-19	1.9527	1.9717	61.28	6	NaN	NaN	NaN	1	NaN	NaN	NaN
632	927;1719;3091;3657;4473;4542;4781;9005			ENSMUSP00000031366	ENSMUSP00000031366	8	8	8	>ENSMUSP00000031366|Kntc1|MGI Symbol|kinetochore associated 1 Gene [Source:MGI Symbol;Acc:MGI:2673709]|ENSMUSG00000029414|5|ENSMUST00000031366		1	8	8	8	2	2	7	2	2	7	2	2	7	4.4	4.4	4.4	250.36	2207	1	11					2	2	7	2.9178e-23	11.892	13.148	148.5	9	NaN	NaN	NaN	0	18.178	16.844	96.754
633	70;2332;3183;3184;5322;5810;6918;7886;7887			ENSMUSP00000031383;ENSMUSP00000106975;ENSMUSP00000029955;ENSMUSP00000129559	ENSMUSP00000031383;ENSMUSP00000106975;ENSMUSP00000029955	9;9;6;4	9;9;6;4	9;9;6;4	>ENSMUSP00000031383|Ran|MGI Symbol|RAN, member RAS oncogene family Gene [Source:MGI Symbol;Acc:MGI:1333112]|ENSMUSG00000029430|5|ENSMUST00000031383;>ENSMUSP00000106975|Ran|MGI Symbol|RAN, member RAS oncogene family Gene [Source:MGI Symbol;Acc:MGI:1333112]|		4	9	9	9	7	7	8	7	7	8	7	7	8	38.4	38.4	38.4	24.423	216	4				23		8	7	8	5.0667e-56	1.0569	0.99312	14.492	21	1.2233	0.99942	8.3212	7	1.1537	0.96054	23.819
634	4295;4296;4714;4922;5960;6767;8440			ENSMUSP00000031399;ENSMUSP00000112738;ENSMUSP00000113671;ENSMUSP00000116292	ENSMUSP00000031399;ENSMUSP00000112738;ENSMUSP00000113671	7;7;4;1	7;7;4;1	7;7;4;1	>ENSMUSP00000031399|Psph|MGI Symbol|phosphoserine phosphatase Gene [Source:MGI Symbol;Acc:MGI:97788]|ENSMUSG00000029446|5|ENSMUST00000031399;>ENSMUSP00000112738|Psph|MGI Symbol|phosphoserine phosphatase Gene [Source:MGI Symbol;Acc:MGI:97788]|ENSMUSG0000002		4	7	7	7	5	4	6	5	4	6	5	4	6	29.8	29.8	29.8	25.053	225	4				15		5	4	6	3.5098e-23	1.1353	1.0383	9.5831	15	1.4357	1.0634	10.613	5	1.1545	0.97144	7.7518
635	518;2705;2834;3564;7134;7869			ENSMUSP00000031402;ENSMUSP00000021040;ENSMUSP00000098288	ENSMUSP00000031402	6;2;2	6;2;2	6;2;2	>ENSMUSP00000031402|Cct6a|MGI Symbol|chaperonin containing Tcp1, subunit 6a (zeta) Gene [Source:MGI Symbol;Acc:MGI:107943]|ENSMUSG00000029447|5|ENSMUST00000031402		3	6	6	6	4	4	5	4	4	5	4	4	5	13.5	13.5	13.5	58.57	532	2		13				4	4	5	9.9931e-61	1.405	0.87123	40.636	13	1.5458	0.95571	69.944	4	1.4258	0.87991	11.412
636	34;1538;1826;3068;4251;7276;7309;7405;7817;8538;8805			ENSMUSP00000031411;ENSMUSP00000123545	ENSMUSP00000031411	11;3	11;3	11;3	>ENSMUSP00000031411|Aldh2|MGI Symbol|aldehyde dehydrogenase 2, mitochondrial Gene [Source:MGI Symbol;Acc:MGI:99600]|ENSMUSG00000029455|5|ENSMUST00000031411		2	11	11	11	9	9	11	9	9	11	9	9	11	29.1	29.1	29.1	56.537	519	2		29				9	9	11	2.063e-82	0.65386	0.51219	50.771	28	0.94996	0.57887	8.5412	9	0.53699	0.34931	65.817
637	2553;7433			ENSMUSP00000113525;ENSMUSP00000031418;ENSMUSP00000121020;ENSMUSP00000113345;ENSMUSP00000123593;ENSMUSP00000112579	ENSMUSP00000113525;ENSMUSP00000031418;ENSMUSP00000121020;ENSMUSP00000113345;ENSMUSP00000123593;ENSMUSP00000112579	2;2;2;2;2;1	2;2;2;2;2;1	2;2;2;2;2;1	>ENSMUSP00000113525|Vps29|MGI Symbol|vacuolar protein sorting 29 (S. pombe) Gene [Source:MGI Symbol;Acc:MGI:1928344]|ENSMUSG00000029462|5|ENSMUST00000118830;>ENSMUSP00000031418|Vps29|MGI Symbol|vacuolar protein sorting 29 (S. pombe) Gene [Source:MGI Symbol		6	2	2	2	1	0	2	1	0	2	1	0	2	12.4	12.4	12.4	20.917	186	4				3		1		2	2.5412e-06	1.1482	1.3264	22.343	3	NaN	NaN	NaN	1	NaN	NaN	NaN
638	399;576;994;1009;1230;1642;2064;3454;3775;3809;5530;5594;5985;5986;6863;6893;7343;7715;7922;8024;8351;8436	223	452	ENSMUSP00000031423;ENSMUSP00000021142;ENSMUSP00000127036;ENSMUSP00000104126;ENSMUSP00000104125;ENSMUSP00000104124	ENSMUSP00000031423	22;3;3;3;3;3	22;3;3;3;3;3	19;2;2;2;2;2	>ENSMUSP00000031423|Atp2a2|MGI Symbol|ATPase, Ca++ transporting, cardiac muscle, slow twitch 2 Gene [Source:MGI Symbol;Acc:MGI:88110]|ENSMUSG00000029467|5|ENSMUST00000031423		6	22	22	19	12	13	22	12	13	22	10	11	19	28.1	28.1	23.2	115.09	1047	1.07	53				1	13	15	26	2.1275e-254	7.3495	8.8374	120.41	54	4.7521	3.0658	92.336	13	6.6034	8.7968	169.78
639	2205;4831			ENSMUSP00000031474;ENSMUSP00000083878	ENSMUSP00000031474;ENSMUSP00000083878	2;2	2;2	2;2	>ENSMUSP00000031474|Ankle2|MGI Symbol|ankyrin repeat and LEM domain containing 2 Gene [Source:MGI Symbol;Acc:MGI:1261856]|ENSMUSG00000029501|5|ENSMUST00000031474;>ENSMUSP00000083878|Ankle2|MGI Symbol|ankyrin repeat and LEM domain containing 2 Gene [Source:		2	2	2	2	0	1	1	0	1	1	0	1	1	2.7	2.7	2.7	106.2	964	1	2						1	1	0.010744	0.92574	1.0317	48.245	2	NaN	NaN	NaN	0	NaN	NaN	NaN
640	1497;4216;7021			ENSMUSP00000031492	ENSMUSP00000031492	3	2	2	>ENSMUSP00000031492|Rab35|MGI Symbol|RAB35, member RAS oncogene family Gene [Source:MGI Symbol;Acc:MGI:1924657]|ENSMUSG00000029518|5|ENSMUST00000031492		1	3	2	2	2	3	3	1	2	2	1	2	2	11.4	8.5	8.5	23.025	201	4				5		1	2	2	1.0972e-06	10.765	10.317	42.272	5	NaN	NaN	NaN	1	14.064	12.615	32.673
641	5115;8876			ENSMUSP00000031565	ENSMUSP00000031565	2	2	2	>ENSMUSP00000031565|Fscn1|MGI Symbol|fascin homolog 1, actin bundling protein (Strongylocentrotus purpuratus) Gene [Source:MGI Symbol;Acc:MGI:1352745]|ENSMUSG00000029581|5|ENSMUST00000031565		1	2	2	2	1	1	1	1	1	1	1	1	1	5.1	5.1	5.1	54.507	493	2		3				1	1	1	0.016639	1.4356	0.98304	80.983	3	NaN	NaN	NaN	1	NaN	NaN	NaN
642	466;1153;3871			ENSMUSP00000031583;ENSMUSP00000099642	ENSMUSP00000031583;ENSMUSP00000099642	3;3	1;1	1;1	>ENSMUSP00000031583|Acacb|MGI Symbol|acetyl-Coenzyme A carboxylase beta Gene [Source:MGI Symbol;Acc:MGI:2140940]|ENSMUSG00000042010|5|ENSMUST00000031583;>ENSMUSP00000099642|Acacb|MGI Symbol|acetyl-Coenzyme A carboxylase beta Gene [Source:MGI Symbol;Acc:MGI		2	3	1	1	3	0	1	1	0	0	1	0	0	1.9	0.4	0.4	275.75	2448	1	1					1			6.8106e-13	NaN	NaN	NaN	1	NaN	NaN	NaN	1	NaN	NaN	NaN
643	1229;1500;2282;6576;7695;8268			ENSMUSP00000031613;ENSMUSP00000098052	ENSMUSP00000031613;ENSMUSP00000098052	6;5	6;5	6;5	>ENSMUSP00000031613|Aimp2|MGI Symbol|aminoacyl tRNA synthetase complex-interacting multifunctional protein 2 Gene [Source:MGI Symbol;Acc:MGI:2385237]|ENSMUSG00000029610|5|ENSMUST00000031613;>ENSMUSP00000098052|Aimp2|MGI Symbol|aminoacyl tRNA synthetase com		2	6	6	6	1	2	6	1	2	6	1	2	6	27.5	27.5	27.5	35.377	320	3			11			1	2	8	8.4004e-34	1.0037	0.95458	49.316	10	NaN	NaN	NaN	1	1.2677	0.99849	5.3182
644	859;906;1788;3182;3219;3220;4111;4148;6189;7020;9049;9050			ENSMUSP00000031617;ENSMUSP00000131802;ENSMUSP00000094313	ENSMUSP00000031617;ENSMUSP00000131802;ENSMUSP00000094313	12;11;9	12;11;9	12;11;9	>ENSMUSP00000031617|Rpl6|MGI Symbol|ribosomal protein L6 Gene [Source:MGI Symbol;Acc:MGI:108057]|ENSMUSG00000029614|5|ENSMUST00000031617;>ENSMUSP00000131802|AC124399.1|Clone-based (Ensembl)||ENSMUSG00000091086|10|ENSMUST00000171120;>ENSMUSP00000094313|Gm68		3	12	12	12	6	7	12	6	7	12	6	7	12	34.8	34.8	34.8	33.509	296	2.91	1	1	30			6	14	12	2.6919e-51	1.9675	1.5408	68.898	28	2.0877	1.3386	58.981	6	3.4546	2.9444	72.617
645	2475;4139;4291;4292;4562;5845;6158			ENSMUSP00000031637	ENSMUSP00000031637	7	7	7	>ENSMUSP00000031637|Ndufa4|MGI Symbol|NADH dehydrogenase (ubiquinone) 1 alpha subcomplex, 4 Gene [Source:MGI Symbol;Acc:MGI:107686]|ENSMUSG00000029632|6|ENSMUST00000031637		1	7	7	7	6	6	5	6	6	5	6	6	5	56.1	56.1	56.1	9.3267	82	5					18	6	6	6	1.6171e-34	2.4611	2.0661	18.484	18	2.5073	1.7529	8.0464	6	2.6507	2.2333	14.567
646	2243;3741			ENSMUSP00000031697;ENSMUSP00000122702	ENSMUSP00000031697;ENSMUSP00000122702	2;2	2;2	2;2	>ENSMUSP00000031697|Cul1|MGI Symbol|cullin 1 Gene [Source:MGI Symbol;Acc:MGI:1349658]|ENSMUSG00000029686|6|ENSMUST00000031697;>ENSMUSP00000122702|Cul1|MGI Symbol|cullin 1 Gene [Source:MGI Symbol;Acc:MGI:1349658]|ENSMUSG00000029686|6|ENSMUST00000146200		2	2	2	2	0	0	2	0	0	2	0	0	2	2.4	2.4	2.4	89.69	776	2		2						2	0.049765	1.1633	1.1205	13.207	2	NaN	NaN	NaN	0	NaN	NaN	NaN
647	325;4638;4888;6636;7310;8058;8421			ENSMUSP00000106656;ENSMUSP00000031726;ENSMUSP00000129353;ENSMUSP00000106649;ENSMUSP00000106652;ENSMUSP00000128038;ENSMUSP00000119725;ENSMUSP00000121942;ENSMUSP00000103869;ENSMUSP00000121127;ENSMUSP00000126823;ENSMUSP00000132908	ENSMUSP00000106656;ENSMUSP00000031726;ENSMUSP00000129353;ENSMUSP00000106649;ENSMUSP00000106652;ENSMUSP00000128038;ENSMUSP00000119725;ENSMUSP00000121942	7;7;7;6;6;6;5;4;3;3;3;3	2;2;2;1;1;1;2;1;1;1;1;1	2;2;2;1;1;1;2;1;1;1;1;1	>ENSMUSP00000106656|Gnb2|MGI Symbol|guanine nucleotide binding protein (G protein), beta 2 Gene [Source:MGI Symbol;Acc:MGI:95784]|ENSMUSG00000029713|5|ENSMUST00000111027;>ENSMUSP00000031726|Gnb2|MGI Symbol|guanine nucleotide binding protein (G protein), be		12	7	2	2	6	7	7	2	2	2	2	2	2	22.8	6.8	6.8	41.408	382	3			6			2	2	2	2.964e-55	4.5538	4.4958	85.819	6	9.7801	7.0688	132.11	2	11.008	9.0273	112.76
648	162;575;647;766;1446;1532;1573;1756;1889;2001;2168;2337;3245;3436;3618;3619;4351;4485;4486;4800;5925;7422;7667;7954;8644;8826	224;225;226	149;290;345	ENSMUSP00000031766;ENSMUSP00000111204;ENSMUSP00000115415;ENSMUSP00000120489;ENSMUSP00000118003	ENSMUSP00000031766;ENSMUSP00000111204	26;26;7;3;2	26;26;7;3;2	26;26;7;3;2	>ENSMUSP00000031766|Asns|MGI Symbol|asparagine synthetase Gene [Source:MGI Symbol;Acc:MGI:1350929]|ENSMUSG00000029752|6|ENSMUST00000031766;>ENSMUSP00000111204|Asns|MGI Symbol|asparagine synthetase Gene [Source:MGI Symbol;Acc:MGI:1350929]|ENSMUSG00000029752		5	26	26	26	22	22	26	22	22	26	22	22	26	54.2	54.2	54.2	64.282	561	2.08	1	86	2		2	27	26	38	3.866e-258	1.2792	0.85461	50.057	90	1.5561	0.99569	44.105	27	1.3812	0.89294	44.871
649	4199;7939;8648			ENSMUSP00000031862;ENSMUSP00000080177;ENSMUSP00000110089;ENSMUSP00000110091;ENSMUSP00000133199;ENSMUSP00000089130;ENSMUSP00000121370;ENSMUSP00000110088	ENSMUSP00000031862;ENSMUSP00000080177;ENSMUSP00000110089;ENSMUSP00000110091;ENSMUSP00000133199;ENSMUSP00000089130;ENSMUSP00000121370;ENSMUSP00000110088	3;3;3;3;3;2;2;2	3;3;3;3;3;2;2;2	3;3;3;3;3;2;2;2	>ENSMUSP00000031862|Cbx3|MGI Symbol|chromobox homolog 3 (Drosophila HP1 gamma) Gene [Source:MGI Symbol;Acc:MGI:108515]|ENSMUSG00000029836|6|ENSMUST00000031862;>ENSMUSP00000080177|Gm10068|MGI Symbol|predicted gene 10068 Gene [Source:MGI Symbol;Acc:MGI:37041		8	3	3	3	1	2	3	1	2	3	1	2	3	14.8	14.8	14.8	20.811	183	4				6		1	2	3	1.4914e-10	1.2012	1.1641	73.925	6	NaN	NaN	NaN	1	1.2413	1.1641	1.0356
650	2869			ENSMUSP00000031866	ENSMUSP00000031866	1	1	1	>ENSMUSP00000031866|Mtpn|MGI Symbol|myotrophin Gene [Source:MGI Symbol;Acc:MGI:99445]|ENSMUSG00000029840|6|ENSMUST00000031866		1	1	1	1	1	1	1	1	1	1	1	1	1	14.4	14.4	14.4	12.861	118	5					3	1	1	1	1.7974e-23	1.0939	0.85058	7.0358	3	NaN	NaN	NaN	1	NaN	NaN	NaN
651	9032			ENSMUSP00000031931	ENSMUSP00000031931	1	1	1	>ENSMUSP00000031931|2210010C04Rik|MGI Symbol|RIKEN cDNA 2210010C04 gene Gene [Source:MGI Symbol;Acc:MGI:1914623]|ENSMUSG00000029882|6|ENSMUST00000031931		1	1	1	1	1	1	1	1	1	1	1	1	1	4.9	4.9	4.9	26.422	247	3	3	3	3	3	3	5	5	5	8.8825e-47	NaN	NaN	NaN	0	NaN	NaN	NaN	0	NaN	NaN	NaN
652	3725;4322			ENSMUSP00000031977	ENSMUSP00000031977	2	2	2	>ENSMUSP00000031977|Agk|MGI Symbol|acylglycerol kinase Gene [Source:MGI Symbol;Acc:MGI:1917173]|ENSMUSG00000029916|6|ENSMUST00000031977		1	2	2	2	0	0	2	0	0	2	0	0	2	9.3	9.3	9.3	46.975	421	2		2						2	1.2552e-15	3.6784	2.8553	75.208	2	NaN	NaN	NaN	0	NaN	NaN	NaN
653	452;803;3581;3690;4744;6963;7088;7510;8070;8933			ENSMUSP00000032078	ENSMUSP00000032078	10	10	10	>ENSMUSP00000032078|Cct7|MGI Symbol|chaperonin containing Tcp1, subunit 7 (eta) Gene [Source:MGI Symbol;Acc:MGI:107184]|ENSMUSG00000030007|6|ENSMUST00000032078		1	10	10	10	3	3	10	3	3	10	3	3	10	25.2	25.2	25.2	59.652	544	2		17				3	3	11	8.1916e-82	1.0397	0.85448	8.6841	17	1.313	0.90941	7.8789	3	1.2269	0.79587	8.9743
654	1096;5045;5850;6946;8656			ENSMUSP00000032141;ENSMUSP00000109236	ENSMUSP00000032141;ENSMUSP00000109236	5;5	5;5	5;5	>ENSMUSP00000032141|8430410A17Rik|MGI Symbol|RIKEN cDNA 8430410A17 gene Gene [Source:MGI Symbol;Acc:MGI:1914053]|ENSMUSG00000030060|6|ENSMUST00000032141;>ENSMUSP00000109236|8430410A17Rik|MGI Symbol|RIKEN cDNA 8430410A17 gene Gene [Source:MGI Symbol;Acc:MGI		2	5	5	5	3	3	4	3	3	4	3	3	4	18.4	18.4	18.4	40.168	353	3			12			3	4	5	4.1263e-21	0.98727	0.7532	87.075	12	1.3339	0.88996	16.711	3	0.74138	0.56735	70.675
655	616;760;919;1208;1223;1447;2343;2426;2580;3111;3356;4282;4704;5013;5733;6119;6620;6621;7369;7709;8464;8751			ENSMUSP00000032143	ENSMUSP00000032143	22	22	22	>ENSMUSP00000032143|Rpn1|MGI Symbol|ribophorin I Gene [Source:MGI Symbol;Acc:MGI:98084]|ENSMUSG00000030062|6|ENSMUST00000032143		1	22	22	22	10	15	21	10	15	21	10	15	21	45.2	45.2	45.2	68.527	608	2		51				11	17	23	1.4313e-178	7.0651	4.9974	85.099	45	3.7752	2.2767	55.179	9	13.906	10.466	66.421
656	462;694;894;1522;2789;2966;4399;6042;6207;7187;7409;8994			ENSMUSP00000032165;ENSMUSP00000117925	ENSMUSP00000032165	12;5	12;5	12;5	>ENSMUSP00000032165|Ruvbl1|MGI Symbol|RuvB-like protein 1 Gene [Source:MGI Symbol;Acc:MGI:1928760]|ENSMUSG00000030079|6|ENSMUST00000032165		2	12	12	12	11	10	10	11	10	10	11	10	10	34	34	34	50.213	456	2		36				12	11	13	7.0048e-72	1.7885	1.1516	43.932	36	1.8071	1.069	44.548	12	1.9295	1.2166	46.802
657	5298;8435			ENSMUSP00000032183	ENSMUSP00000032183	2	2	2	>ENSMUSP00000032183|Tmem43|MGI Symbol|transmembrane protein 43 Gene [Source:MGI Symbol;Acc:MGI:1921372]|ENSMUSG00000030095|6|ENSMUST00000032183		1	2	2	2	0	0	2	0	0	2	0	0	2	8.8	8.8	8.8	44.783	400	3			2					2	0.00044863	20.487	20.196	13.08	2	NaN	NaN	NaN	0	NaN	NaN	NaN
658	6933			ENSMUSP00000032185	ENSMUSP00000032185	1	1	1	>ENSMUSP00000032185|Slc6a6|MGI Symbol|solute carrier family 6 (neurotransmitter transporter, taurine), member 6 Gene [Source:MGI Symbol;Acc:MGI:98488]|ENSMUSG00000030096|6|ENSMUST00000032185		1	1	1	1	0	0	1	0	0	1	0	0	1	2.7	2.7	2.7	69.855	621	1	1							1	0.00014574	NaN	NaN	NaN	1	NaN	NaN	NaN	0	NaN	NaN	NaN
659	1313;1722;5526			ENSMUSP00000032196	ENSMUSP00000032196	3	1	1	>ENSMUSP00000032196|Arl8b|MGI Symbol|ADP-ribosylation factor-like 8B Gene [Source:MGI Symbol;Acc:MGI:1914416]|ENSMUSG00000030105|6|ENSMUST00000032196		1	3	1	1	2	1	3	1	1	1	1	1	1	15.1	4.8	4.8	21.539	186	4				3		1	1	1	2.0889e-06	19.313	18.114	113.45	3	NaN	NaN	NaN	1	NaN	NaN	NaN
660	6510;8366			ENSMUSP00000032372;ENSMUSP00000126695	ENSMUSP00000032372;ENSMUSP00000126695	2;2	2;2	2;2	>ENSMUSP00000032372|Golt1b|MGI Symbol|golgi transport 1 homolog B (S. cerevisiae) Gene [Source:MGI Symbol;Acc:MGI:1914214]|ENSMUSG00000030245|6|ENSMUST00000032372;>ENSMUSP00000126695|Golt1b|MGI Symbol|golgi transport 1 homolog B (S. cerevisiae) Gene [Sourc		2	2	2	2	1	1	2	1	1	2	1	1	2	10.9	10.9	10.9	15.421	138	1.6	3	1	1			1	1	3	3.0411e-07	12.117	13.291	52.863	5	NaN	NaN	NaN	1	NaN	NaN	NaN
661	2239;2827;3875;3929;4607;4678;4679;4931;5578;5954;6528;6791;6792;8099			ENSMUSP00000032373;ENSMUSP00000116014	ENSMUSP00000032373;ENSMUSP00000116014	14;9	12;7	12;7	>ENSMUSP00000032373|Ldhb|MGI Symbol|lactate dehydrogenase B Gene [Source:MGI Symbol;Acc:MGI:96763]|ENSMUSG00000030246|6|ENSMUST00000032373;>ENSMUSP00000116014|Ldhb|MGI Symbol|lactate dehydrogenase B Gene [Source:MGI Symbol;Acc:MGI:96763]|ENSMUSG00000030246		2	14	12	12	8	8	14	6	6	12	6	6	12	38.6	33.2	33.2	36.572	334	3			27			7	6	14	1.1013e-137	0.99722	0.81094	52.396	27	1.4476	1.0038	23.375	7	1.2945	0.9494	86.978
662	5367;6142;6553;7154;7318			ENSMUSP00000032399;ENSMUSP00000107338;ENSMUSP00000107339;ENSMUSP00000026572;ENSMUSP00000095570;ENSMUSP00000132110	ENSMUSP00000032399;ENSMUSP00000107338;ENSMUSP00000107339;ENSMUSP00000026572;ENSMUSP00000095570;ENSMUSP00000132110	5;4;4;3;3;3	5;4;4;3;3;3	2;1;1;1;1;1	>ENSMUSP00000032399|Kras|MGI Symbol|v-Ki-ras2 Kirsten rat sarcoma viral oncogene homolog Gene [Source:MGI Symbol;Acc:MGI:96680]|ENSMUSG00000030265|6|ENSMUST00000032399;>ENSMUSP00000107338|Kras|MGI Symbol|v-Ki-ras2 Kirsten rat sarcoma viral oncogene homolog		6	5	5	2	0	2	5	0	2	5	0	1	2	39.9	39.9	14.4	21.482	188	4				7			2	5	4.301e-26	4.5548	4.5454	41.701	7	NaN	NaN	NaN	0	8.282	6.9017	78.683
663	400;1278;5206;6282			ENSMUSP00000084736;ENSMUSP00000032402;ENSMUSP00000107371;ENSMUSP00000039744;ENSMUSP00000120180;ENSMUSP00000116091	ENSMUSP00000084736;ENSMUSP00000032402;ENSMUSP00000107371;ENSMUSP00000039744;ENSMUSP00000120180;ENSMUSP00000116091	4;4;4;3;2;2	4;4;4;3;2;2	4;4;4;3;2;2	>ENSMUSP00000084736|Bcat1|MGI Symbol|branched chain aminotransferase 1, cytosolic Gene [Source:MGI Symbol;Acc:MGI:104861]|ENSMUSG00000030268|6|ENSMUST00000087468;>ENSMUSP00000032402|Bcat1|MGI Symbol|branched chain aminotransferase 1, cytosolic Gene [Source		6	4	4	4	3	3	4	3	3	4	3	3	4	7.5	7.5	7.5	51.422	464	3			10			3	3	4	2.9735e-38	1.4731	1.295	23.899	10	2.1572	1.5378	8.8015	3	1.6044	1.2798	20.792
664	6772;8347			ENSMUSP00000032425	ENSMUSP00000032425	2	2	2	>ENSMUSP00000032425|Tmem111|MGI Symbol|transmembrane protein 111 Gene [Source:MGI Symbol;Acc:MGI:1913337]|ENSMUSG00000030286|6|ENSMUST00000032425		1	2	2	2	0	0	2	0	0	2	0	0	2	9.6	9.6	9.6	29.98	261	3			2					2	1.7352e-23	20.19	20.385	84.687	2	NaN	NaN	NaN	0	NaN	NaN	NaN
665	513;514			ENSMUSP00000032461;ENSMUSP00000108599;ENSMUSP00000116995	ENSMUSP00000032461;ENSMUSP00000108599;ENSMUSP00000116995	2;2;2	2;2;2	2;2;2	>ENSMUSP00000032461|1500001M20Rik|MGI Symbol|RIKEN cDNA 1500001M20 gene Gene [Source:MGI Symbol;Acc:MGI:1916221]|ENSMUSG00000030316|6|ENSMUST00000032461;>ENSMUSP00000108599|1500001M20Rik|MGI Symbol|RIKEN cDNA 1500001M20 gene Gene [Source:MGI Symbol;Acc:MGI		3	2	2	2	0	0	2	0	0	2	0	0	2	4.2	4.2	4.2	37.896	337	3			2					2	0.00015884	3.3044	3.4584	3.5179	2	NaN	NaN	NaN	0	NaN	NaN	NaN
666	1619;2290;2291;2292;2863;2864;3993;5376;6346;7288	227;228	242;483	ENSMUSP00000032476	ENSMUSP00000032476	10	10	10	>ENSMUSP00000032476|Slc2a3|MGI Symbol|solute carrier family 2 (facilitated glucose transporter), member 3 Gene [Source:MGI Symbol;Acc:MGI:95757]|ENSMUSG00000003153|6|ENSMUST00000032476		1	10	10	10	9	8	10	9	8	10	9	8	10	15	15	15	53.478	493	1.24	37	7			1	14	16	15	1.9815e-102	3.5868	3.5739	76.724	44	3.4887	2.5086	93.34	14	4.3447	4.4912	58.689
667	366;1869;6777	229	146	ENSMUSP00000032492	ENSMUSP00000032492	3	3	3	>ENSMUSP00000032492|Cd9|MGI Symbol|CD9 antigen Gene [Source:MGI Symbol;Acc:MGI:88348]|ENSMUSG00000030342|6|ENSMUST00000032492		1	3	3	3	1	1	3	1	1	3	1	1	3	21.2	21.2	21.2	25.258	226	4				6		1	1	4	4.632e-26	3.1073	4.1694	41.412	6	NaN	NaN	NaN	1	NaN	NaN	NaN
668	581;1825;2268;2444;5430;5539;6226;7565	230;231;232	98;154;294	ENSMUSP00000032555;ENSMUSP00000104090	ENSMUSP00000032555;ENSMUSP00000104090	8;8	8;8	8;8	>ENSMUSP00000032555|Tomm40|MGI Symbol|translocase of outer mitochondrial membrane 40 homolog (yeast) Gene [Source:MGI Symbol;Acc:MGI:1858259]|ENSMUSG00000002984|7|ENSMUST00000032555;>ENSMUSP00000104090|Tomm40|MGI Symbol|translocase of outer mitochondrial m		2	8	8	8	1	2	8	1	2	8	1	2	8	35.7	35.7	35.7	37.895	361	3			13			1	2	10	2.0826e-58	20.038	18.016	50.888	12	NaN	NaN	NaN	1	27.647	21.128	63.625
669	4143;5635;5636;5753;6324;6540;6975;6976;7730;8934	233	8	ENSMUSP00000032597;ENSMUSP00000104217;ENSMUSP00000117699	ENSMUSP00000032597;ENSMUSP00000104217	10;10;3	10;10;3	10;10;3	>ENSMUSP00000032597|Rpl28|MGI Symbol|ribosomal protein L28 Gene [Source:MGI Symbol;Acc:MGI:101839]|ENSMUSG00000030432|7|ENSMUST00000032597;>ENSMUSP00000104217|Rpl28|MGI Symbol|ribosomal protein L28 Gene [Source:MGI Symbol;Acc:MGI:101839]|ENSMUSG00000030432		3	10	10	10	9	9	9	9	9	9	9	9	9	48.9	48.9	48.9	15.733	137	4.75				10	30	12	13	15	2.3679e-16	1.687	1.6887	55.858	39	1.8117	1.4921	62.148	11	1.8044	1.6957	61.798
670	506;1246;2357;3266;4252;4574;5598;5688;7720;7744;8723;8987			ENSMUSP00000032629;ENSMUSP00000127717;ENSMUSP00000082353;ENSMUSP00000090854;ENSMUSP00000090853;ENSMUSP00000119801;ENSMUSP00000127586;ENSMUSP00000131596	ENSMUSP00000032629;ENSMUSP00000127717;ENSMUSP00000082353;ENSMUSP00000090854	12;12;12;6;4;4;4;3	12;12;12;6;4;4;4;3	12;12;12;6;4;4;4;3	>ENSMUSP00000032629|Cyfip1|MGI Symbol|cytoplasmic FMR1 interacting protein 1 Gene [Source:MGI Symbol;Acc:MGI:1338801]|ENSMUSG00000030447|7|ENSMUST00000032629;>ENSMUSP00000127717|Cyfip1|MGI Symbol|cytoplasmic FMR1 interacting protein 1 Gene [Source:MGI Symb		8	12	12	12	9	9	10	9	9	10	9	9	10	11.1	11.1	11.1	145.24	1253	1.39	28				3	10	9	12	1.1405e-35	1.3528	1.0738	58.175	30	1.5897	1.0665	67.574	10	1.3575	1.3382	56.372
671	526;2676			ENSMUSP00000032715;ENSMUSP00000082373;ENSMUSP00000117241;ENSMUSP00000114676	ENSMUSP00000032715;ENSMUSP00000082373;ENSMUSP00000117241;ENSMUSP00000114676	2;2;1;1	2;2;1;1	2;2;1;1	>ENSMUSP00000032715|Prmt3|MGI Symbol|protein arginine N-methyltransferase 3 Gene [Source:MGI Symbol;Acc:MGI:1919224]|ENSMUSG00000030505|7|ENSMUST00000032715;>ENSMUSP00000082373|Prmt3|MGI Symbol|protein arginine N-methyltransferase 3 Gene [Source:MGI Symbol		4	2	2	2	0	0	2	0	0	2	0	0	2	5.9	5.9	5.9	59.47	528	2		2						2	5.7899e-15	0.72759	0.67698	3.5382	2	NaN	NaN	NaN	0	NaN	NaN	NaN
672	5958			ENSMUSP00000032779;ENSMUSP00000131338;ENSMUSP00000119503	ENSMUSP00000032779;ENSMUSP00000131338;ENSMUSP00000119503	1;1;1	1;1;1	1;1;1	>ENSMUSP00000032779|Ctsc|MGI Symbol|cathepsin C Gene [Source:MGI Symbol;Acc:MGI:109553]|ENSMUSG00000030560|7|ENSMUST00000032779;>ENSMUSP00000131338|Ctsc|MGI Symbol|cathepsin C Gene [Source:MGI Symbol;Acc:MGI:109553]|ENSMUSG00000030560|7|ENSMUST00000171590;		3	1	1	1	0	0	1	0	0	1	0	0	1	2.6	2.6	2.6	52.376	462	4				1				1	0.00023163	NaN	NaN	NaN	1	NaN	NaN	NaN	0	NaN	NaN	NaN
673	1883;3599;5482	234	1	ENSMUSP00000032809;ENSMUSP00000103873;ENSMUSP00000103872;ENSMUSP00000117224	ENSMUSP00000032809;ENSMUSP00000103873;ENSMUSP00000103872	3;3;2;1	3;3;2;1	3;3;2;1	>ENSMUSP00000032809|Yif1b|MGI Symbol|Yip1 interacting factor homolog B (S. cerevisiae) Gene [Source:MGI Symbol;Acc:MGI:1924504]|ENSMUSG00000030588|7|ENSMUST00000032809;>ENSMUSP00000103873|Yif1b|MGI Symbol|Yip1 interacting factor homolog B (S. cerevisiae) G		4	3	3	3	2	0	3	2	0	3	2	0	3	11.6	11.6	11.6	33.982	311	3			5			2		3	4.7566e-10	15.365	11.055	56.102	4	15.365	11.055	11.853	2	NaN	NaN	NaN
674	844;1584;1650;1901;3740;4057;4626;6390;8539			ENSMUSP00000032824	ENSMUSP00000032824	9	9	9	>ENSMUSP00000032824|Psmc4|MGI Symbol|proteasome (prosome, macropain) 26S subunit, ATPase, 4 Gene [Source:MGI Symbol;Acc:MGI:1346093]|ENSMUSG00000030603|7|ENSMUST00000032824		1	9	9	9	7	7	6	7	7	6	7	7	6	30.1	30.1	30.1	47.408	418	2		24				9	8	7	3.7572e-124	1.7975	1.2788	45.444	24	1.9039	1.1296	68.164	9	2.0734	1.308	26.665
675	7772			ENSMUSP00000032882	ENSMUSP00000032882	1	1	1	>ENSMUSP00000032882|Ndufc2|MGI Symbol|NADH dehydrogenase (ubiquinone) 1, subcomplex unknown, 2 Gene [Source:MGI Symbol;Acc:MGI:1344370]|ENSMUSG00000030647|7|ENSMUST00000032882		1	1	1	1	0	0	1	0	0	1	0	0	1	10.8	10.8	10.8	14.164	120	5					1			1	3.6168e-07	NaN	NaN	NaN	1	NaN	NaN	NaN	0	NaN	NaN	NaN
676	2220			ENSMUSP00000032888	ENSMUSP00000032888	1	1	1	>ENSMUSP00000032888|Arl6ip1|MGI Symbol|ADP-ribosylation factor-like 6 interacting protein 1 Gene [Source:MGI Symbol;Acc:MGI:1858943]|ENSMUSG00000030654|7|ENSMUST00000032888		1	1	1	1	0	1	0	0	1	0	0	1	0	4.9	4.9	4.9	23.437	203	4				1			1		0.013354	NaN	NaN	NaN	1	NaN	NaN	NaN	0	NaN	NaN	NaN
677	3;363;408;775;1000;1657;1671;1843;1917;2281;2316;2447;2467;2749;3108;3154;3169;3338;3844;4052;4168;4311;4360;4868;4906;5035;5312;5319;5517;5784;6050;6239;6426;6482;6786;6841;6882;7050;7389;7423;7793;8073;8117;8368;8423;8424;8703;8704;8714	235;236;237;238;239;240;241;242;243;244	145;274;426;450;535;574;627;631;684;727	ENSMUSP00000032898;ENSMUSP00000132990;ENSMUSP00000100503	ENSMUSP00000032898;ENSMUSP00000132990	49;39;4	49;39;4	49;39;4	>ENSMUSP00000032898|Ipo5|MGI Symbol|importin 5 Gene [Source:MGI Symbol;Acc:MGI:1917822]|ENSMUSG00000030662|14|ENSMUST00000032898;>ENSMUSP00000132990|Ipo5|MGI Symbol|importin 5 Gene [Source:MGI Symbol;Acc:MGI:1917822]|ENSMUSG00000030662|14|ENSMUST0000016409		3	49	49	49	42	44	48	42	44	48	42	44	48	53	53	53	123.59	1097	1.18	222	46	1			87	89	93	0	2.425	2.0696	76.093	264	2.1601	1.436	63.527	83	2.3445	2.4484	76.485
678	4788;7080			ENSMUSP00000032915	ENSMUSP00000032915	2	2	2	>ENSMUSP00000032915|Kif22|MGI Symbol|kinesin family member 22 Gene [Source:MGI Symbol;Acc:MGI:109233]|ENSMUSG00000030677|7|ENSMUST00000032915		1	2	2	2	1	0	2	1	0	2	1	0	2	5	5	5	73.189	660	2		3				1		2	3.431e-13	2.0718	1.9059	107.69	3	NaN	NaN	NaN	1	NaN	NaN	NaN
679	7112			ENSMUSP00000032920	ENSMUSP00000032920	1	1	1	>ENSMUSP00000032920|Cdipt|MGI Symbol|CDP-diacylglycerol--inositol 3-phosphatidyltransferase (phosphatidylinositol synthase) Gene [Source:MGI Symbol;Acc:MGI:105491]|ENSMUSG00000030682|7|ENSMUST00000032920		1	1	1	1	0	1	1	0	1	1	0	1	1	6.1	6.1	6.1	23.599	213	4				2			1	1	3.4159e-09	13.955	13.261	43.385	2	NaN	NaN	NaN	0	NaN	NaN	NaN
680	69;426;1875;2719;8162;9006			ENSMUSP00000084846;ENSMUSP00000032934;ENSMUSP00000101955;ENSMUSP00000077687;ENSMUSP00000118417;ENSMUSP00000079022;ENSMUSP00000114587;ENSMUSP00000117349;ENSMUSP00000029987;ENSMUSP00000017534;ENSMUSP00000099536	ENSMUSP00000084846;ENSMUSP00000032934;ENSMUSP00000101955;ENSMUSP00000077687;ENSMUSP00000118417	6;6;6;4;3;2;2;2;1;1;1	6;6;6;4;3;2;2;2;1;1;1	6;6;6;4;3;2;2;2;1;1;1	>ENSMUSP00000084846|Aldoa|MGI Symbol|aldolase A, fructose-bisphosphate Gene [Source:MGI Symbol;Acc:MGI:87994]|ENSMUSG00000030695|7|ENSMUST00000087566;>ENSMUSP00000032934|Aldoa|MGI Symbol|aldolase A, fructose-bisphosphate Gene [Source:MGI Symbol;Acc:MGI:879		11	6	6	6	3	3	6	3	3	6	3	3	6	17	17	17	45.12	418	3			12			3	3	6	4.1771e-45	1.2135	0.94119	55.17	10	0.81058	0.59858	6.0833	2	1.0301	0.79632	73.455
681	189;190;1754;6172			ENSMUSP00000032936	ENSMUSP00000032936	4	3	3	>ENSMUSP00000032936|Ppp4c|MGI Symbol|protein phosphatase 4, catalytic subunit Gene [Source:MGI Symbol;Acc:MGI:1891763]|ENSMUSG00000030697|7|ENSMUST00000032936		1	4	3	3	3	2	4	2	1	3	2	1	3	13	8.1	8.1	35.08	307	3			6			2	1	3	3.4713e-12	1.4287	1.0444	71.363	6	3.3707	2.4361	117.43	2	NaN	NaN	NaN
682	2927;5058;6342;6536;6831;7794	245;246	122;177	ENSMUSP00000032946;ENSMUSP00000095852;ENSMUSP00000102663;ENSMUSP00000035155	ENSMUSP00000032946;ENSMUSP00000095852;ENSMUSP00000102663;ENSMUSP00000035155	6;6;5;4	6;6;5;4	5;5;4;3	>ENSMUSP00000032946|Rab6|MGI Symbol|RAB6, member RAS oncogene family Gene [Source:MGI Symbol;Acc:MGI:894313]|ENSMUSG00000030704|7|ENSMUST00000032946;>ENSMUSP00000095852|Rab6|MGI Symbol|RAB6, member RAS oncogene family Gene [Source:MGI Symbol;Acc:MGI:894313		4	6	6	5	6	5	4	6	5	4	5	4	3	31.7	31.7	26.4	23.59	208	4				20		8	7	5	8.2599e-35	5.7246	5.6056	57.454	19	4.3918	3.5706	43.756	7	7.0095	6.3701	51.959
683	2521;5594;6863;7922			ENSMUSP00000032974	ENSMUSP00000032974	4	1	1	>ENSMUSP00000032974|Atp2a1|MGI Symbol|ATPase, Ca++ transporting, cardiac muscle, fast twitch 1 Gene [Source:MGI Symbol;Acc:MGI:105058]|ENSMUSG00000030730|7|ENSMUST00000032974		1	4	1	1	2	3	3	0	1	0	0	1	0	6	0.9	0.9	109.42	994	1	1						1		5.4801e-86	NaN	NaN	NaN	1	NaN	NaN	NaN	0	NaN	NaN	NaN
684	119;194;1126;1793;2192;2424;2425;2543;2658;2761;3684;3781;4158;4159;4785;6368;7266;7604	247	236	ENSMUSP00000032998;ENSMUSP00000102713	ENSMUSP00000032998;ENSMUSP00000102713	18;12	18;12	18;12	>ENSMUSP00000032998|Rps3|MGI Symbol|ribosomal protein S3 Gene [Source:MGI Symbol;Acc:MGI:1350917]|ENSMUSG00000030744|7|ENSMUST00000032998;>ENSMUSP00000102713|Rps3|MGI Symbol|ribosomal protein S3 Gene [Source:MGI Symbol;Acc:MGI:1350917]|ENSMUSG00000030744|7		2	18	18	18	15	13	16	15	13	16	15	13	16	74.9	74.9	74.9	26.674	243	3			50			18	14	18	2.8368e-145	1.477	1.151	51.084	48	1.621	1.1297	38.988	16	1.477	1.1057	32.398
685	2433;5893			ENSMUSP00000033008;ENSMUSP00000127380	ENSMUSP00000033008;ENSMUSP00000127380	2;2	2;2	2;2	>ENSMUSP00000033008|Psma1|MGI Symbol|proteasome (prosome, macropain) subunit, alpha type 1 Gene [Source:MGI Symbol;Acc:MGI:1347005]|ENSMUSG00000030751|7|ENSMUST00000033008;>ENSMUSP00000127380|Psma1|MGI Symbol|proteasome (prosome, macropain) subunit, alpha		2	2	2	2	1	0	2	1	0	2	1	0	2	9.9	9.9	9.9	29.546	263	3			3			1		2	1.3331e-06	1.0221	1.068	10.968	3	NaN	NaN	NaN	1	NaN	NaN	NaN
686	1007;1536;4153;5279;5966;6815;7463;7541;8243;8262			ENSMUSP00000033012;ENSMUSP00000126471	ENSMUSP00000033012;ENSMUSP00000126471	10;10	10;10	10;10	>ENSMUSP00000033012|Copb1|MGI Symbol|coatomer protein complex, subunit beta 1 Gene [Source:MGI Symbol;Acc:MGI:1917599]|ENSMUSG00000030754|7|ENSMUST00000033012;>ENSMUSP00000126471|Copb1|MGI Symbol|coatomer protein complex, subunit beta 1 Gene [Source:MGI Sy		2	10	10	10	2	5	10	2	5	10	2	5	10	14.8	14.8	14.8	107.06	953	1	19					3	5	11	6.2141e-81	3.9441	6.5463	74.916	18	3.1552	3.8653	46.156	3	11.356	12.879	52.379
687	608;3509;5724			ENSMUSP00000033018;ENSMUSP00000128695;ENSMUSP00000064334;ENSMUSP00000122643;ENSMUSP00000117131;ENSMUSP00000123274	ENSMUSP00000033018;ENSMUSP00000128695;ENSMUSP00000064334;ENSMUSP00000122643;ENSMUSP00000117131	3;3;2;2;2;1	3;3;2;2;2;1	3;3;2;2;2;1	>ENSMUSP00000033018|Far1|MGI Symbol|fatty acyl CoA reductase 1 Gene [Source:MGI Symbol;Acc:MGI:1914670]|ENSMUSG00000030759|7|ENSMUST00000033018;>ENSMUSP00000128695|Far1|MGI Symbol|fatty acyl CoA reductase 1 Gene [Source:MGI Symbol;Acc:MGI:1914670]|ENSMUSG0		6	3	3	3	1	1	3	1	1	3	1	1	3	7	7	7	59.434	515	2		5				1	1	3	1.442e-14	6.0099	4.5739	80.173	5	NaN	NaN	NaN	1	NaN	NaN	NaN
688	1085;1634;4879;7327;8475			ENSMUSP00000033056	ENSMUSP00000033056	5	5	5	>ENSMUSP00000033056|Pycard|MGI Symbol|PYD and CARD domain containing Gene [Source:MGI Symbol;Acc:MGI:1931465]|ENSMUSG00000030793|7|ENSMUST00000033056		1	5	5	5	1	1	5	1	1	5	1	1	5	39.9	39.9	39.9	21.458	193	4				8		1	1	6	5.6434e-44	0.52057	0.59254	8.7489	8	NaN	NaN	NaN	1	NaN	NaN	NaN
689	432			ENSMUSP00000033074	ENSMUSP00000033074	1	1	1	>ENSMUSP00000033074|Vkorc1|MGI Symbol|vitamin K epoxide reductase complex, subunit 1 Gene [Source:MGI Symbol;Acc:MGI:106442]|ENSMUSG00000030804|7|ENSMUST00000033074		1	1	1	1	1	1	0	1	1	0	1	1	0	8.1	8.1	8.1	17.768	161	5					2	1	1		7.3374e-06	10.507	9.2274	59.435	2	NaN	NaN	NaN	1	NaN	NaN	NaN
690	825;2448;2968;3433;3460;3783;4799;6073;6367;7252;7592;8617			ENSMUSP00000033087;ENSMUSP00000103400;ENSMUSP00000118973	ENSMUSP00000033087;ENSMUSP00000103400	12;12;5	12;12;5	12;12;5	>ENSMUSP00000033087|Ruvbl2|MGI Symbol|RuvB-like protein 2 Gene [Source:MGI Symbol;Acc:MGI:1342299]|ENSMUSG00000003868|7|ENSMUST00000033087;>ENSMUSP00000103400|Ruvbl2|MGI Symbol|RuvB-like protein 2 Gene [Source:MGI Symbol;Acc:MGI:1342299]|ENSMUSG00000003868		3	12	12	12	9	8	11	9	8	11	9	8	11	31.1	31.1	31.1	51.112	463	2		31				11	8	12	2.0223e-54	1.7565	1.3112	48.407	28	1.8373	1.2347	51.071	9	1.8394	1.295	62.449
691	3437;5427;5428;5445;5485;7313	248;249;250;251;252	1;20;38;74;79	ENSMUSP00000033093;ENSMUSP00000130502	ENSMUSP00000033093;ENSMUSP00000130502	6;5	6;5	6;5	>ENSMUSP00000033093|Bax|MGI Symbol|BCL2-associated X protein Gene [Source:MGI Symbol;Acc:MGI:99702]|ENSMUSG00000003873|7|ENSMUST00000033093;>ENSMUSP00000130502|Bax|MGI Symbol|BCL2-associated X protein Gene [Source:MGI Symbol;Acc:MGI:99702]|ENSMUSG000000038		2	6	6	6	4	4	6	4	4	6	4	4	6	41.1	41.1	41.1	21.394	192	4				16		4	4	8	4.9636e-163	4.2142	4.9892	67.403	16	2.1819	1.6162	16.096	4	3.7127	3.124	81.058
692	3394			ENSMUSP00000033121	ENSMUSP00000033121	1	1	1	>ENSMUSP00000033121|Nomo1|MGI Symbol|nodal modulator 1 Gene [Source:MGI Symbol;Acc:MGI:2385850]|ENSMUSG00000030835|7|ENSMUST00000033121		1	1	1	1	0	1	1	0	1	1	0	1	1	1.4	1.4	1.4	133.42	1214	1	2						1	1	0.012275	4.3221	4.2255	87.706	2	NaN	NaN	NaN	0	NaN	NaN	NaN
693	4110;4347;7229			ENSMUSP00000033131	ENSMUSP00000033131	3	3	3	>ENSMUSP00000033131|2400001E08Rik|MGI Symbol|RIKEN cDNA 2400001E08 gene Gene [Source:MGI Symbol;Acc:MGI:1913758]|ENSMUSG00000030842|7|ENSMUST00000033131		1	3	3	3	2	3	2	2	3	2	2	3	2	23	23	23	17.749	161	5					7	2	3	2	1.0669e-17	10.716	8.907	41.515	7	7.399	5.5899	1.8486	2	12.007	9.1065	10.872
694	1757;2381;2680;3012;3857			ENSMUSP00000033154	ENSMUSP00000033154	5	5	5	>ENSMUSP00000033154|Plk1|MGI Symbol|polo-like kinase 1 (Drosophila) Gene [Source:MGI Symbol;Acc:MGI:97621]|ENSMUSG00000030867|7|ENSMUST00000033154		1	5	5	5	4	3	2	4	3	2	4	3	2	10.1	10.1	10.1	68.3	603	2		9				4	3	2	1.0048e-12	1.4887	0.97101	107.94	9	1.5243	0.97191	107.51	4	1.2362	0.89628	88.571
695	849;2852;3521;5435;5607;6889;7617;8753	253	438	ENSMUSP00000033176	ENSMUSP00000033176	8	8	8	>ENSMUSP00000033176|Uqcrc2|MGI Symbol|ubiquinol cytochrome c reductase core protein 2 Gene [Source:MGI Symbol;Acc:MGI:1914253]|ENSMUSG00000030884|7|ENSMUST00000033176		1	8	8	8	4	7	7	4	7	7	4	7	7	26	26	26	48.234	453	2.55		9	11			5	7	8	1.3967e-113	3.6342	3.0038	88.689	19	2.0037	1.4954	56.418	5	3.6342	2.7876	52.189
696	429;1261;1518;2486;3482;6029;6121;8396			ENSMUSP00000130294;ENSMUSP00000033269;ENSMUSP00000127129;ENSMUSP00000127448;ENSMUSP00000132892;ENSMUSP00000127701;ENSMUSP00000078682	ENSMUSP00000130294;ENSMUSP00000033269;ENSMUSP00000127129;ENSMUSP00000127448;ENSMUSP00000132892;ENSMUSP00000127701	8;8;8;8;4;4;3	8;8;8;8;4;4;3	8;8;8;8;4;4;3	>ENSMUSP00000130294|Ctbp2|MGI Symbol|C-terminal binding protein 2 Gene [Source:MGI Symbol;Acc:MGI:1201686]|ENSMUSG00000030970|7|ENSMUST00000169570;>ENSMUSP00000033269|Ctbp2|MGI Symbol|C-terminal binding protein 2 Gene [Source:MGI Symbol;Acc:MGI:1201686]|EN		7	8	8	8	4	4	6	4	4	6	4	4	6	9.7	9.7	9.7	107.13	988	2		14				4	4	6	5.5886e-13	1.4502	1.0487	36.029	14	1.4907	0.97367	15.777	4	1.564	1.0326	55.848
697	482;1149;2071;3210;5393;6537;6911;7616;8263			ENSMUSP00000033283	ENSMUSP00000033283	9	9	9	>ENSMUSP00000033283|Rrm1|MGI Symbol|ribonucleotide reductase M1 Gene [Source:MGI Symbol;Acc:MGI:98180]|ENSMUSG00000030978|7|ENSMUST00000033283		1	9	9	9	6	7	4	6	7	4	6	7	4	13.1	13.1	13.1	90.209	792	2		19				6	8	5	2.9166e-37	0.89078	0.67004	62.668	18	1.085	0.7414	80.417	5	0.89078	0.63882	30.738
698	3247;5113			ENSMUSP00000033486;ENSMUSP00000132645	ENSMUSP00000033486;ENSMUSP00000132645	2;2	2;2	2;2	>ENSMUSP00000033486|Plp2|MGI Symbol|proteolipid protein 2 Gene [Source:MGI Symbol;Acc:MGI:1298382]|ENSMUSG00000031146|X|ENSMUST00000033486;>ENSMUSP00000132645|Gm6169|MGI Symbol|predicted gene 6169 Pseudogene [Source:MGI Symbol;Acc:MGI:3646298]|ENSMUSG00000		2	2	2	2	1	1	2	1	1	2	1	1	2	17.8	17.8	17.8	16.607	152	5					4	1	1	2	3.9236e-19	8.4889	7.8577	89.541	3	NaN	NaN	NaN	1	NaN	NaN	NaN
699	1694;2740;5614			ENSMUSP00000033498;ENSMUSP00000117340	ENSMUSP00000033498	3;1	3;1	3;1	>ENSMUSP00000033498|Timm17b|MGI Symbol|translocase of inner mitochondrial membrane 17b Gene [Source:MGI Symbol;Acc:MGI:1343176]|ENSMUSG00000031158|X|ENSMUST00000033498		2	3	3	3	1	2	3	1	2	3	1	2	3	30.2	30.2	30.2	18.352	172	4				6		1	2	3	2.0722e-28	28.911	37.686	79.281	3	NaN	NaN	NaN	0	NaN	NaN	NaN
700	930;980;4503;6143;6253;7018			ENSMUSP00000033500	ENSMUSP00000033500	6	6	6	>ENSMUSP00000033500|Eras|MGI Symbol|ES cell-expressed Ras Gene [Source:MGI Symbol;Acc:MGI:2665023]|ENSMUSG00000031160|X|ENSMUST00000033500		1	6	6	6	5	4	5	5	4	5	5	4	5	33.9	33.9	33.9	24.32	227	4				14		5	4	5	2.4929e-11	4.1186	3.7276	44.714	13	4.2046	3.2823	51.843	5	4.4162	3.6962	62.752
701	751;884;973;1015;1016;1057;1079;1664;1941;2016;2187;2460;2593;2752;2753;2969;2993;3087;3203;3204;3679;3970;4119;4124;4191;4644;4902;5168;5271;5475;5524;6000;6319;6991;6992;7216;7330;7371;7372;8339;8364	254;255;256;257;258;259	198;510;681;709;836;838	ENSMUSP00000033501;ENSMUSP00000111306;ENSMUSP00000121653;ENSMUSP00000120348	ENSMUSP00000033501;ENSMUSP00000111306;ENSMUSP00000121653	41;41;39;11	41;41;39;11	41;41;39;11	>ENSMUSP00000033501|Hdac6|MGI Symbol|histone deacetylase 6 Gene [Source:MGI Symbol;Acc:MGI:1333752]|ENSMUSG00000031161|X|ENSMUST00000033501;>ENSMUSP00000111306|Hdac6|MGI Symbol|histone deacetylase 6 Gene [Source:MGI Symbol;Acc:MGI:1333752]|ENSMUSG000000311		4	41	41	41	27	26	40	27	26	40	27	26	40	43.7	43.7	43.7	125.79	1149	1.14	136	13	3	1		41	44	68	0	0.95234	0.81265	62.796	144	1.0389	0.71823	63.157	37	1.5234	1.6656	45.351
702	3185;7687			ENSMUSP00000033509;ENSMUSP00000116845	ENSMUSP00000033509;ENSMUSP00000116845	2;1	2;1	2;1	>ENSMUSP00000033509|Ebp|MGI Symbol|phenylalkylamine Ca2+ antagonist (emopamil) binding protein Gene [Source:MGI Symbol;Acc:MGI:107822]|ENSMUSG00000031168|X|ENSMUST00000033509;>ENSMUSP00000116845|Ebp|MGI Symbol|phenylalkylamine Ca2+ antagonist (emopamil) bi		2	2	2	2	2	2	2	2	2	2	2	2	2	10.9	10.9	10.9	26.215	230	2.33	7	2		6		4	5	6	8.2253e-21	10.004	10.512	65.403	15	5.7532	4.191	52.268	4	10.004	11.09	68.121
703	2288;4089			ENSMUSP00000033540;ENSMUSP00000109704	ENSMUSP00000033540;ENSMUSP00000109704	2;2	2;2	2;2	>ENSMUSP00000033540|Vbp1|MGI Symbol|von Hippel-Lindau binding protein 1 Gene [Source:MGI Symbol;Acc:MGI:1333804]|ENSMUSG00000031197|X|ENSMUST00000033540;>ENSMUSP00000109704|Vbp1|MGI Symbol|von Hippel-Lindau binding protein 1 Gene [Source:MGI Symbol;Acc:MGI		2	2	2	2	2	1	1	2	1	1	2	1	1	9.2	9.2	9.2	22.435	196	4				4		2	1	1	1.5352e-09	0.83693	0.75341	74.295	4	0.41828	0.3627	89.762	2	NaN	NaN	NaN
704	42;77;2700;4748;5653;8819			ENSMUSP00000129044;ENSMUSP00000033570	ENSMUSP00000129044;ENSMUSP00000033570	6;6	6;6	6;6	>ENSMUSP00000129044|Igbp1|MGI Symbol|immunoglobulin (CD79A) binding protein 1 Gene [Source:MGI Symbol;Acc:MGI:1346500]|ENSMUSG00000031221|X|ENSMUST00000169708;>ENSMUSP00000033570|Igbp1|MGI Symbol|immunoglobulin (CD79A) binding protein 1 Gene [Source:MGI Sy		2	6	6	6	4	5	5	4	5	5	4	5	5	19.8	19.8	19.8	41.207	359	3			15			4	5	6	1.2382e-28	1.3806	0.99219	50.646	15	1.5821	1.0731	67.377	4	1.4254	1.0653	53.771
705	913;1734;2159;3753;4377;4660;7929;7930			ENSMUSP00000033577;ENSMUSP00000113288	ENSMUSP00000033577;ENSMUSP00000113288	8;5	8;5	8;5	>ENSMUSP00000033577|2610029G23Rik|MGI Symbol|RIKEN cDNA 2610029G23 gene Gene [Source:MGI Symbol;Acc:MGI:1914933]|ENSMUSG00000031226|X|ENSMUST00000033577;>ENSMUSP00000113288|2610029G23Rik|MGI Symbol|RIKEN cDNA 2610029G23 gene Gene [Source:MGI Symbol;Acc:MGI		2	8	8	8	7	5	7	7	5	7	7	5	7	50	50	50	22.223	198	4				21		7	5	9	6.3206e-112	1.1073	1.0577	11.114	20	1.5367	1.1414	3.834	6	1.2358	1.0104	7.3494
706	8609			ENSMUSP00000033598	ENSMUSP00000033598	1	1	1	>ENSMUSP00000033598|Sh3bgrl|MGI Symbol|SH3-binding domain glutamic acid-rich protein like Gene [Source:MGI Symbol;Acc:MGI:1930849]|ENSMUSG00000031246|X|ENSMUST00000033598		1	1	1	1	0	1	0	0	1	0	0	1	0	11.4	11.4	11.4	12.811	114	5					1		1		0.0076666	NaN	NaN	NaN	0	NaN	NaN	NaN	0	NaN	NaN	NaN
707	5019;5161			ENSMUSP00000033634;ENSMUSP00000108528;ENSMUSP00000108524;ENSMUSP00000108525	ENSMUSP00000033634;ENSMUSP00000108528;ENSMUSP00000108524;ENSMUSP00000108525	2;2;2;2	1;1;1;1	1;1;1;1	>ENSMUSP00000033634|Acsl4|MGI Symbol|acyl-CoA synthetase long-chain family member 4 Gene [Source:MGI Symbol;Acc:MGI:1354713]|ENSMUSG00000031278|X|ENSMUST00000033634;>ENSMUSP00000108528|Acsl4|MGI Symbol|acyl-CoA synthetase long-chain family member 4 Gene [S		4	2	1	1	0	0	2	0	0	1	0	0	1	4.1	2.5	2.5	79.076	711	1	1							1	0.0016516	NaN	NaN	NaN	1	NaN	NaN	NaN	0	NaN	NaN	NaN
708	371;4422;7613			ENSMUSP00000033662	ENSMUSP00000033662	3	3	3	>ENSMUSP00000033662|Pdha1|MGI Symbol|pyruvate dehydrogenase E1 alpha 1 Gene [Source:MGI Symbol;Acc:MGI:97532]|ENSMUSG00000031299|X|ENSMUST00000033662		1	3	3	3	2	3	2	2	3	2	2	3	2	7.9	7.9	7.9	43.231	390	2.56		4	5			3	4	2	1.0961e-10	1.7987	1.3344	82.654	9	2.08	1.3777	92.968	3	1.6844	1.337	19.706
709	2735			ENSMUSP00000132571;ENSMUSP00000033673	ENSMUSP00000132571;ENSMUSP00000033673	1;1	1;1	1;1	>ENSMUSP00000132571|Nono|MGI Symbol|non-POU-domain-containing, octamer binding protein Gene [Source:MGI Symbol;Acc:MGI:1855692]|ENSMUSG00000031311|X|ENSMUST00000170526;>ENSMUSP00000033673|Nono|MGI Symbol|non-POU-domain-containing, octamer binding protein G		2	1	1	1	0	0	1	0	0	1	0	0	1	2.3	2.3	2.3	60.349	527	2		1						1	0.0030422	NaN	NaN	NaN	1	NaN	NaN	NaN	0	NaN	NaN	NaN
710	1595;1960;2147;2726;2848;3485;5097;5154;5227;5228;7234;7408;8718;8719;8946	260;261	87;182	ENSMUSP00000033683;ENSMUSP00000126829;ENSMUSP00000071658;ENSMUSP00000049881	ENSMUSP00000033683;ENSMUSP00000126829;ENSMUSP00000071658	15;15;12;2	15;15;12;2	15;15;12;2	>ENSMUSP00000033683|Rps4x|MGI Symbol|ribosomal protein S4, X-linked Gene [Source:MGI Symbol;Acc:MGI:98158]|ENSMUSG00000031320|X|ENSMUST00000033683;>ENSMUSP00000126829|Rps4x|MGI Symbol|ribosomal protein S4, X-linked Gene [Source:MGI Symbol;Acc:MGI:98158]|EN		4	15	15	15	13	10	15	13	10	15	13	10	15	49.8	49.8	49.8	29.597	263	3			48			16	11	21	6.9629e-66	1.4658	1.2265	52.854	48	1.7004	1.1932	45.553	16	1.6378	1.2609	48.932
711	7837			ENSMUSP00000033695	ENSMUSP00000033695	1	1	1	>ENSMUSP00000033695|Abcb7|MGI Symbol|ATP-binding cassette, sub-family B (MDR/TAP), member 7 Gene [Source:MGI Symbol;Acc:MGI:109533]|ENSMUSG00000031333|X|ENSMUST00000033695		1	1	1	1	0	1	1	0	1	1	0	1	1	1.6	1.6	1.6	82.58	752	1	2						1	1	0.0081734	10.415	11.763	19.189	2	NaN	NaN	NaN	0	NaN	NaN	NaN
712	241;541;589;936;947;1077;1238;1456;1535;1567;1695;2095;2195;2323;2505;2830;2995;3310;3767;3917;3918;4031;4604;4789;5006;5265;6538;6929;6962;7305;7349;7555;7862;7872;7955;8158;8329;8365;8466;8508;8512;8628;8798;8800;8801;8850;9003			ENSMUSP00000033699;ENSMUSP00000098997;ENSMUSP00000109938;ENSMUSP00000121082;ENSMUSP00000123278;ENSMUSP00000114827;ENSMUSP00000116758	ENSMUSP00000033699;ENSMUSP00000098997;ENSMUSP00000109938;ENSMUSP00000121082	47;47;47;46;13;3;3	47;47;47;46;13;3;3	43;43;43;42;9;3;3	>ENSMUSP00000033699|Flna|MGI Symbol|filamin, alpha Gene [Source:MGI Symbol;Acc:MGI:95556]|ENSMUSG00000031328|X|ENSMUST00000033699;>ENSMUSP00000098997|Flna|MGI Symbol|filamin, alpha Gene [Source:MGI Symbol;Acc:MGI:95556]|ENSMUSG00000031328|X|ENSMUST00000101		7	47	47	43	28	24	42	28	24	42	25	21	38	24.5	24.5	23.2	281.22	2647	1.04	99		2			31	24	46	1.5384e-215	0.99901	0.88075	42.009	97	1.371	0.87528	41.67	30	1.0648	1.0374	37.422
713	243;887;1366;3674			ENSMUSP00000033715	ENSMUSP00000033715	4	4	4	>ENSMUSP00000033715|Nsdhl|MGI Symbol|NAD(P) dependent steroid dehydrogenase-like Gene [Source:MGI Symbol;Acc:MGI:1099438]|ENSMUSG00000031349|X|ENSMUST00000033715		1	4	4	4	0	0	4	0	0	4	0	0	4	14.4	14.4	14.4	40.685	362	3			4					4	4.5607e-13	2.2984	2.1961	13.632	4	NaN	NaN	NaN	0	NaN	NaN	NaN
714	340;944;3498;8647;9025			ENSMUSP00000033717;ENSMUSP00000107743	ENSMUSP00000033717;ENSMUSP00000107743	5;5	5;5	5;5	>ENSMUSP00000033717|Hccs|MGI Symbol|holocytochrome c synthetase Gene [Source:MGI Symbol;Acc:MGI:106911]|ENSMUSG00000031352|X|ENSMUST00000033717;>ENSMUSP00000107743|Hccs|MGI Symbol|holocytochrome c synthetase Gene [Source:MGI Symbol;Acc:MGI:106911]|ENSMUSG0		2	5	5	5	3	2	4	3	2	4	3	2	4	20.6	20.6	20.6	30.977	272	3			11			4	2	5	1.9382e-14	4.0939	4.0798	65.566	9	6.9912	5.6488	60.613	3	NaN	NaN	NaN
715	356;1495;1893;3208;3442;3698;4955;6443;7573;7574;7702;8062;8113;8931	262	132	ENSMUSP00000033720;ENSMUSP00000107946;ENSMUSP00000107945;ENSMUSP00000114734;ENSMUSP00000115354	ENSMUSP00000033720;ENSMUSP00000107946;ENSMUSP00000107945;ENSMUSP00000114734	14;13;13;8;3	8;7;7;5;1	8;7;7;5;1	>ENSMUSP00000033720|Rbbp7|MGI Symbol|retinoblastoma binding protein 7 Gene [Source:MGI Symbol;Acc:MGI:1194910]|ENSMUSG00000031353|X|ENSMUST00000033720;>ENSMUSP00000107946|Rbbp7|MGI Symbol|retinoblastoma binding protein 7 Gene [Source:MGI Symbol;Acc:MGI:119		5	14	8	8	6	12	14	3	7	8	3	7	8	46.4	38.6	38.6	47.789	425	2		23				4	9	10	5.9775e-156	2.218	1.8368	68.005	23	1.0121	0.64158	51.087	4	3.4095	2.4942	49.526
716	451;4362;4551;5021;7724;8350			ENSMUSP00000033727;ENSMUSP00000107920;ENSMUSP00000107922;ENSMUSP00000107921;ENSMUSP00000098656;ENSMUSP00000107919	ENSMUSP00000033727;ENSMUSP00000107920;ENSMUSP00000107922;ENSMUSP00000107921;ENSMUSP00000098656	6;6;6;5;5;1	5;5;5;4;4;1	5;5;5;4;4;1	>ENSMUSP00000033727|Ctps2|MGI Symbol|cytidine 5-triphosphate synthase 2 Gene [Source:MGI Symbol;Acc:MGI:1933185]|ENSMUSG00000031360|X|ENSMUST00000033727;>ENSMUSP00000107920|Ctps2|MGI Symbol|cytidine 5-triphosphate synthase 2 Gene [Source:MGI Symbol;Acc:M		6	6	5	5	4	2	4	3	2	4	3	2	4	12.6	10.6	10.6	65.514	586	2		9				3	2	4	4.3194e-18	0.92586	0.77303	102.35	9	1.6408	1.0694	61.79	3	0.68029	0.50937	234.62
717	3423;4953;5572;5637;8468;8595			ENSMUSP00000033809;ENSMUSP00000026839	ENSMUSP00000033809;ENSMUSP00000026839	6;3	6;3	6;3	>ENSMUSP00000033809|Prps1|MGI Symbol|phosphoribosyl pyrophosphate synthetase 1 Gene [Source:MGI Symbol;Acc:MGI:97775]|ENSMUSG00000031432|X|ENSMUST00000033809;>ENSMUSP00000026839|Prps2|MGI Symbol|phosphoribosyl pyrophosphate synthetase 2 Gene [Source:MGI Sy		2	6	6	6	3	2	6	3	2	6	3	2	6	23.6	23.6	23.6	34.834	318	3			13			4	2	7	5.5037e-37	1.1728	0.99001	16.252	13	1.5831	1.097	14.58	4	1.0334	0.83389	16.474
718	515;1028;1773			ENSMUSP00000033824	ENSMUSP00000033824	3	3	3	>ENSMUSP00000033824|Lamp1|MGI Symbol|lysosomal-associated membrane protein 1 Gene [Source:MGI Symbol;Acc:MGI:96745]|ENSMUSG00000031447|8|ENSMUST00000033824		1	3	3	3	1	2	3	1	2	3	1	2	3	8.4	8.4	8.4	43.865	406	1.29	5	2				1	3	3	5.2233e-11	5.214	4.0345	121.07	7	NaN	NaN	NaN	1	5.214	4.0345	74.87
719	3401;3798;4300;5981;7127;7863	263	159	ENSMUSP00000033873;ENSMUSP00000131012	ENSMUSP00000033873	6;1	6;1	4;0	>ENSMUSP00000033873|Erlin2|MGI Symbol|ER lipid raft associated 2 Gene [Source:MGI Symbol;Acc:MGI:2387215]|ENSMUSG00000031483|8|ENSMUST00000033873		2	6	6	4	3	6	1	3	6	1	1	4	0	24.1	24.1	17.1	37.872	340	2.83		2	10			4	7	1	6.9223e-67	26.31	19.228	53.527	12	25.248	17.276	57.999	4	23.843	18.29	53.057
720	287;2296;6370;7840	264	115	ENSMUSP00000033880	ENSMUSP00000033880	4	4	4	>ENSMUSP00000033880|Eif4ebp1|MGI Symbol|eukaryotic translation initiation factor 4E binding protein 1 Gene [Source:MGI Symbol;Acc:MGI:103267]|ENSMUSG00000031490|8|ENSMUST00000033880		1	4	4	4	3	4	3	3	4	3	3	4	3	42.7	42.7	42.7	12.325	117	4				11		3	5	3	1.1626e-31	1.3309	1.0641	12.601	8	1.3309	0.98581	0.53458	2	1.4494	1.2196	11.027
721	3243			ENSMUSP00000033898	ENSMUSP00000033898	1	1	1	>ENSMUSP00000033898|Col4a1|MGI Symbol|collagen, type IV, alpha 1 Gene [Source:MGI Symbol;Acc:MGI:88454]|ENSMUSG00000031502|8|ENSMUST00000033898		1	1	1	1	0	0	1	0	0	1	0	0	1	0.9	0.9	0.9	160.68	1669	1	1							1	1.6472e-06	NaN	NaN	NaN	1	NaN	NaN	NaN	0	NaN	NaN	NaN
722	2766;2965;3334;7128			ENSMUSP00000033899;ENSMUSP00000098765;ENSMUSP00000114737	ENSMUSP00000033899	4;1;1	4;1;1	4;1;1	>ENSMUSP00000033899|Col4a2|MGI Symbol|collagen, type IV, alpha 2 Gene [Source:MGI Symbol;Acc:MGI:88455]|ENSMUSG00000031503|8|ENSMUST00000033899		3	4	4	4	0	2	3	0	2	3	0	2	3	2.6	2.6	2.6	167.32	1707	1	5						2	3	1.4637e-08	18.341	18.281	64.461	4	NaN	NaN	NaN	0	11.976	11.052	12.903
723	497			ENSMUSP00000033992;ENSMUSP00000131926	ENSMUSP00000033992;ENSMUSP00000131926	1;1	1;1	1;1	>ENSMUSP00000033992|Gsr|MGI Symbol|glutathione reductase Gene [Source:MGI Symbol;Acc:MGI:95804]|ENSMUSG00000031584|8|ENSMUST00000033992;>ENSMUSP00000131926|Gsr|MGI Symbol|glutathione reductase Gene [Source:MGI Symbol;Acc:MGI:95804]|ENSMUSG00000031584|8|ENS		2	1	1	1	1	1	0	1	1	0	1	1	0	2.4	2.4	2.4	53.662	500	2		2				1	1		0.00023163	2.6095	1.6733	209.02	2	NaN	NaN	NaN	1	NaN	NaN	NaN
724	191;1890;1914;5295;6258;7456;8645			ENSMUSP00000033994;ENSMUSP00000055813;ENSMUSP00000033995;ENSMUSP00000127190	ENSMUSP00000033994;ENSMUSP00000055813;ENSMUSP00000033995;ENSMUSP00000127190	7;7;6;6	7;7;6;6	6;6;5;5	>ENSMUSP00000033994|Rbpms|MGI Symbol|RNA binding protein gene with multiple splicing Gene [Source:MGI Symbol;Acc:MGI:1334446]|ENSMUSG00000031586|8|ENSMUST00000033994;>ENSMUSP00000055813|Rbpms|MGI Symbol|RNA binding protein gene with multiple splicing Gene		4	7	7	6	7	4	7	7	4	7	6	3	6	44.2	44.2	39.1	21.816	197	3.8			5	20		9	6	10	4.7342e-56	1.2541	1.2736	38.742	25	1.4839	1.1386	52.556	9	1.2616	1.5189	14.42
725	5813;7090			ENSMUSP00000034000;ENSMUSP00000106047	ENSMUSP00000034000;ENSMUSP00000106047	2;1	2;1	2;1	>ENSMUSP00000034000|Asah1|MGI Symbol|N-acylsphingosine amidohydrolase 1 Gene [Source:MGI Symbol;Acc:MGI:1277124]|ENSMUSG00000031591|8|ENSMUST00000034000;>ENSMUSP00000106047|Asah1|MGI Symbol|N-acylsphingosine amidohydrolase 1 Gene [Source:MGI Symbol;Acc:MGI		2	2	2	2	0	0	2	0	0	2	0	0	2	7.6	7.6	7.6	44.669	394	4			1		1			2	0.033783	1.2899	1.5829	11.637	2	NaN	NaN	NaN	0	NaN	NaN	NaN
726	4466;6895			ENSMUSP00000034012;ENSMUSP00000117304;ENSMUSP00000122933;ENSMUSP00000119319	ENSMUSP00000034012;ENSMUSP00000117304;ENSMUSP00000122933;ENSMUSP00000119319	2;2;2;2	2;2;2;2	2;2;2;2	>ENSMUSP00000034012|Cnot7|MGI Symbol|CCR4-NOT transcription complex, subunit 7 Gene [Source:MGI Symbol;Acc:MGI:1298230]|ENSMUSG00000031601|8|ENSMUST00000034012;>ENSMUSP00000117304|Cnot7|MGI Symbol|CCR4-NOT transcription complex, subunit 7 Gene [Source:MGI		4	2	2	2	0	0	2	0	0	2	0	0	2	7.4	7.4	7.4	32.718	285	3			2					2	6.6163e-05	3.6141	3.8063	57.192	2	NaN	NaN	NaN	0	NaN	NaN	NaN
727	3447;8251;8661			ENSMUSP00000034046;ENSMUSP00000106000;ENSMUSP00000106001;ENSMUSP00000046585	ENSMUSP00000034046;ENSMUSP00000106000;ENSMUSP00000106001	3;3;3;1	3;3;3;1	3;3;3;1	>ENSMUSP00000034046|Acsl1|MGI Symbol|acyl-CoA synthetase long-chain family member 1 Gene [Source:MGI Symbol;Acc:MGI:102797]|ENSMUSG00000018796|8|ENSMUST00000034046;>ENSMUSP00000106000|Acsl1|MGI Symbol|acyl-CoA synthetase long-chain family member 1 Gene [So		4	3	3	3	2	3	2	2	3	2	2	3	2	4.1	4.1	4.1	77.951	699	2		7				2	3	2	1.6506e-05	2.6115	2.3098	55.982	6	3.77	2.7128	88.75	2	4.5943	3.4818	71.957
728	97;1933;2540;2566;2849;4820;6155;7205;8776;8783			ENSMUSP00000034049	ENSMUSP00000034049	10	4	4	>ENSMUSP00000034049|Slc25a4|MGI Symbol|solute carrier family 25 (mitochondrial carrier, adenine nucleotide translocator), member 4 Gene [Source:MGI Symbol;Acc:MGI:1353495]|ENSMUSG00000031633|8|ENSMUST00000034049		1	10	4	4	7	8	10	2	3	4	2	3	4	41.6	17.1	17.1	32.904	298	2.73	4		9		2	3	5	7	9.5708e-96	12.339	11.454	90.934	15	6.1344	5.666	63.622	3	24.123	18.502	136.38
729	405;789;975;1091;1612;2336;2414;2429;3536;4020;4187;4558;5079;5081;5489;5870;5886;6610;6729;6789;7261;7304;7367;7619;7985;8259			ENSMUSP00000034090;ENSMUSP00000122976;ENSMUSP00000056401;ENSMUSP00000129725;ENSMUSP00000110230;ENSMUSP00000093637;ENSMUSP00000081778;ENSMUSP00000126015;ENSMUSP00000072449;ENSMUSP00000126044	ENSMUSP00000034090	26;1;1;1;1;1;1;1;1;1	25;1;1;1;1;1;1;1;1;1	18;0;0;0;0;0;0;0;0;0	>ENSMUSP00000034090|Sall1|MGI Symbol|sal-like 1 (Drosophila) Gene [Source:MGI Symbol;Acc:MGI:1889585]|ENSMUSG00000031665|8|ENSMUST00000034090		10	26	25	18	0	16	24	0	15	23	0	10	16	24.5	24.5	19.7	140.24	1323	1	42						16	26	9.6997e-160	5.3843	7.5823	123.83	39	NaN	NaN	NaN	0	29.927	28.594	129.46
730	3731			ENSMUSP00000034131	ENSMUSP00000034131	1	1	1	>ENSMUSP00000034131|Vps35|MGI Symbol|vacuolar protein sorting 35 Gene [Source:MGI Symbol;Acc:MGI:1890467]|ENSMUSG00000031696|8|ENSMUST00000034131		1	1	1	1	0	0	1	0	0	1	0	0	1	1.8	1.8	1.8	91.712	796	2		1						1	0.01295	NaN	NaN	NaN	1	NaN	NaN	NaN	0	NaN	NaN	NaN
731	585;865;1616;1777;2879;3675;3972;4149;4481;4753;5563;8173	265	101	ENSMUSP00000034136;ENSMUSP00000115968;ENSMUSP00000023203	ENSMUSP00000034136	12;5;1	12;5;1	12;5;1	>ENSMUSP00000034136|Gpt2|MGI Symbol|glutamic pyruvate transaminase (alanine aminotransferase) 2 Gene [Source:MGI Symbol;Acc:MGI:1915391]|ENSMUSG00000031700|8|ENSMUST00000034136		3	12	12	12	10	9	8	10	9	8	10	9	8	28.7	28.7	28.7	57.943	522	2		33				12	12	9	2.079e-117	0.95963	0.64073	43.267	33	1.1253	0.72946	58.844	12	0.9574	0.6351	35.071
732	1168;2072;2149;2587;3464;3615;3845;3846;5387;5862;5945;8090;8448;8795			ENSMUSP00000034138	ENSMUSP00000034138	14	14	14	>ENSMUSP00000034138|Dnaja2|MGI Symbol|DnaJ (Hsp40) homolog, subfamily A, member 2 Gene [Source:MGI Symbol;Acc:MGI:1931882]|ENSMUSG00000031701|8|ENSMUST00000034138		1	14	14	14	10	10	11	10	10	11	10	10	11	40.8	40.8	40.8	45.745	412	2.1		38	4			12	13	17	6.959e-145	19.48	14.664	114.88	42	28.281	19.371	126.65	12	24.278	16.011	133.76
733	6914;7035			ENSMUSP00000034150	ENSMUSP00000034150	2	2	2	>ENSMUSP00000034150|Gab1|MGI Symbol|growth factor receptor bound protein 2-associated protein 1 Gene [Source:MGI Symbol;Acc:MGI:108088]|ENSMUSG00000031714|8|ENSMUST00000034150		1	2	2	2	1	2	0	1	2	0	1	2	0	3.3	3.3	3.3	76.812	695	2		3				1	2		3.8136e-05	7.9533	5.9024	73.225	3	NaN	NaN	NaN	1	4.6555	3.4461	93.772
734	8167			ENSMUSP00000090844;ENSMUSP00000034171	ENSMUSP00000090844;ENSMUSP00000034171	1;1	1;1	1;1	>ENSMUSP00000090844|Ap1g1|MGI Symbol|adaptor protein complex AP-1, gamma 1 subunit Gene [Source:MGI Symbol;Acc:MGI:101919]|ENSMUSG00000031731|8|ENSMUST00000093157;>ENSMUSP00000034171|Ap1g1|MGI Symbol|adaptor protein complex AP-1, gamma 1 subunit Gene [Sour		2	1	1	1	1	1	0	1	1	0	1	1	0	1.1	1.1	1.1	91.721	825	1	2					1	1		0.0051413	NaN	NaN	NaN	0	NaN	NaN	NaN	0	NaN	NaN	NaN
735	2535;4240;5025;5357			ENSMUSP00000034190;ENSMUSP00000129129	ENSMUSP00000034190;ENSMUSP00000129129	4;3	4;3	4;3	>ENSMUSP00000034190|Vac14|MGI Symbol|Vac14 homolog (S. cerevisiae) Gene [Source:MGI Symbol;Acc:MGI:2157980]|ENSMUSG00000010936|8|ENSMUST00000034190;>ENSMUSP00000129129|Vac14|MGI Symbol|Vac14 homolog (S. cerevisiae) Gene [Source:MGI Symbol;Acc:MGI:2157980]|		2	4	4	4	1	1	3	1	1	3	1	1	3	7.2	7.2	7.2	88.047	782	2		5				1	1	3	2.1784e-12	9.8134	9.5314	43.072	5	NaN	NaN	NaN	1	NaN	NaN	NaN
736	7404;8852			ENSMUSP00000034204	ENSMUSP00000034204	2	2	2	>ENSMUSP00000034204|Nudt21|MGI Symbol|nudix (nucleoside diphosphate linked moiety X)-type motif 21 Gene [Source:MGI Symbol;Acc:MGI:1915469]|ENSMUSG00000031754|8|ENSMUST00000034204		1	2	2	2	1	0	1	1	0	1	1	0	1	11.9	11.9	11.9	26.24	227	4				2		1		1	0.00010347	1.2148	1.2346	44.799	2	NaN	NaN	NaN	1	NaN	NaN	NaN
737	163;596;1512;1774;3754;6385;6622;6623	266;267	54;93	ENSMUSP00000034276;ENSMUSP00000115861	ENSMUSP00000034276	8;1	8;1	8;1	>ENSMUSP00000034276|Cox4i1|MGI Symbol|cytochrome c oxidase subunit IV isoform 1 Gene [Source:MGI Symbol;Acc:MGI:88473]|ENSMUSG00000031818|8|ENSMUST00000034276		2	8	8	8	7	6	8	7	6	8	7	6	8	37.3	37.3	37.3	19.53	169	5					34	8	11	15	1.1296e-98	9.8637	9.4825	98.63	33	3.535	2.8379	24.006	8	8.584	9.4825	59.563
738	1037;1350;2412;3289;3794;5263;6614;7153;8139;8950	268	123	ENSMUSP00000034277	ENSMUSP00000034277	10	10	10	>ENSMUSP00000034277|Cox4nb|MGI Symbol|COX4 neighbor Gene [Source:MGI Symbol;Acc:MGI:1343095]|ENSMUSG00000031819|8|ENSMUST00000034277		1	10	10	10	10	9	7	10	9	7	10	9	7	66.2	66.2	66.2	23.348	207	4				35		13	13	9	1.0231e-146	1.3536	1.1238	42.285	33	1.4085	1.0957	19.908	13	1.355	1.1238	52.695
739	5907			ENSMUSP00000034313;ENSMUSP00000115996;ENSMUSP00000121271	ENSMUSP00000034313;ENSMUSP00000115996;ENSMUSP00000121271	1;1;1	1;1;1	1;1;1	>ENSMUSP00000034313|Ntpcr|MGI Symbol|nucleoside-triphosphatase, cancer-related Gene [Source:MGI Symbol;Acc:MGI:1913816]|ENSMUSG00000031851|8|ENSMUST00000034313;>ENSMUSP00000115996|Ntpcr|MGI Symbol|nucleoside-triphosphatase, cancer-related Gene [Source:MGI		3	1	1	1	0	0	1	0	0	1	0	0	1	7.9	7.9	7.9	20.667	190	4				1				1	0.0082973	NaN	NaN	NaN	1	NaN	NaN	NaN	0	NaN	NaN	NaN
740	1269;1414;2622;4510;6550;6735;7342;8178			ENSMUSP00000034326;ENSMUSP00000091176	ENSMUSP00000034326;ENSMUSP00000091176	8;7	8;7	8;7	>ENSMUSP00000034326|Atp13a1|MGI Symbol|ATPase type 13A1 Gene [Source:MGI Symbol;Acc:MGI:2180801]|ENSMUSG00000031862|8|ENSMUST00000034326;>ENSMUSP00000091176|Atp13a1|MGI Symbol|ATPase type 13A1 Gene [Source:MGI Symbol;Acc:MGI:2180801]|ENSMUSG00000031862|8|E		2	8	8	8	5	5	5	5	5	5	5	5	5	7.9	7.9	7.9	132.39	1200	1	15					5	5	5	9.5126e-19	17.195	15.222	46.366	13	15.406	12.151	5.0844	4	19.162	17.591	22.538
741	1061;4852;6316			ENSMUSP00000034349;ENSMUSP00000125456;ENSMUSP00000129452	ENSMUSP00000034349;ENSMUSP00000125456	3;3;1	3;3;1	3;3;1	>ENSMUSP00000034349|Nae1|MGI Symbol|NEDD8 activating enzyme E1 subunit 1 Gene [Source:MGI Symbol;Acc:MGI:2384561]|ENSMUSG00000031878|8|ENSMUST00000034349;>ENSMUSP00000125456|Nae1|MGI Symbol|NEDD8 activating enzyme E1 subunit 1 Gene [Source:MGI Symbol;Acc:M		3	3	3	3	1	1	3	1	1	3	1	1	3	6.7	6.7	6.7	60.273	534	2		5				1	1	3	1.4916e-05	0.79921	0.72359	19.801	5	NaN	NaN	NaN	1	NaN	NaN	NaN
742	4710			ENSMUSP00000034361	ENSMUSP00000034361	1	1	1	>ENSMUSP00000034361|D230025D16Rik|MGI Symbol|RIKEN cDNA D230025D16 gene Gene [Source:MGI Symbol;Acc:MGI:2443049]|ENSMUSG00000031889|8|ENSMUST00000034361		1	1	1	1	0	0	1	0	0	1	0	0	1	3.6	3.6	3.6	47.416	422	2		1						1	2.8905e-06	NaN	NaN	NaN	1	NaN	NaN	NaN	0	NaN	NaN	NaN
743	813;2305;5900;6364;7942;8597	269	39	ENSMUSP00000034400	ENSMUSP00000034400	6	6	6	>ENSMUSP00000034400|Cyb5b|MGI Symbol|cytochrome b5 type B Gene [Source:MGI Symbol;Acc:MGI:1913677]|ENSMUSG00000031924|8|ENSMUST00000034400		1	6	6	6	6	6	6	6	6	6	6	6	6	62.3	62.3	62.3	16.318	146	4				25		8	8	9	2.417e-100	7.5711	7.79	94.977	25	4.0276	3.3159	55.77	8	10.967	9.641	98.103
744	3295;5854			ENSMUSP00000034414	ENSMUSP00000034414	2	2	2	>ENSMUSP00000034414|4931406C07Rik|MGI Symbol|RIKEN cDNA 4931406C07 gene Gene [Source:MGI Symbol;Acc:MGI:1918234]|ENSMUSG00000031938|9|ENSMUST00000034414		1	2	2	2	1	1	2	1	1	2	1	1	2	8.6	8.6	8.6	34.995	315	3			4			1	1	2	2.3192e-06	1.1537	0.9412	12.125	4	NaN	NaN	NaN	1	NaN	NaN	NaN
745	809;1723;4627;4974;5519			ENSMUSP00000034426;ENSMUSP00000090808;ENSMUSP00000126268	ENSMUSP00000034426;ENSMUSP00000090808;ENSMUSP00000126268	5;4;4	5;4;4	5;4;4	>ENSMUSP00000034426|Kars|MGI Symbol|lysyl-tRNA synthetase Gene [Source:MGI Symbol;Acc:MGI:1934754]|ENSMUSG00000031948|8|ENSMUST00000034426;>ENSMUSP00000090808|Kars|MGI Symbol|lysyl-tRNA synthetase Gene [Source:MGI Symbol;Acc:MGI:1934754]|ENSMUSG00000031948		3	5	5	5	5	2	4	5	2	4	5	2	4	9.9	9.9	9.9	67.839	595	2		11				5	2	4	6.2914e-32	1.3318	0.95919	46.676	10	1.5134	1.0192	56.231	5	NaN	NaN	NaN
746	504;693;866;1203;1717;1966;2242;2683;2772;2942;3836;3882;4068;5352;5419;5432;6177;7365;7414;7901;8013;8565			ENSMUSP00000034441	ENSMUSP00000034441	22	22	22	>ENSMUSP00000034441|Aars|MGI Symbol|alanyl-tRNA synthetase Gene [Source:MGI Symbol;Acc:MGI:2384560]|ENSMUSG00000031960|8|ENSMUST00000034441		1	22	22	22	13	11	19	13	11	19	13	11	19	31	31	31	106.91	968	1	49					15	12	22	7.3421e-121	1.5935	1.5392	75.349	46	1.6788	1.1584	84.546	15	1.6461	1.721	59.83
747	284;867;868;1325;1425;1426;1766;2722;3223;3511;3512;3586;3587;3933;4393;6404;7152;8952	19;21;22;23;270	46;49;84;192;327	ENSMUSP00000034453;ENSMUSP00000087736;ENSMUSP00000048218;ENSMUSP00000074658;ENSMUSP00000113552;ENSMUSP00000120936;ENSMUSP00000121577	ENSMUSP00000034453;ENSMUSP00000087736;ENSMUSP00000048218;ENSMUSP00000074658;ENSMUSP00000113552;ENSMUSP00000120936;ENSMUSP00000121577	18;18;17;17;17;12;11	1;1;1;1;1;1;1	1;1;1;1;1;1;1	>ENSMUSP00000034453|Acta1|MGI Symbol|actin, alpha 1, skeletal muscle Gene [Source:MGI Symbol;Acc:MGI:87902]|ENSMUSG00000031972|8|ENSMUST00000034453;>ENSMUSP00000087736|Actc1|MGI Symbol|actin, alpha, cardiac muscle 1 Gene [Source:MGI Symbol;Acc:MGI:87905]|E		7	18	1	1	17	16	18	1	1	1	1	1	1	34	4.2	4.2	42.051	377	2.08		11	1			3	5	4	7.4674e-209	1.7974	1.0296	26.535	12	1.788	1.0278	5.9605	3	1.6159	1.0153	10.196
748	4030;8659			ENSMUSP00000034458;ENSMUSP00000132036;ENSMUSP00000118564	ENSMUSP00000034458;ENSMUSP00000132036;ENSMUSP00000118564	2;2;1	2;2;1	2;2;1	>ENSMUSP00000034458|Galnt2|MGI Symbol|UDP-N-acetyl-alpha-D-galactosamine:polypeptide N-acetylgalactosaminyltransferase 2 Gene [Source:MGI Symbol;Acc:MGI:894694]|ENSMUSG00000089704|8|ENSMUST00000034458;>ENSMUSP00000132036|Galnt2|MGI Symbol|UDP-N-acetyl-alph		3	2	2	2	0	2	2	0	2	2	0	2	2	3.3	3.3	3.3	64.514	570	2		4					2	2	0.00018887	22.944	19.505	71.239	4	NaN	NaN	NaN	0	17.587	12.778	95.876
749	5606			ENSMUSP00000034466	ENSMUSP00000034466	1	1	1	>ENSMUSP00000034466|Gnpat|MGI Symbol|glyceronephosphate O-acyltransferase Gene [Source:MGI Symbol;Acc:MGI:1343460]|ENSMUSG00000031985|8|ENSMUST00000034466		1	1	1	1	0	1	1	0	1	1	0	1	1	1.2	1.2	1.2	76.869	678	2		2					1	1	0.0041762	NaN	NaN	NaN	1	NaN	NaN	NaN	0	NaN	NaN	NaN
750	956;3500;3812;4127;4298;6334;7519;8427			ENSMUSP00000034529;ENSMUSP00000133144;ENSMUSP00000129661;ENSMUSP00000113490	ENSMUSP00000034529;ENSMUSP00000133144;ENSMUSP00000129661;ENSMUSP00000113490	8;8;8;6	8;8;8;6	8;8;8;6	>ENSMUSP00000034529|Cul5|MGI Symbol|cullin 5 Gene [Source:MGI Symbol;Acc:MGI:1922967]|ENSMUSG00000032030|9|ENSMUST00000034529;>ENSMUSP00000133144|Cul5|MGI Symbol|cullin 5 Gene [Source:MGI Symbol;Acc:MGI:1922967]|ENSMUSG00000032030|9|ENSMUST00000166367;>ENS		4	8	8	8	4	2	7	4	2	7	4	2	7	10.5	10.5	10.5	99.04	855	2		13				4	2	7	1.542e-21	1.0122	0.97335	62.712	13	1.6313	1.123	75.563	4	1.0394	0.77227	46.393
751	277			ENSMUSP00000034541	ENSMUSP00000034541	1	1	1	>ENSMUSP00000034541|Srpr|MGI Symbol|signal recognition particle receptor (docking protein) Gene [Source:MGI Symbol;Acc:MGI:1914648]|ENSMUSG00000032042|9|ENSMUST00000034541		1	1	1	1	1	1	1	1	1	1	1	1	1	1.3	1.3	1.3	69.622	636	2		4				2	1	1	0.010289	NaN	NaN	NaN	1	NaN	NaN	NaN	0	NaN	NaN	NaN
752	1234;3470;4920;5178;5654;6228;7618			ENSMUSP00000034560;ENSMUSP00000110080	ENSMUSP00000034560;ENSMUSP00000110080	7;7	1;1	1;1	>ENSMUSP00000034560|Ppp2r1b|MGI Symbol|protein phosphatase 2 (formerly 2A), regulatory subunit A (PR 65), beta isoform Gene [Source:MGI Symbol;Acc:MGI:1920949]|ENSMUSG00000032058|9|ENSMUST00000034560;>ENSMUSP00000110080|Ppp2r1b|MGI Symbol|protein phosphata		2	7	1	1	4	2	4	0	0	1	0	0	1	14.4	3	3	72.742	658	2		1						1	3.8827e-89	NaN	NaN	NaN	1	NaN	NaN	NaN	0	NaN	NaN	NaN
753	5930			ENSMUSP00000034607	ENSMUSP00000034607	1	1	1	>ENSMUSP00000034607|Arcn1|MGI Symbol|archain 1 Gene [Source:MGI Symbol;Acc:MGI:2387591]|ENSMUSG00000032096|9|ENSMUST00000034607		1	1	1	1	1	1	1	1	1	1	1	1	1	2.5	2.5	2.5	57.229	511	2		3				1	1	1	7.4131e-05	2.0134	1.6058	71.542	3	NaN	NaN	NaN	1	NaN	NaN	NaN
754	7306			ENSMUSP00000034623;ENSMUSP00000126483	ENSMUSP00000034623;ENSMUSP00000126483	1;1	1;1	1;1	>ENSMUSP00000034623|Trappc4|MGI Symbol|trafficking protein particle complex 4 Gene [Source:MGI Symbol;Acc:MGI:1926211]|ENSMUSG00000032112|9|ENSMUST00000034623;>ENSMUSP00000126483|Trappc4|MGI Symbol|trafficking protein particle complex 4 Gene [Source:MGI Sy		2	1	1	1	0	0	1	0	0	1	0	0	1	5	5	5	24.385	219	4				1				1	0.013201	NaN	NaN	NaN	1	NaN	NaN	NaN	0	NaN	NaN	NaN
755	3796			ENSMUSP00000034625	ENSMUSP00000034625	1	1	1	>ENSMUSP00000034625|Chek1|MGI Symbol|checkpoint kinase 1 homolog (S. pombe) Gene [Source:MGI Symbol;Acc:MGI:1202065]|ENSMUSG00000032113|9|ENSMUST00000034625		1	1	1	1	1	1	1	1	1	1	1	1	1	2.3	2.3	2.3	54.381	476	2		3				1	1	1	3.4949e-05	1.6127	1.1404	8.5141	3	NaN	NaN	NaN	1	NaN	NaN	NaN
756	3960;4358;6757			ENSMUSP00000034698;ENSMUSP00000096550	ENSMUSP00000034698;ENSMUSP00000096550	3;2	3;2	3;2	>ENSMUSP00000034698|Tmed1|MGI Symbol|transmembrane emp24 domain containing 1 Gene [Source:MGI Symbol;Acc:MGI:106201]|ENSMUSG00000032180|9|ENSMUST00000034698;>ENSMUSP00000096550|Tmed1|MGI Symbol|transmembrane emp24 domain containing 1 Gene [Source:MGI Symbo		2	3	3	3	1	1	3	1	1	3	1	1	3	17.2	17.2	17.2	25.262	227	3			5			1	1	3	2.7239e-07	11.746	9.8475	60.562	5	NaN	NaN	NaN	1	NaN	NaN	NaN
757	582;1013;4875;5502;9011			ENSMUSP00000111052;ENSMUSP00000034703;ENSMUSP00000111053;ENSMUSP00000117243	ENSMUSP00000111052;ENSMUSP00000034703;ENSMUSP00000111053	5;5;5;1	5;5;5;1	5;5;5;1	>ENSMUSP00000111052|Carm1|MGI Symbol|coactivator-associated arginine methyltransferase 1 Gene [Source:MGI Symbol;Acc:MGI:1913208]|ENSMUSG00000032185|9|ENSMUST00000115394;>ENSMUSP00000034703|Carm1|MGI Symbol|coactivator-associated arginine methyltransferase		4	5	5	5	4	3	5	4	3	5	4	3	5	9.1	9.1	9.1	70.322	651	1.47	8	7				5	4	6	1.6383e-17	0.93031	0.73284	59.737	15	1.2152	0.73504	84.542	5	0.8779	0.7157	22.557
758	350;1427;1866;2035;2768;3751;8257			ENSMUSP00000096547;ENSMUSP00000034707;ENSMUSP00000096545;ENSMUSP00000025862;ENSMUSP00000097135;ENSMUSP00000063817	ENSMUSP00000096547;ENSMUSP00000034707;ENSMUSP00000096545	7;7;6;2;2;1	7;7;6;2;2;1	7;7;6;2;2;1	>ENSMUSP00000096547|Smarca4|MGI Symbol|SWI/SNF related, matrix associated, actin dependent regulator of chromatin, subfamily a, member 4 Gene [Source:MGI Symbol;Acc:MGI:88192]|ENSMUSG00000032187|9|ENSMUST00000098948;>ENSMUSP00000034707|Smarca4|MGI Symbol|S		6	7	7	7	2	1	6	2	1	6	2	1	6	5.1	5.1	5.1	181.85	1617	1	9					2	1	6	9.7023e-22	1.0577	1.1408	54.947	8	NaN	NaN	NaN	1	NaN	NaN	NaN
759	5968			ENSMUSP00000034713;ENSMUSP00000070582	ENSMUSP00000034713;ENSMUSP00000070582	1;1	1;1	1;1	>ENSMUSP00000034713|Ldlr|MGI Symbol|low density lipoprotein receptor Gene [Source:MGI Symbol;Acc:MGI:96765]|ENSMUSG00000032193|9|ENSMUST00000034713;>ENSMUSP00000070582|Ldlr|MGI Symbol|low density lipoprotein receptor Gene [Source:MGI Symbol;Acc:MGI:96765]|		2	1	1	1	0	0	1	0	0	1	0	0	1	1.5	1.5	1.5	94.946	862	1	1							1	0.013872	NaN	NaN	NaN	1	NaN	NaN	NaN	0	NaN	NaN	NaN
760	1118;1155;1670;2236;2748;2771;4344;4732;4847;5067;5377;6165;7167;7325;7611;7792;8076;8492;8643;8666			ENSMUSP00000034740	ENSMUSP00000034740	20	20	17	>ENSMUSP00000034740|Nedd4|MGI Symbol|neural precursor cell expressed, developmentally down-regulated 4 Gene [Source:MGI Symbol;Acc:MGI:97297]|ENSMUSG00000032216|9|ENSMUST00000034740		1	20	20	17	15	16	17	15	16	17	12	14	14	27.7	27.7	24.2	102.71	887	1.11	51	3		1		15	20	20	1.2723e-138	1.3387	1.1496	56.789	54	1.5216	0.95219	15.203	15	1.3389	1.5808	61.534
761	211;1202;3813;7264			ENSMUSP00000034745;ENSMUSP00000084887	ENSMUSP00000034745;ENSMUSP00000084887	4;3	4;3	4;3	>ENSMUSP00000034745|Myo1e|MGI Symbol|myosin IE Gene [Source:MGI Symbol;Acc:MGI:106621]|ENSMUSG00000032220|9|ENSMUST00000034745;>ENSMUSP00000084887|Myo1f|MGI Symbol|myosin IF Gene [Source:MGI Symbol;Acc:MGI:107711]|ENSMUSG00000024300|17|ENSMUST00000087605		2	4	4	4	0	0	4	0	0	4	0	0	4	4.2	4.2	4.2	126.82	1107	1	4							4	2.3539e-40	1.9949	1.8464	22.774	4	NaN	NaN	NaN	0	NaN	NaN	NaN
762	8734			ENSMUSP00000034795;ENSMUSP00000108841	ENSMUSP00000034795;ENSMUSP00000108841	1;1	1;1	1;1	>ENSMUSP00000034795|Sh3bgrl2|MGI Symbol|SH3 domain binding glutamic acid-rich protein like 2 Gene [Source:MGI Symbol;Acc:MGI:1915350]|ENSMUSG00000032261|9|ENSMUST00000034795;>ENSMUSP00000108841|Sh3bgrl2|MGI Symbol|SH3 domain binding glutamic acid-rich prot		2	1	1	1	0	0	1	0	0	1	0	0	1	10	10	10	13.545	120	5					1			1	0.0018893	NaN	NaN	NaN	1	NaN	NaN	NaN	0	NaN	NaN	NaN
763	4583			ENSMUSP00000112236;ENSMUSP00000034801	ENSMUSP00000112236;ENSMUSP00000034801	1;1	1;1	1;1	>ENSMUSP00000112236|Bckdhb|MGI Symbol|branched chain ketoacid dehydrogenase E1, beta polypeptide Gene [Source:MGI Symbol;Acc:MGI:88137]|ENSMUSG00000032263|9|ENSMUST00000116537;>ENSMUSP00000034801|Bckdhb|MGI Symbol|branched chain ketoacid dehydrogenase E1,		2	1	1	1	0	1	1	0	1	1	0	1	1	2.8	2.8	2.8	42.88	390	3			2				1	1	0.0027107	1.5313	1.3205	20.758	2	NaN	NaN	NaN	0	NaN	NaN	NaN
764	721			ENSMUSP00000034803	ENSMUSP00000034803	1	1	1	>ENSMUSP00000034803|Zw10|MGI Symbol|ZW10 homolog (Drosophila), centromere/kinetochore protein Gene [Source:MGI Symbol;Acc:MGI:1349478]|ENSMUSG00000032264|9|ENSMUST00000034803		1	1	1	1	1	1	0	1	1	0	1	1	0	2.1	2.1	2.1	88.062	779	2		2				1	1		2.4998e-09	8.3655	6.099	68.207	2	NaN	NaN	NaN	1	NaN	NaN	NaN
765	1102;1581;2491;2558;2575;2935;3027;3853;3953;3955;3956;4314;4389;5926			ENSMUSP00000034834;ENSMUSP00000128770;ENSMUSP00000035417;ENSMUSP00000103106	ENSMUSP00000034834;ENSMUSP00000128770	14;13;1;1	14;13;1;1	14;13;1;1	>ENSMUSP00000034834|Pkm2|MGI Symbol|pyruvate kinase, muscle Gene [Source:MGI Symbol;Acc:MGI:97591]|ENSMUSG00000032294|9|ENSMUST00000034834;>ENSMUSP00000128770|Pkm2|MGI Symbol|pyruvate kinase, muscle Gene [Source:MGI Symbol;Acc:MGI:97591]|ENSMUSG00000032294		4	14	14	14	8	10	9	8	10	9	8	10	9	34.3	34.3	34.3	57.844	531	2		30				9	11	10	1.2682e-120	0.84368	0.62022	36.183	29	0.9115	0.59285	46.106	8	0.78187	0.53052	25.861
766	613;1159;1368;1594;2455;2799;2800;2860;3098;4400;4468;5156;5165;5221;5471;6117;6565;6669;6724;6846;6987;7666;8389;8410;8774			ENSMUSP00000125478;ENSMUSP00000034836;ENSMUSP00000124020;ENSMUSP00000124124;ENSMUSP00000123840;ENSMUSP00000124304;ENSMUSP00000124005;ENSMUSP00000125277;ENSMUSP00000125186;ENSMUSP00000125549;ENSMUSP00000123945	ENSMUSP00000125478;ENSMUSP00000034836;ENSMUSP00000124020;ENSMUSP00000124124	25;25;24;18;5;5;3;2;2;2;1	25;25;24;18;5;5;3;2;2;2;1	25;25;24;18;5;5;3;2;2;2;1	>ENSMUSP00000125478|Man2c1|MGI Symbol|mannosidase, alpha, class 2C, member 1 Gene [Source:MGI Symbol;Acc:MGI:1920994]|ENSMUSG00000032295|9|ENSMUST00000160147;>ENSMUSP00000034836|Man2c1|MGI Symbol|mannosidase, alpha, class 2C, member 1 Gene [Source:MGI Symb		11	25	25	25	13	12	23	13	12	23	13	12	23	29.8	29.8	29.8	115.69	1039	1.04	52		1			13	12	28	3.528e-196	0.95069	0.84011	63.718	50	1.1341	0.71103	101.82	12	1.049	1.0933	16.066
767	3761;8513			ENSMUSP00000034859;ENSMUSP00000117106;ENSMUSP00000117341;ENSMUSP00000119304	ENSMUSP00000034859;ENSMUSP00000117106;ENSMUSP00000117341;ENSMUSP00000119304	2;1;1;1	2;1;1;1	2;1;1;1	>ENSMUSP00000034859|Fbxo22|MGI Symbol|F-box protein 22 Gene [Source:MGI Symbol;Acc:MGI:1926014]|ENSMUSG00000032309|9|ENSMUST00000034859;>ENSMUSP00000117106|Fbxo22|MGI Symbol|F-box protein 22 Gene [Source:MGI Symbol;Acc:MGI:1926014]|ENSMUSG00000032309|9|ENS		4	2	2	2	2	2	2	2	2	2	2	2	2	4.5	4.5	4.5	44.202	402	2.33		4	2			2	2	2	0.00050174	0.91797	0.73185	103.02	6	3.0201	2.0856	134.85	2	0.5691	0.4555	93.363
768	86;648;2802;2989;4952;6608;7417;8277			ENSMUSP00000034866	ENSMUSP00000034866	8	8	8	>ENSMUSP00000034866|Etfa|MGI Symbol|electron transferring flavoprotein, alpha polypeptide Gene [Source:MGI Symbol;Acc:MGI:106092]|ENSMUSG00000032314|9|ENSMUST00000034866		1	8	8	8	6	2	8	6	2	8	6	2	8	34.2	34.2	34.2	35.009	333	3			17			6	2	9	3.3739e-47	2.4054	1.9459	85.213	17	2.934	2.1052	79.036	6	8.8363	7.458	1.5644
769	8602			ENSMUSP00000034930;ENSMUSP00000091318	ENSMUSP00000034930;ENSMUSP00000091318	1;1	1;1	1;1	>ENSMUSP00000034930|Plscr1|MGI Symbol|phospholipid scramblase 1 Gene [Source:MGI Symbol;Acc:MGI:893575]|ENSMUSG00000032369|9|ENSMUST00000034930;>ENSMUSP00000091318|Plscr1|MGI Symbol|phospholipid scramblase 1 Gene [Source:MGI Symbol;Acc:MGI:893575]|ENSMUSG0		2	1	1	1	0	0	1	0	0	1	0	0	1	4	4	4	35.914	328	3			1					1	8.9871e-07	NaN	NaN	NaN	1	NaN	NaN	NaN	0	NaN	NaN	NaN
770	8673			ENSMUSP00000034946	ENSMUSP00000034946	1	1	1	>ENSMUSP00000034946|Snx1|MGI Symbol|sorting nexin 1 Gene [Source:MGI Symbol;Acc:MGI:1928395]|ENSMUSG00000032382|9|ENSMUST00000034946		1	1	1	1	0	1	1	0	1	1	0	1	1	1.9	1.9	1.9	58.878	521	2		2					1	1	0.012809	1.3806	1.1985	14.172	2	NaN	NaN	NaN	0	NaN	NaN	NaN
771	103;104;628;629;2127;3384;3639;4088;4093;4313;5732;5847;5964;6027;6261;6406;6711;6919;8716	271;272;273	95;138;281	ENSMUSP00000034966	ENSMUSP00000034966	19	19	19	>ENSMUSP00000034966|Rpl4|MGI Symbol|ribosomal protein L4 Gene [Source:MGI Symbol;Acc:MGI:1915141]|ENSMUSG00000032399|9|ENSMUST00000034966		1	19	19	19	11	11	19	11	11	19	11	11	19	49.2	49.2	49.2	47.153	419	1.86	8	50				14	15	29	1.4433e-104	1.5372	1.3608	50.198	55	1.7846	1.1683	75.523	12	1.6601	1.4502	49.518
772	7353			ENSMUSP00000112790;ENSMUSP00000034967	ENSMUSP00000112790;ENSMUSP00000034967	1;1	1;1	1;1	>ENSMUSP00000112790|Zwilch|MGI Symbol|Zwilch, kinetochore associated, homolog (Drosophila) Gene [Source:MGI Symbol;Acc:MGI:1915264]|ENSMUSG00000032400|9|ENSMUST00000122091;>ENSMUSP00000034967|Zwilch|MGI Symbol|Zwilch, kinetochore associated, homolog (Droso		2	1	1	1	0	1	0	0	1	0	0	1	0	2.2	2.2	2.2	67.45	596	2		1					1		0.00044883	NaN	NaN	NaN	1	NaN	NaN	NaN	0	NaN	NaN	NaN
773	29;1534;2004;3025;3231;3932;4970;6361;6659;6662;7121;7290;7337;7783;7833;7997;8066;8583;8592			ENSMUSP00000035033	ENSMUSP00000035033	19	19	19	>ENSMUSP00000035033|Copb2|MGI Symbol|coatomer protein complex, subunit beta 2 (beta prime) Gene [Source:MGI Symbol;Acc:MGI:1354962]|ENSMUSG00000032458|9|ENSMUST00000035033		1	19	19	19	9	6	18	9	6	18	9	6	18	25.6	25.6	25.6	102.45	905	1	35					10	7	18	3.449e-145	10.186	10.132	88.475	34	6.1234	4.448	75.565	10	9.4295	9.7313	71.974
774	412;820			ENSMUSP00000130904;ENSMUSP00000035055;ENSMUSP00000132662;ENSMUSP00000072551;ENSMUSP00000131285;ENSMUSP00000069933;ENSMUSP00000129362	ENSMUSP00000130904;ENSMUSP00000035055;ENSMUSP00000132662;ENSMUSP00000072551;ENSMUSP00000131285;ENSMUSP00000069933;ENSMUSP00000129362	2;2;2;2;2;2;2	2;2;2;2;2;2;2	2;2;2;2;2;2;2	>ENSMUSP00000130904|Mtap4|MGI Symbol|microtubule-associated protein 4 Gene [Source:MGI Symbol;Acc:MGI:97178]|ENSMUSG00000032479|9|ENSMUST00000163190;>ENSMUSP00000035055|Mtap4|MGI Symbol|microtubule-associated protein 4 Gene [Source:MGI Symbol;Acc:MGI:97178		7	2	2	2	1	1	1	1	1	1	1	1	1	1.8	1.8	1.8	152.67	1441	1	3					1	1	1	4.6291e-06	6.0287	5.3086	6.2791	2	NaN	NaN	NaN	1	NaN	NaN	NaN
775	79;1332;1783;2457;3159;3267;4936;7517;7588;8406			ENSMUSP00000086094;ENSMUSP00000035057;ENSMUSP00000107600;ENSMUSP00000107599;ENSMUSP00000107597;ENSMUSP00000100868;ENSMUSP00000096734;ENSMUSP00000026433	ENSMUSP00000086094;ENSMUSP00000035057;ENSMUSP00000107600;ENSMUSP00000107599;ENSMUSP00000107597	10;10;10;10;5;3;3;3	10;10;10;10;5;3;3;3	10;10;10;10;5;3;3;3	>ENSMUSP00000086094|Smarcc1|MGI Symbol|SWI/SNF related, matrix associated, actin dependent regulator of chromatin, subfamily c, member 1 Gene [Source:MGI Symbol;Acc:MGI:1203524]|ENSMUSG00000032481|9|ENSMUST00000088716;>ENSMUSP00000035057|Smarcc1|MGI Symbol		8	10	10	10	4	3	10	4	3	10	4	3	10	13.9	13.9	13.9	122.89	1104	1	19					4	3	12	9.0378e-62	1.0402	1.0601	41.175	18	1.3919	0.92513	18.486	4	1.2339	1.3217	23.226
776	717;718;2472;4729;6850;7084;7632;9044			ENSMUSP00000107492;ENSMUSP00000035086;ENSMUSP00000107484	ENSMUSP00000107492;ENSMUSP00000035086;ENSMUSP00000107484	8;8;4	8;8;4	8;8;4	>ENSMUSP00000107492|Pdcd6ip|MGI Symbol|programmed cell death 6 interacting protein Gene [Source:MGI Symbol;Acc:MGI:1333753]|ENSMUSG00000032504|9|ENSMUST00000111861;>ENSMUSP00000035086|Pdcd6ip|MGI Symbol|programmed cell death 6 interacting protein Gene [Sou		3	8	8	8	4	5	6	4	5	6	4	5	6	9.8	9.8	9.8	96.772	874	1	15					4	5	6	1.1854e-31	1.2386	1.1204	48.073	15	1.4316	1.0906	40.194	4	1.2386	1.1204	72.661
777	1680;3041;8274			ENSMUSP00000128343;ENSMUSP00000128535;ENSMUSP00000128460;ENSMUSP00000035089;ENSMUSP00000130201;ENSMUSP00000107469;ENSMUSP00000042266;ENSMUSP00000067858;ENSMUSP00000128089	ENSMUSP00000128343;ENSMUSP00000128535;ENSMUSP00000128460;ENSMUSP00000035089;ENSMUSP00000130201;ENSMUSP00000107469	3;3;3;3;3;3;1;1;1	3;3;3;3;3;3;1;1;1	3;3;3;3;3;3;1;1;1	>ENSMUSP00000128343|Clasp2|MGI Symbol|CLIP associating protein 2 Gene [Source:MGI Symbol;Acc:MGI:1923749]|ENSMUSG00000033392|9|ENSMUST00000167613;>ENSMUSP00000128535|Clasp2|MGI Symbol|CLIP associating protein 2 Gene [Source:MGI Symbol;Acc:MGI:1923749]|ENSM		9	3	3	3	1	0	3	1	0	3	1	0	3	2.6	2.6	2.6	165.94	1514	1	4					1		3	6.502e-07	3.5846	3.6788	79.69	4	NaN	NaN	NaN	1	NaN	NaN	NaN
778	2109;2251;5147;6268			ENSMUSP00000035092;ENSMUSP00000133031;ENSMUSP00000115746	ENSMUSP00000035092;ENSMUSP00000133031	4;3;1	4;3;1	4;3;1	>ENSMUSP00000035092|Myd88|MGI Symbol|myeloid differentiation primary response gene 88 Gene [Source:MGI Symbol;Acc:MGI:108005]|ENSMUSG00000032508|9|ENSMUST00000035092;>ENSMUSP00000133031|Myd88|MGI Symbol|myeloid differentiation primary response gene 88 Gene		3	4	4	4	4	2	3	4	2	3	4	2	3	15.9	15.9	15.9	33.753	296	3			10			5	2	3	2.4923e-14	1.9494	1.4857	92.026	8	2.1157	1.5795	115.53	4	3.8168	3.0385	101.71
[truncated: 765 more rows]
[truncated: 23 more columns]

## Sheet: analysis (all3Exp,>2Pep)
					Mean from 3 Ips
[truncated: 604 more rows]

## Sheet: +Ratio>3
					Mean from 3 Ips
[truncated: 162 more rows]

## Sheet: +Ratio>3,+p<0.05 (IP3 norm.)
					Mean from 3 Ips
[truncated: 79 more rows]

## Sheet: cellular locilization
Protein Descriptions	Ratio H/L	ttest (normalisiert)	function
[truncated: 167 more rows]

## Sheet: Functional clustering
Protein Descriptions	Ratio H/L	ttest (normalisiert)	function
[truncated: 169 more rows]

[truncated: 4 more sheets: G-Proteins, nuclear proteins, Ras Proteins, Function ratio>3, p<0,05 ]
